# Supplementary material for: Proteogenomic characterisation of primary oral cancer unveils extracellular matrix remodelling and immunosuppressive microenvironment linked to lymph node metastasis
Source: Clin Transl Med. 2025 Mar 4;15(3):e70261. doi: 10.1002/ctm2.70261 (PMC11879901; doi:10.1002/ctm2.70261)
Supplement: Supplementary file 2 — Supporting Information [file CTM2-15-e70261-s001.xlsx]

## Sheet: Clinical Information
Table S1. Clinical characteristics of patients.
Cohort Name	Patient ID	Sample ID	Group	Gender	Age	Smoking	Excessive Alcohol Intake	Location of Oral Cancer	Primary (P) or Recurrent (R)	Histologic Type	T stage	N stage	M stage	Pathology Staging	Surgery Date	Last Follow-up	Disease Free Alive	Death Date
Queen Mary Hospital	QM09	QM09-tumor	Non-metastasis	M	24	0	0	Tongue	P	Moderately diff.	1	0	0	I	2017-03-02	2019-11-19	Yes	NA
Queen Mary Hospital	QM10	QM10-tumor	Non-metastasis	F	89	0	0	Tongue	P	Well diff.	1	0	0	I	2017-03-07	2018-08-14	Yes	NA
Queen Mary Hospital	QM22	QM22-tumor	Non-metastasis	F	66	0	0	Mandible	Second primary	Well diff.	1	0	0	I	2017-11-23	2019-10-29	Yes	NA
Queen Mary Hospital	QM23	QM23-tumor	Non-metastasis	F	55	1	1	Buccal	P	Moderately diff.	1	0	0	I	2017-11-30	2018-05-21	Yes	NA
Queen Mary Hospital	QM32	QM32-tumor	Non-metastasis	M	42	1	0	Tongue	P	Well diff.	1	0	0	I	2018-05-21	2020-01-08	Yes	NA
Queen Mary Hospital	QM33	QM33-tumor	Non-metastasis	F	68	0	0	Buccal	P	Well-modeately diff.	1	0	0	I	2018-05-30	2020-01-14	Yes	NA
Queen Mary Hospital	QM36	QM36-tumor	Non-metastasis	M	25	0	0	Tongue	P	Moderately diff.	1	0	0	I	2018-07-31	2020-01-15	Yes	NA
Queen Mary Hospital	QM42	QM42-tumor	Non-metastasis	F	56	0	0	Floor of the mouth	P	Well-mod diff	1	0	0	I	2018-11-22	2019-09-19	Yes	NA
Queen Mary Hospital	QM08	QM08-tumor	Non-metastasis	F	49	0	0	Tongue	P	Moderately diff.	2	0	0	II	2017-02-02	2019-10-14	Yes	NA
Queen Mary Hospital	QM26	QM26-tumor	Non-metastasis	M	64	1	1	Mandible	P	Well diff.	2	0	0	II	2018-03-22	2019-12-01	Yes	NA
Queen Mary Hospital	QM27	QM27-tumor	Non-metastasis	M	67	1	1	Floor of the mouth	P	Moderately diff.	2	0	0	II	2018-03-28	2019-11-04	Yes	NA
Queen Mary Hospital	QM29	QM29-tumor	Non-metastasis	F	44	0	0	Mandible	P	Well diff.	2	0	0	II	2018-05-03	2019-07-05	Yes	NA
Queen Mary Hospital	QM41	QM41-tumor	Non-metastasis	M	51	0	0	Tongue	P	Moderately diff.	2	0	0	II	2018-11-15	NA	NA	NA
Queen Mary Hospital	QM43	QM43-tumor	Non-metastasis	M	61	0	0	Maxilla	P	Moderately diff.	2	0	0	II	2018-12-04	2019-11-25	Yes	NA
Queen Mary Hospital	QM50	QM50-tumor	Non-metastasis	F	69	0	0	Hard palate	P	Well diff.	2	0	0	II	2019-03-20	2019-12-02	Yes	NA
Queen Mary Hospital	QM57	QM57-tumor	Non-metastasis	M	87	0	0	Buccal	P	Moderately diff.	2	0	0	II	2019-09-26	2019-12-17	Yes	NA
Queen Mary Hospital	QM58	QM58-tumor	Non-metastasis	F	48	0	0	Maxilla	Second primary	Moderately diff.	2	0	0	II	2019-10-29	NA	NA	NA
Queen Mary Hospital	QM60	QM60-tumor	Non-metastasis	F	62	0	0	Mandible	P	Well diff.	2	0	0	II	8/11/2019	NA	NA	NA
Queen Mary Hospital	QM06	QM06-tumor	Non-metastasis	M	67	0	0	Mandible	P	Well diff.	3	0	0	III	2016-07-28	2019-11-08	Yes	NA
Queen Mary Hospital	QM18	QM18-tumor	Non-metastasis	M	53	1	1	Tongue	Second primary	Moderately diff.	3	0	0	III	2017-07-11	2018-08-08	No	2018-08-07	die of other
Queen Mary Hospital	QM24	QM24-tumor	Non-metastasis	M	70	0	0	Mandible	P	Well diff.	3	0	0	III	2017-12-07	2018-06-04	No	2019-03-11
Queen Mary Hospital	QM28	QM28-tumor	Non-metastasis	F	55	0	0	Tongue	P	Poorly diff.	3	0	0	III	2018-04-26	2019-08-23	Yes	NA
Queen Mary Hospital	QM39	QM39-tumor	Non-metastasis	M	55	0	0	Buccal	P	Moderately diff.	3	0	0	III	2018-09-06	2020-01-14	Yes	NA
Queen Mary Hospital	QM49	QM49-tumor	Non-metastasis	M	68	0	0	Tongue	P	Moderately diff.	3	0	0	III	2019-02-14	2020-01-02	Yes	NA
Queen Mary Hospital	QM56	QM56-tumor	Non-metastasis	M	81	0	0	Mandible	P	Moderately diff.	3	0	0	III	2019-08-15	2019-11-27	Yes	NA
Queen Mary Hospital	QM12	QM12-tumor	Non-metastasis	M	45	1	1	Tongue	P	Moderately diff.	4a	0	0	IV	2017-03-15	2020-10-01	Yes	NA
Queen Mary Hospital	QM17	QM17-tumor	Non-metastasis	F	54	1	0	Mandible	P	Moderately diff.	4a	0	0	IV	2017-07-06	2020-01-03	Yes	NA
Queen Mary Hospital	QM30	QM30-tumor	Non-metastasis	F	65	0	0	Mandible	P	Moderately diff.	4a	0	0	IV	2018-05-08	2019-11-05	Yes	NA
Queen Mary Hospital	QM38	QM38-tumor	Non-metastasis	M	46	1	0	Mandible	P	Moderately diff.	4a	0	0	IV	2018-08-14	2019-11-26	Yes	NA
Queen Mary Hospital	QM40	QM40-tumor	Non-metastasis	F	81	0	0	Mandible	P	Well diff.	4a	0	0	IV	2018-10-16	2019-11-27	Yes	NA
Queen Mary Hospital	QM46	QM46-tumor	Non-metastasis	M	28	0	0	Maxilla	P	NA	4a	0	0	IV	2018-12-31	2019-11-25	Yes	NA
Queen Mary Hospital	QM48	QM48-tumor	Non-metastasis	F	83	0	0	Mandible	P	Moderately diff.	4a	0	0	IV	2019-02-11	2019-12-03	Yes	NA
Queen Mary Hospital	QM54	QM54-tumor	Non-metastasis	F	65	0	0	Left retromolar trigone	P	Moderately diff.	4a	0	0	IV	2019-07-04	2019-12-17	Yes	NA
Queen Mary Hospital	QM61	QM61-tumor	Non-metastasis	M	63	1	1	Maxilla	P	Moderately diff.	4b	0	0	IV	2019-11-20	NA	NA	NA
Queen Mary Hospital	QM62	QM62-tumor	Non-metastasis	M	85	1	0	Mandible	P	Well diff.	4a	0	0	IV	2019-11-29	2021-08-14	No	2021-08-14
Queen Mary Hospital	QM63	QM63-tumor	Non-metastasis	M	68	0	0	Mandible	R	Moderately diff.	4b	0	0	IV	2019-12-17	04/24/20	No	2020-04-24
Queen Mary Hospital	QM15	QM15-tumor	Lymph node metastasis	F	79	0	0	Buccal	P	Poorly diff.	1	1	0	III	2017-05-31	2019-12-23	Yes	NA
Queen Mary Hospital	QM11	QM11-tumor	Lymph node metastasis	M	57	0	1	Buccal	P	Moderately diff.	3	3b	1	IV	2017-03-09	2017-12-04	No	2017-12-31
Queen Mary Hospital	QM13	QM13-tumor	Lymph node metastasis	M	59	0	0	Tongue	P	Poorly diff.	4a	2c	0	IV	2017-04-11	2017-09-20	No	2018-01-08
Queen Mary Hospital	QM14	QM14-tumor	Lymph node metastasis	F	59	0	0	Maxilla	P	Moderately diff.	3	2a	0	IV	2017-05-25	2018-06-15	No	2018-07-06
Queen Mary Hospital	QM19	QM19-tumor	Lymph node metastasis	F	64	0	0	Mandible	P	Poorly diff.	4a	1	0	IV	2017-07-18	2017-09-20	No	2017-10-17	die of other
Queen Mary Hospital	QM20	QM20-tumor	Lymph node metastasis	M	87	0	0	Maxilla	P	Moderately diff.	3	2a	0	IV	2017-08-31	2018-04-20	No	2018-04-20
Queen Mary Hospital	QM21	QM21-tumor	Lymph node metastasis	M	29	0	0	Tongue	P	Moderately diff.	1	2b	0	IV	2017-09-01	2018-03-01	No	2018-04-07
Queen Mary Hospital	QM25	QM25-tumor	Lymph node metastasis	F	60	0	0	Buccal	R	Poorly diff.	NA	3b	NA	IV	2018-03-20	2018-05-07	No	2018-05-07	die of other
Queen Mary Hospital	QM47	QM47-tumor	Lymph node metastasis	F	63	1	1	Mandible	P	Moderately diff.	2	2a	NA	IV	2019-01-31	2020-01-05	Yes	NA
Queen Mary Hospital	QM59	QM59-tumor	Lymph node metastasis	F	83	0	0	Mandible	P	Moderately diff.	4a	2b	0	IV	7/11/2019	NA	NA	NA

## Sheet: Sample Platforms
Table S2. Platforms of each sample.
Cohort Name	Patient ID	Tumor Subgroup	Sample ID of Germline DNA	Germline DNA WES	Sample ID of Tumors	Bulk Tumor WES	Bulk Tumor RNAseq	Proteomics of FF Tumors	DNA Methylation	Microbiome Sequencing	snRNAseq of FF Tumors	Spatial Transcriptomics of FF Tumors
Queen Mary Hospital	QM09	Non-metastasis	QM09-BC	Yes	QM09-Tumor	Yes	Yes	Yes	No	No	No	No
Queen Mary Hospital	QM10	Non-metastasis	QM10-BC	Yes	QM10-Tumor	Yes	Yes	Yes	Yes	Yes	No	No
Queen Mary Hospital	QM22	Non-metastasis	QM22-BC	Yes	QM22-Tumor	Yes	No	No	Yes	Yes	No	No
Queen Mary Hospital	QM23	Non-metastasis	QM23-BC	Yes	QM23-Tumor	Yes	No	No	Yes	Yes	No	No
Queen Mary Hospital	QM32	Non-metastasis	QM32-BC	Yes	QM32-Tumor	Yes	No	No	No	Yes	No	No
Queen Mary Hospital	QM33	Non-metastasis	QM33-BC	Yes	QM33-Tumor	Yes	Yes	Yes	Yes	Yes	No	No
Queen Mary Hospital	QM36	Non-metastasis	QM36-BC	Yes	QM36-Tumor	Yes	No	No	No	Yes	No	No
Queen Mary Hospital	QM42	Non-metastasis	QM42-BC	Yes	QM42-Tumor	Yes	Yes	No	Yes	Yes	No	No
Queen Mary Hospital	QM08	Non-metastasis	QM08-BC	Yes	QM08-Tumor	Yes	Yes	Yes	No	Yes	No	No
Queen Mary Hospital	QM26	Non-metastasis	QM26-BC	Yes	QM26-Tumor	Yes	Yes	No	No	Yes	No	No
Queen Mary Hospital	QM27	Non-metastasis	QM27-BC	Yes	QM27-Tumor	Yes	Yes	No	No	Yes	No	No
Queen Mary Hospital	QM29	Non-metastasis	QM29-BC	Yes	QM29-Tumor	Yes	No	No	Yes	Yes	No	No
Queen Mary Hospital	QM41	Non-metastasis	QM41-BC	No	QM41-Tumor	No	Yes	No	No	No	No	No
Queen Mary Hospital	QM43	Non-metastasis	QM43-BC	Yes	QM43-Tumor	Yes	Yes	Yes	Yes	Yes	No	No
Queen Mary Hospital	QM50	Non-metastasis	QM50-BC	Yes	QM50-Tumor	Yes	Yes	Yes	Yes	No	No	No
Queen Mary Hospital	QM57	Non-metastasis	QM57-BC	Yes	QM57-Tumor	Yes	No	No	Yes	Yes	No	No
Queen Mary Hospital	QM58	Non-metastasis	QM58-BC	Yes	QM58-Tumor	Yes	No	No	No	Yes	No	No
Queen Mary Hospital	QM60	Non-metastasis	QM60-BC	Yes	QM60-Tumor	Yes	No	No	No	Yes	No	No
Queen Mary Hospital	QM06	Non-metastasis	QM06-BC	Yes	QM06-Tumor	Yes	Yes	Yes	No	Yes	No	No
Queen Mary Hospital	QM18	Non-metastasis	QM18-BC	Yes	QM18-Tumor	Yes	Yes	No	Yes	Yes	No	No
Queen Mary Hospital	QM24	Non-metastasis	QM24-BC	Yes	QM24-Tumor	Yes	Yes	Yes	No	Yes	Yes	Yes
Queen Mary Hospital	QM28	Non-metastasis	QM28-BC	Yes	QM28-Tumor	Yes	No	No	Yes	Yes	No	No
Queen Mary Hospital	QM39	Non-metastasis	QM39-BC	Yes	QM39-Tumor	Yes	Yes	No	Yes	Yes	No	No
Queen Mary Hospital	QM49	Non-metastasis	QM49-BC	Yes	QM49-Tumor	Yes	No	No	No	Yes	No	No
Queen Mary Hospital	QM56	Non-metastasis	QM56-BC	Yes	QM56-Tumor	Yes	Yes	Yes	Yes	Yes	No	No
Queen Mary Hospital	QM12	Non-metastasis	QM12-BC	Yes	QM12-Tumor	Yes	Yes	Yes	Yes	Yes	Yes	Yes
Queen Mary Hospital	QM17	Non-metastasis	QM17-BC	Yes	QM17-Tumor	Yes	Yes	Yes	Yes	Yes	No	No
Queen Mary Hospital	QM30	Non-metastasis	QM30-BC	Yes	QM30-Tumor	Yes	Yes	Yes	No	Yes	No	No
Queen Mary Hospital	QM38	Non-metastasis	QM38-BC	Yes	QM38-Tumor	Yes	No	No	Yes	Yes	No	No
Queen Mary Hospital	QM40	Non-metastasis	QM40-BC	Yes	QM40-Tumor	Yes	Yes	No	No	Yes	No	No
Queen Mary Hospital	QM46	Non-metastasis	QM46-BC	Yes	QM46-Tumor	Yes	Yes	Yes	Yes	Yes	No	No
Queen Mary Hospital	QM48	Non-metastasis	QM48-BC	Yes	QM48-Tumor	Yes	Yes	No	Yes	Yes	No	No
Queen Mary Hospital	QM54	Non-metastasis	QM54-BC	Yes	QM54-Tumor	Yes	No	No	No	Yes	No	No
Queen Mary Hospital	QM61	Non-metastasis	QM61-BC	Yes	QM61-Tumor	Yes	Yes	Yes	Yes	Yes	No	Yes
Queen Mary Hospital	QM62	Non-metastasis	QM62-BC	Yes	QM62-Tumor	Yes	Yes	Yes	No	Yes	No	No
Queen Mary Hospital	QM63	Non-metastasis	QM63-BC	Yes	QM63-Tumor	Yes	Yes	Yes	Yes	Yes	No	No
Queen Mary Hospital	QM15	Lymph node metastasis	QM15-BC	Yes	QM15-Tumor	Yes	Yes	Yes	Yes	No	No	No
Queen Mary Hospital	QM11	Lymph node metastasis	QM11-BC	Yes	QM11-Tumor	Yes	Yes	Yes	No	Yes	Yes	Yes
Queen Mary Hospital	QM13	Lymph node metastasis	QM13-BC	Yes	QM13-Tumor	Yes	Yes	Yes	Yes	Yes	No	No
Queen Mary Hospital	QM14	Lymph node metastasis	QM14-BC	Yes	QM14-Tumor	Yes	Yes	Yes	Yes	Yes	Yes	Yes
Queen Mary Hospital	QM19	Lymph node metastasis	QM19-BC	Yes	QM19-Tumor	Yes	Yes	Yes	Yes	Yes	No	No
Queen Mary Hospital	QM20	Lymph node metastasis			QM20-Tumor	No	Yes	Yes	No	Yes	No	No
Queen Mary Hospital	QM21	Lymph node metastasis			QM21-Tumor	No	Yes	No	No	No	No	No
Queen Mary Hospital	QM25	Lymph node metastasis			QM25-Tumor	No	Yes	Yes	No	Yes	No	No
Queen Mary Hospital	QM47	Lymph node metastasis	QM47-BC	Yes	QM47-Tumor	Yes	No	No	Yes	Yes	No	No
Queen Mary Hospital	QM59	Lymph node metastasis			QM59-Tumor	No	Yes	Yes	No	No	No	No

## Sheet: DEG_REACTOME
ID	Description	setSize	enrichmentScore	NES	pvalue	p.adjust	qvalue	rank	leading_edge	core_enrichment
REACTOME_KERATINIZATION	REACTOME_KERATINIZATION	83	-0.732756	-2.02349	4.05993e-14	2.28168e-11	1.8291e-11	2383	tags=64%, list=16%, signal=54%	KLK5/KRT74/TGM1/KRT14/PPL/KRTAP4-1/DSC2/LIPK/KRT9/PKP1/KRT80/KRT6B/KRT4/KLK8/KRT23/TGM5/SPRR3/PI3/KLK14/DSG4/KRT7/SPRR2F/DSG1/KRT16/SPRR1B/SPRR2A/SPRR2D/SPRR1A/SPRR2G/KRT6C/SPRR2E/CSTA/RPTN/KRT78/KRT79/LCE3A/DSC1/SPRR2B/KRT81/LIPM/SPINK5/KRT19/LCE3E/KLK12/KRT3/KRT75/LCE1F/IVL/KRT2/FLG/TCHH/LCE3D/KRT13
REACTOME_FORMATION_OF_THE_CORNIFIED_ENVELOPE	REACTOME_FORMATION_OF_THE_CORNIFIED_ENVELOPE	82	-0.731703	-2.01691	3.60631e-14	2.28168e-11	1.8291e-11	2383	tags=63%, list=16%, signal=54%	KLK5/KRT74/TGM1/KRT14/PPL/DSC2/LIPK/KRT9/PKP1/KRT80/KRT6B/KRT4/KLK8/KRT23/TGM5/SPRR3/PI3/KLK14/DSG4/KRT7/SPRR2F/DSG1/KRT16/SPRR1B/SPRR2A/SPRR2D/SPRR1A/SPRR2G/KRT6C/SPRR2E/CSTA/RPTN/KRT78/KRT79/LCE3A/DSC1/SPRR2B/KRT81/LIPM/SPINK5/KRT19/LCE3E/KLK12/KRT3/KRT75/LCE1F/IVL/KRT2/FLG/TCHH/LCE3D/KRT13
REACTOME_NEURONAL_SYSTEM	REACTOME_NEURONAL_SYSTEM	293	-0.567431	-1.6238	4.96669e-13	1.86085e-10	1.49175e-10	3069	tags=41%, list=20%, signal=33%	AKAP5/GNG4/ADCY4/MAOA/PPFIA3/EPB41L2/SYT2/GRIN3A/EPB41/KCND3/ALDH2/SLC22A1/GNG3/KCND2/CHRNA1/ABCC9/EPB41L3/DLGAP3/HOMER2/TUBB2A/KCNQ5/KCND1/KCNG2/GABRA3/RAB3A/ADCY1/PPFIBP2/PTPRS/NCALD/KCNC3/SLITRK4/MYO6/TUBA4A/CACNA1E/KCNJ5/PLCB2/GNGT1/PPFIA1/CHRNA9/TUBB1/CAMK2B/PRKAA2/HCN2/KCNAB2/GRIN2D/NRXN3/KCNJ11/GNB3/CHRNE/KCNK17/PPFIA4/GRIK5/CAMK2A/GAD1/NBEA/CACNB2/KCNK13/SYN2/SLC6A12/NEFL/CHRNA6/GRIN2C/KC…
REACTOME_DNA_STRAND_ELONGATION	REACTOME_DNA_STRAND_ELONGATION	32	0.763419	3.04315	2.84252e-11	7.23009e-09	5.79599e-09	2769	tags=78%, list=18%, signal=64%	FEN1/GINS1/PRIM2/MCM2/GINS2/RFC3/MCM4/PCNA/PRIM1/MCM6/CDC45/RPA3/POLA2/MCM7/RPA1/MCM8/GINS4/MCM3/POLD2/POLD3/RFC1/DNA2/POLA1/RFC4/RFC2
REACTOME_ORC1_REMOVAL_FROM_CHROMATIN	REACTOME_ORC1_REMOVAL_FROM_CHROMATIN	67	0.58976	2.88133	3.21623e-11	7.23009e-09	5.79599e-09	3787	tags=58%, list=25%, signal=44%	CCNA1/MCM2/MCM4/PSMA5/MCM6/CCNA2/PSMA1/CDT1/MCM7/ORC6/PSMD13/ORC1/PSMA7/PSMA2/MCM8/PSMA4/PSMC1/UBB/PSMB2/MCM3/PSMD5/PSMD2/ORC5/PSMD10/PSMC6/PSMD9/SKP1/PSMB7/PSMF1/CDK2/SKP2/PSMA6/PSMD4/CUL1/ORC4/PSME4/PSMC2/PSMD6/PSMB5
REACTOME_ACTIVATION_OF_THE_PRE_REPLICATIVE_COMPLEX	REACTOME_ACTIVATION_OF_THE_PRE_REPLICATIVE_COMPLEX	32	0.746912	2.97735	1.38435e-10	2.59335e-08	2.07896e-08	2725	tags=75%, list=18%, signal=62%	GMNN/PRIM2/MCM2/MCM4/PRIM1/MCM6/CDC45/RPA3/CDT1/POLA2/MCM7/ORC6/RPA1/ORC1/POLE3/MCM8/CDC7/MCM3/POLE4/DBF4/ORC5/MCM10/POLA1/CDK2
REACTOME_EXTENSION_OF_TELOMERES	REACTOME_EXTENSION_OF_TELOMERES	51	0.620367	2.87956	2.42789e-10	3.41119e-08	2.73457e-08	2793	tags=61%, list=18%, signal=50%	FEN1/CCNA1/PRIM2/RFC3/PCNA/PIF1/PRIM1/CCNA2/DKC1/RPA3/POLA2/RPA1/CHTF8/GAR1/DSCC1/POT1/TERF1/PPP6R3/POLD2/POLD3/PPP6C/RFC1/RTEL1/RUVBL1/WRAP53/DNA2/POLA1/RFC4/CDK2/RFC2/TERF2
REACTOME_APC_C_CDH1_MEDIATED_DEGRADATION_OF_CDC20_AND_OTHER_APC_C_CDH1_TARGETED_PROTEINS_IN_LATE_MITOSIS_EARLY_G1	REACTOME_APC_C_CDH1_MEDIATED_DEGRADATION_OF_CDC20_AND_OTHER_APC_C_CDH1_TARGETED_PROTEINS_IN_LATE_MITOSIS_EARLY_G1	70	0.546607	2.71198	2.19982e-10	3.41119e-08	2.73457e-08	3787	tags=51%, list=25%, signal=39%	AURKA/PLK1/AURKB/PSMA5/PSMA1/CDC26/CDC20/PSMD13/PSMA7/PSMA2/UBE2S/PSMA4/PSMC1/UBB/PSMB2/CDC23/PSMD5/PSMD2/PSMD10/PSMC6/PSMD9/UBE2D1/PSMB7/PSMF1/ANAPC10/CDC16/SKP2/ANAPC15/PSMA6/PSMD4/CDC27/PSME4/PSMC2/UBE2E1/PSMD6/PSMB5
REACTOME_TELOMERE_MAINTENANCE	REACTOME_TELOMERE_MAINTENANCE	65	0.572826	2.79809	3.94381e-10	4.92539e-08	3.94843e-08	2793	tags=55%, list=18%, signal=46%	FEN1/CCNA1/PRIM2/RFC3/PCNA/PIF1/PRIM1/CCNA2/DKC1/RPA3/POLA2/RPA1/CHTF8/GAR1/DSCC1/POLR2K/POLR2A/POT1/POLR2C/TERF1/POLR2G/PPP6R3/POLD2/POLD3/PPP6C/POLR2D/RFC1/RTEL1/RUVBL1/WRAP53/DNA2/POLA1/RFC4/CDK2/RFC2/TERF2
REACTOME_TRANSMISSION_ACROSS_CHEMICAL_SYNAPSES	REACTOME_TRANSMISSION_ACROSS_CHEMICAL_SYNAPSES	199	-0.558663	-1.59162	1.90805e-08	2.14465e-06	1.71925e-06	3069	tags=39%, list=20%, signal=31%	AKAP5/GNG4/ADCY4/MAOA/PPFIA3/GRIN3A/ALDH2/SLC22A1/GNG3/CHRNA1/TUBB2A/GABRA3/RAB3A/ADCY1/NCALD/MYO6/TUBA4A/CACNA1E/KCNJ5/PLCB2/GNGT1/PPFIA1/CHRNA9/TUBB1/CAMK2B/PRKAA2/GRIN2D/GNB3/CHRNE/PPFIA4/GRIK5/CAMK2A/GAD1/NBEA/CACNB2/SYN2/SLC6A12/NEFL/CHRNA6/GRIN2C/GABRQ/GLS2/GRIN1/LIN7B/LIN7A/CPLX1/SLC1A2/TUBB4A/TUBB2B/GRIK2/PRKCB/ADCY2/GRIK4/CACNA2D3/GNG7/MAPT/GRIK1/CACNA1A/CHRNA3/CHRNB4/PPM1E/TSPAN7/CACNB4…
REACTOME_SCF_SKP2_MEDIATED_DEGRADATION_OF_P27_P21	REACTOME_SCF_SKP2_MEDIATED_DEGRADATION_OF_P27_P21	58	0.546049	2.71788	3.61195e-08	3.69076e-06	2.95869e-06	3179	tags=48%, list=21%, signal=38%	CCNA1/CKS1B/PSMA5/CCNA2/PSMA1/PSMD13/PSMA7/PSMA2/PSMA4/CDK4/PSMC1/CCNE2/UBB/PSMB2/PSMD5/PSMD2/PSMD10/PSMC6/PSMD9/SKP1/PSMB7/PSMF1/CDK2/CDKN1B/SKP2/PSMA6/PSMD4/CUL1
REACTOME_ACTIVATION_OF_ATR_IN_RESPONSE_TO_REPLICATION_STRESS	REACTOME_ACTIVATION_OF_ATR_IN_RESPONSE_TO_REPLICATION_STRESS	37	0.653711	2.77379	4.76608e-08	4.46423e-06	3.57874e-06	3413	tags=76%, list=22%, signal=59%	MCM2/CHEK1/RFC3/MCM4/CDC25A/MCM6/CDC25C/CDC45/RPA3/MCM7/ORC6/RPA1/ORC1/CLSPN/MCM8/CDC7/MCM3/DBF4/ORC5/MCM10/HUS1/RFC4/CDK2/RFC2/RAD17/RPA2/RAD1/ORC4
REACTOME_DUAL_INCISION_IN_TC_NER	REACTOME_DUAL_INCISION_IN_TC_NER	64	0.504349	2.43116	6.41161e-08	5.54357e-06	4.444e-06	3110	tags=48%, list=20%, signal=39%	RFC3/PCNA/GTF2H2/RPA3/GTF2H3/RPA1/CUL4A/POLE3/POLR2K/POLR2A/HMGN1/POLR2C/MNAT1/DDB1/UBB/POLR2G/POLE4/POLD2/ERCC5/TCEA1/POLD3/ERCC8/POLR2D/RFC1/PRPF19/PPIE/RFC4/RFC2/ZNF830/GTF2H1/RPA2
REACTOME_HDR_THROUGH_HOMOLOGOUS_RECOMBINATION_HRR	REACTOME_HDR_THROUGH_HOMOLOGOUS_RECOMBINATION_HRR	68	0.484364	2.36437	7.71331e-08	6.19268e-06	4.96435e-06	3207	tags=51%, list=21%, signal=41%	RAD51/CHEK1/RFC3/PCNA/RPA3/EXO1/RPA1/RMI1/NBN/POLE3/BRIP1/MUS81/RAD51AP1/UBB/POLE4/POLD2/POLD3/KAT5/RHNO1/SLX1B/RFC1/TOP3A/SLX1A/TOPBP1/RTEL1/BRCA1/MRE11/HUS1/DNA2/RFC4/RFC2/XRCC2/RAD17/RPA2/BLM
REACTOME_DNA_DAMAGE_BYPASS	REACTOME_DNA_DAMAGE_BYPASS	48	0.57246	2.6595	9.01495e-08	6.333e-06	5.07684e-06	1974	tags=40%, list=13%, signal=35%	DTL/RFC3/PCNA/USP43/UBE2L6/RPA3/USP10/RPA1/CUL4A/POLE3/DDB1/USP1/UBB/POLE4/POLD2/POLD3/ISG15/MAD2L2/RFC1
REACTOME_MUSCLE_CONTRACTION	REACTOME_MUSCLE_CONTRACTION	158	-0.568041	-1.6096	8.96616e-08	6.333e-06	5.07684e-06	2862	tags=42%, list=19%, signal=35%	KCND3/ALDH2/ATP2A1/CLIC2/CACNA1C/KCND2/KCNE1/ABCC9/FGF12/KCND1/TRPC1/MYL5/ATP2B1/HIPK2/KAT2B/CAMK2B/RYR1/NOS1/KCNJ11/SCN1B/FGF14/KCNK17/SLC8A2/CAMK2A/CASQ1/CACNB2/KCNK13/CORIN/SCN5A/PLN/SORBS1/NPPA/NPR2/ATP1B2/RYR3/FXYD6/KCNH2/FXYD1/DES/SCN11A/KCNK5/MYL3/KCNIP2/KCNK6/TMOD4/ATP2A3/KCNK7/NKX2-5/TTN/TRIM72/ACTA1/FXYD7/ACTN2/MYH3/TNNI1/SCN2A/KCNK15/ATP1A3/TNNI2/CACNA2D2/CACNA1G/FGF13/SCN8A/TNNI3/ORAI…
REACTOME_UNWINDING_OF_DNA	REACTOME_UNWINDING_OF_DNA	12	0.881705	2.70188	9.68266e-08	6.40195e-06	5.13211e-06	1404	tags=83%, list=9%, signal=76%	GINS1/MCM2/GINS2/MCM4/MCM6/CDC45/MCM7/MCM8/GINS4/MCM3
REACTOME_CYCLIN_A_B1_B2_ASSOCIATED_EVENTS_DURING_G2_M_TRANSITION	REACTOME_CYCLIN_A_B1_B2_ASSOCIATED_EVENTS_DURING_G2_M_TRANSITION	25	0.724932	2.65327	1.80023e-07	1.12414e-05	9.01169e-06	2285	tags=60%, list=15%, signal=51%	PLK1/CCNA1/CCNB2/CCNB1/CDC25B/CDC25A/CDC25C/CCNA2/CDK1/MNAT1/WEE1/XPO1/PKMYT1/FOXM1/PPP2R3B
REACTOME_DUAL_INCISION_IN_GG_NER	REACTOME_DUAL_INCISION_IN_GG_NER	40	0.60844	2.59091	1.9904e-07	1.16772e-05	9.36098e-06	3110	tags=55%, list=20%, signal=44%	RFC3/PCNA/GTF2H2/RPA3/GTF2H3/RPA1/CUL4A/POLE3/DDB1/UBB/POLE4/POLD2/ERCC5/POLD3/PARP1/CHD1L/RFC1/PARP2/RFC4/RFC2/GTF2H1/RPA2
REACTOME_CARDIAC_CONDUCTION	REACTOME_CARDIAC_CONDUCTION	102	-0.607755	-1.69485	2.10558e-07	1.16772e-05	9.36098e-06	4248	tags=67%, list=28%, signal=49%	PRKACA/KCNE5/DMPK/SCN4B/KCNQ1/KCNK2/SCN3B/KCNJ14/HIPK1/KCNJ2/SCN9A/KCNE3/CACNB1/ITPR2/KCNIP4/KCNIP3/ITPR1/KCND3/ATP2A1/CLIC2/CACNA1C/KCND2/KCNE1/ABCC9/FGF12/KCND1/TRPC1/ATP2B1/HIPK2/KAT2B/CAMK2B/RYR1/NOS1/KCNJ11/SCN1B/FGF14/KCNK17/SLC8A2/CAMK2A/CASQ1/CACNB2/KCNK13/CORIN/SCN5A/PLN/NPPA/NPR2/ATP1B2/RYR3/FXYD6/KCNH2/FXYD1/SCN11A/KCNK5/KCNIP2/KCNK6/ATP2A3/KCNK7/NKX2-5/FXYD7/SCN2A/KCNK15/ATP1A3/CACNA2…
REACTOME_SENSORY_PERCEPTION	REACTOME_SENSORY_PERCEPTION	167	-0.563905	-1.60066	2.18168e-07	1.16772e-05	9.36098e-06	4198	tags=48%, list=27%, signal=35%	SCN4B/EBF1/GNAL/PLS1/APOC2/ESPNL/PDE6A/CLIC5/MYO7A/WHRN/KCNJ2/GUCY2D/TRPM4/SCN9A/OR7C1/DHRS9/CAPZA1/HSPG2/REEP1/LRAT/TAS2R4/STRA6/EPS8/EPB41L3/RAB3A/RGS9BP/LRP1/PJVK/PLCB2/GNGT1/ATP2B1/CHRNA9/LDLR/MYO15A/CDH23/FSCN2/OR2A1/RDH11/GPC2/PDE6G/SCN1B/GNB3/OTOGL/PCLO/ABCA4/CACNB2/BSN/MYO3B/SCNN1D/CHRNA10/TMIE/OR7A5/KCNMA1/GUCA1B/SYP/GPC3/CACNA1D/TAS2R5/RDH5/KCNQ4/LPL/USH1G/TAS1R3/AKR1B10/SDR9C7/OR2L2/SN…
REACTOME_SUMOYLATION_OF_DNA_REPLICATION_PROTEINS	REACTOME_SUMOYLATION_OF_DNA_REPLICATION_PROTEINS	45	0.579985	2.59744	2.44441e-07	1.24887e-05	1.00116e-05	3795	tags=71%, list=25%, signal=54%	AURKA/CDCA8/AURKB/PCNA/NUP54/RAE1/SUMO2/NUP133/PIAS3/INCENP/TOP1/NDC1/NUP93/NUP155/NUP37/NUP107/NUP160/NUP43/UBE2I/SUMO3/BIRC5/NUP85/NUP205/RANGAP1/NUP62/NUP153/NUP188/NUP98/SEC13/SUMO1/NUP58/TOP2A
REACTOME_SCF_BETA_TRCP_MEDIATED_DEGRADATION_OF_EMI1	REACTOME_SCF_BETA_TRCP_MEDIATED_DEGRADATION_OF_EMI1	51	0.51375	2.38468	4.62859e-07	2.26197e-05	1.81331e-05	3787	tags=51%, list=25%, signal=39%	PSMA5/PSMA1/CDC20/PSMD13/FBXO5/PSMA7/PSMA2/PSMA4/PSMC1/UBB/PSMB2/PSMD5/PSMD2/PSMD10/PSMC6/PSMD9/SKP1/PSMB7/PSMF1/PSMA6/PSMD4/CUL1/PSME4/PSMC2/PSMD6/PSMB5
REACTOME_POSTMITOTIC_NUCLEAR_PORE_COMPLEX_NPC_REFORMATION	REACTOME_POSTMITOTIC_NUCLEAR_PORE_COMPLEX_NPC_REFORMATION	27	0.686832	2.62559	5.53619e-07	2.59278e-05	2.0785e-05	3749	tags=85%, list=24%, signal=65%	NUP54/TNPO1/NUP133/KPNB1/NDC1/NUP93/NUP155/NUP37/NUP107/NUP160/NUP43/UBE2I/RAN/NUP85/RCC1/NUP205/RANGAP1/NUP62/NUP188/NUP98/SEC13/SUMO1/NUP58
REACTOME_RECOGNITION_OF_DNA_DAMAGE_BY_PCNA_CONTAINING_REPLICATION_COMPLEX	REACTOME_RECOGNITION_OF_DNA_DAMAGE_BY_PCNA_CONTAINING_REPLICATION_COMPLEX	30	0.668833	2.65373	9.081e-07	4.08282e-05	3.27298e-05	3110	tags=60%, list=20%, signal=48%	DTL/RFC3/PCNA/RPA3/RPA1/CUL4A/POLE3/DDB1/USP1/UBB/POLE4/POLD2/POLD3/RFC1/RFC4/RFC2/RAD18/RPA2
REACTOME_LAGGING_STRAND_SYNTHESIS	REACTOME_LAGGING_STRAND_SYNTHESIS	20	0.746176	2.64048	1.03688e-06	4.48251e-05	3.5934e-05	3110	tags=80%, list=20%, signal=64%	FEN1/PRIM2/RFC3/PCNA/PRIM1/RPA3/POLA2/RPA1/POLD2/POLD3/RFC1/DNA2/POLA1/RFC4/RFC2/RPA2
REACTOME_TELOMERE_C_STRAND_LAGGING_STRAND_SYNTHESIS	REACTOME_TELOMERE_C_STRAND_LAGGING_STRAND_SYNTHESIS	34	0.606337	2.55055	1.11777e-06	4.65322e-05	3.73025e-05	3418	tags=68%, list=22%, signal=53%	FEN1/PRIM2/RFC3/PCNA/PRIM1/RPA3/POLA2/RPA1/CHTF8/DSCC1/POT1/TERF1/POLD2/POLD3/RFC1/DNA2/POLA1/RFC4/RFC2/TERF2/RPA2/BLM/ACD
REACTOME_PROCESSING_OF_DNA_DOUBLE_STRAND_BREAK_ENDS	REACTOME_PROCESSING_OF_DNA_DOUBLE_STRAND_BREAK_ENDS	63	0.454832	2.18594	1.43643e-06	5.76625e-05	4.62251e-05	3957	tags=60%, list=26%, signal=45%	CCNA1/CHEK1/RFC3/CCNA2/RPA3/EXO1/RPA1/RMI1/NBN/CLSPN/TIMELESS/BRIP1/SUMO2/UBB/KAT5/RHNO1/TOP3A/TOPBP1/UBE2I/UBE2V2/BRCA1/MRE11/BRCC3/HUS1/DNA2/RFC4/CDK2/RFC2/TIPIN/RAD17/RPA2/BLM/RAD1/PPP4C/UBE2N/RMI2/PPP4R2/RBBP8
REACTOME_G1_S_SPECIFIC_TRANSCRIPTION	REACTOME_G1_S_SPECIFIC_TRANSCRIPTION	29	0.66189	2.64529	1.72761e-06	6.47279e-05	5.1889e-05	2708	tags=62%, list=18%, signal=51%	CCNA1/RRM2/PCNA/TYMS/CDC25A/CDC45/RBL1/CDT1/TK1/ORC1/FBXO5/CDK1/TFDP1/E2F1/E2F4/HDAC1/RBBP4/POLA1
REACTOME_DEFECTIVE_CFTR_CAUSES_CYSTIC_FIBROSIS	REACTOME_DEFECTIVE_CFTR_CAUSES_CYSTIC_FIBROSIS	55	0.497551	2.41707	1.68908e-06	6.47279e-05	5.1889e-05	3787	tags=49%, list=25%, signal=37%	PSMA5/PSMA1/PSMD13/PSMA7/PSMA2/PSMA4/PSMC1/UBB/PSMB2/ERLIN1/PSMD5/PSMD2/RNF185/PSMD10/PSMC6/PSMD9/PSMB7/PSMF1/DERL2/DERL1/PSMA6/PSMD4/VCP/PSME4/PSMC2/PSMD6/PSMB5
REACTOME_TRNA_AMINOACYLATION	REACTOME_TRNA_AMINOACYLATION	23	0.696232	2.53626	2.12025e-06	7.68762e-05	6.16277e-05	3601	tags=74%, list=23%, signal=57%	FARS2/PPA1/AIMP2/IARS2/NARS2/EEF1E1/HARS2/LARS2/DARS2/YARS2/TARS2/EARS2/WARS2/AIMP1/CARS2/PPA2/SARS2
REACTOME_G1_S_DNA_DAMAGE_CHECKPOINTS	REACTOME_G1_S_DNA_DAMAGE_CHECKPOINTS	63	0.447783	2.15206	2.5969e-06	9.12161e-05	7.31232e-05	2974	tags=40%, list=19%, signal=32%	CCNA1/CHEK1/CDC25A/PSMA5/CCNA2/PSMA1/PSMD13/PSMA7/PSMA2/PSMA4/PSMC1/CCNE2/UBB/PSMB2/PSMD5/PSMD2/PSMD10/PSMC6/PSMD9/PSMB7/PSMF1/CDK2/CDKN1B/PSMA6/PSMD4
REACTOME_AUF1_HNRNP_D0_BINDS_AND_DESTABILIZES_MRNA	REACTOME_AUF1_HNRNP_D0_BINDS_AND_DESTABILIZES_MRNA	51	0.477577	2.21677	4.26186e-06	0.000145162	0.000116369	3787	tags=49%, list=25%, signal=37%	PSMA5/PSMA1/PSMD13/PSMA7/PSMA2/PSMA4/PABPC1/PSMC1/UBB/PSMB2/PSMD5/PSMD2/PSMD10/PSMC6/PSMD9/HNRNPD/PSMB7/PSMF1/PSMA6/PSMD4/HSPA8/PSME4/PSMC2/PSMD6/PSMB5
REACTOME_BASE_EXCISION_REPAIR	REACTOME_BASE_EXCISION_REPAIR	44	0.523298	2.30744	4.50734e-06	0.000149007	0.000119451	3791	tags=59%, list=25%, signal=45%	FEN1/RFC3/PCNA/UNG/RPA3/RPA1/POLE3/NEIL3/POT1/TERF1/POLE4/POLD2/POLD3/PARP1/MPG/RFC1/PARP2/RFC4/RFC2/TERF2/RPA2/ACD/MBD4/OGG1/LIG1/PARG
REACTOME_DISEASES_OF_DNA_REPAIR	REACTOME_DISEASES_OF_DNA_REPAIR	51	0.466265	2.16426	8.05947e-06	0.000258824	0.000207486	3727	tags=59%, list=24%, signal=45%	RAD51/RFC3/MSH2/RPA3/EXO1/RPA1/RMI1/NBN/BRIP1/NEIL3/RAD51AP1/KAT5/RHNO1/TOP3A/TOPBP1/BRCA1/MRE11/HUS1/DNA2/MSH6/RFC4/RFC2/XRCC2/RAD17/RPA2/BLM/RAD1/MLH1/OGG1/RMI2
REACTOME_TRANSLESION_SYNTHESIS_BY_Y_FAMILY_DNA_POLYMERASES_BYPASSES_LESIONS_ON_DNA_TEMPLATE	REACTOME_TRANSLESION_SYNTHESIS_BY_Y_FAMILY_DNA_POLYMERASES_BYPASSES_LESIONS_ON_DNA_TEMPLATE	39	0.543073	2.33122	8.4338e-06	0.000263322	0.000211092	1974	tags=38%, list=13%, signal=34%	RFC3/PCNA/USP43/UBE2L6/RPA3/USP10/RPA1/POLE3/UBB/POLE4/POLD2/POLD3/ISG15/MAD2L2/RFC1
REACTOME_GPCR_LIGAND_BINDING	REACTOME_GPCR_LIGAND_BINDING	260	-0.495756	-1.41776	1.38245e-05	0.000419964	0.000336664	3028	tags=39%, list=20%, signal=32%	GNG4/CCR10/TACR2/ADRB2/FPR1/NPY1R/TAS2R4/FPR2/GNG3/GPR37L1/ADRA2B/WNT16/GPR65/CYSLTR2/GPR37/GAL/P2RY14/GNGT1/ADRA1D/UTS2/GPER1/OXTR/CX3CR1/CCL7/CXCL13/LTB4R/OXER1/PTGFR/ADORA1/ADORA2A/GRM2/LPAR4/C5/AGT/GNB3/FZD9/XK/NPY4R/CCR5/PTGER1/XCL1/HTR2B/CCL17/TSHR/S1PR4/CCR8/CXCL6/CXCL12/NMU/FFAR4/CXCR6/QRFP/CXCL5/GRP/CXCR4/FFAR2/XCL2/ADM2/P2RY10/P2RY13/VIP/CCL27/CCL11/CCL22/MCHR1/WNT2B/GPR55/UCN/PTCH2/CCR…
REACTOME_TERMINATION_OF_TRANSLESION_DNA_SYNTHESIS	REACTOME_TERMINATION_OF_TRANSLESION_DNA_SYNTHESIS	32	0.5749	2.29167	1.51432e-05	0.000447919	0.000359073	3110	tags=53%, list=20%, signal=42%	RFC3/PCNA/USP43/UBE2L6/RPA3/USP10/RPA1/POLE3/UBB/POLE4/POLD2/POLD3/ISG15/RFC1/RFC4/RFC2/RPA2
REACTOME_POLYMERASE_SWITCHING	REACTOME_POLYMERASE_SWITCHING	14	0.775675	2.44759	1.65118e-05	0.000463981	0.00037195	2769	tags=79%, list=18%, signal=64%	PRIM2/RFC3/PCNA/PRIM1/POLA2/POLD2/POLD3/RFC1/POLA1/RFC4/RFC2
REACTOME_FORMATION_OF_INCISION_COMPLEX_IN_GG_NER	REACTOME_FORMATION_OF_INCISION_COMPLEX_IN_GG_NER	42	0.521144	2.26526	1.64698e-05	0.000463981	0.00037195	4607	tags=67%, list=30%, signal=47%	GTF2H2/RPA3/GTF2H3/RPA1/CUL4A/SUMO2/MNAT1/DDB1/RAD23B/UBB/PIAS3/ERCC5/PARP1/CHD1L/UBE2I/SUMO3/UBE2V2/PARP2/GTF2H1/RPA2/SUMO1/UBE2N/CETN2/PIAS1/ERCC3/CCNH/ERCC2/DDB2
REACTOME_STRIATED_MUSCLE_CONTRACTION	REACTOME_STRIATED_MUSCLE_CONTRACTION	26	-0.748494	-1.85454	1.80002e-05	0.000493468	0.000395588	864	tags=42%, list=6%, signal=40%	DES/MYL3/TMOD4/TTN/ACTA1/ACTN2/MYH3/TNNI1/TNNI2/TNNI3/TNNT2
REACTOME_DEPOSITION_OF_NEW_CENPA_CONTAINING_NUCLEOSOMES_AT_THE_CENTROMERE	REACTOME_DEPOSITION_OF_NEW_CENPA_CONTAINING_NUCLEOSOMES_AT_THE_CENTROMERE	28	0.606128	2.34567	2.17691e-05	0.000543743	0.000435891	2757	tags=57%, list=18%, signal=47%	OIP5/CENPQ/CENPA/CENPN/CENPH/KNL1/CENPK/CENPI/HJURP/CENPM/NPM1/RBBP7/RUVBL1/RBBP4/MIS18BP1/SMARCA5
REACTOME_RESOLUTION_OF_AP_SITES_VIA_THE_MULTIPLE_NUCLEOTIDE_PATCH_REPLACEMENT_PATHWAY	REACTOME_RESOLUTION_OF_AP_SITES_VIA_THE_MULTIPLE_NUCLEOTIDE_PATCH_REPLACEMENT_PATHWAY	24	0.640112	2.33679	2.15634e-05	0.000543743	0.000435891	3110	tags=62%, list=20%, signal=50%	FEN1/RFC3/PCNA/RPA3/RPA1/POLE3/POLE4/POLD2/POLD3/PARP1/RFC1/PARP2/RFC4/RFC2/RPA2
REACTOME_CELLULAR_RESPONSE_TO_HYPOXIA	REACTOME_CELLULAR_RESPONSE_TO_HYPOXIA	71	0.413615	2.05309	2.10257e-05	0.000543743	0.000435891	3787	tags=42%, list=25%, signal=32%	CUL2/WTIP/AJUBA/PSMA5/EGLN3/PSMA1/CA9/PSMD13/PSMA7/PSMA2/PSMA4/PSMC1/UBB/PSMB2/PSMD5/PSMD2/PSMD10/PSMC6/PSMD9/UBE2D1/PSMB7/PSMF1/PSMA6/PSMD4/UBE2D2/EGLN2/PSME4/PSMC2/PSMD6/PSMB5
REACTOME_BIOLOGICAL_OXIDATIONS	REACTOME_BIOLOGICAL_OXIDATIONS	147	-0.532311	-1.50569	2.08042e-05	0.000543743	0.000435891	3248	tags=40%, list=21%, signal=32%	CYP2C8/GGT7/CYP4B1/SULT1C4/TPMT/MGST2/MAOA/SMOX/ALDH2/CES2/CYP2W1/SULT1A4/NQO2/CYP2R1/NCOA1/CBR3/GGT1/GSTM1/GSTO2/CYP2J2/CYP7B1/HPGDS/GSTM5/CHAC1/ACSM1/AOC2/SULT1A1/GSTM4/CYP27A1/PODXL2/GSTA4/SLC26A1/AOC1/CYP2S1/EPHX1/UGT1A1/ALDH1A1/CYP4F11/ADH6/DPEP2/GSTM2/SULT1C2/ADH1C/GGT6/ARNT2/AADAC/CYP2D6/CYP3A5/FMO2/SULT2B1/CYP2C18/ADH7/DPEP1/CYP4F12/CYP4F22/CYP4F3/CYP2E1/ALDH3A1/GSTM3
REACTOME_NEGATIVE_REGULATION_OF_NOTCH4_SIGNALING	REACTOME_NEGATIVE_REGULATION_OF_NOTCH4_SIGNALING	51	0.447863	2.07885	2.26707e-05	0.000553954	0.000444077	3787	tags=47%, list=25%, signal=36%	PSMA5/PSMA1/PSMD13/PSMA7/PSMA2/PSMA4/PSMC1/UBB/PSMB2/PSMD5/PSMD2/PSMD10/PSMC6/PSMD9/SKP1/PSMB7/PSMF1/PSMA6/YWHAZ/PSMD4/CUL1/PSMC2/PSMD6/PSMB5
REACTOME_TRNA_PROCESSING_IN_THE_NUCLEUS	REACTOME_TRNA_PROCESSING_IN_THE_NUCLEUS	55	0.454029	2.20564	2.52797e-05	0.000603719	0.000483971	3749	tags=53%, list=24%, signal=40%	NUP54/RAE1/FAM98B/CPSF4/NUP133/CLP1/ELAC2/NDC1/NUP93/RTCB/NUP155/NUP37/NUP107/NUP160/CSTF2/TRNT1/NUP43/RAN/CPSF1/RPP30/POP4/NUP85/NUP205/NUP62/NUP153/NUP188/NUP98/SEC13/NUP58
REACTOME_FORMATION_OF_TC_NER_PRE_INCISION_COMPLEX	REACTOME_FORMATION_OF_TC_NER_PRE_INCISION_COMPLEX	52	0.46611	2.18034	2.57816e-05	0.000603719	0.000483971	3038	tags=48%, list=20%, signal=39%	GTF2H2/GTF2H3/CUL4A/POLR2K/POLR2A/HMGN1/POLR2C/MNAT1/DDB1/UBB/POLR2G/TCEA1/COPS3/ERCC8/POLR2D/PRPF19/COPS4/PPIE/COPS7B/COPS6/ZNF830/COPS2/COPS8/GTF2H1/COPS5
REACTOME_INHIBITION_OF_THE_PROTEOLYTIC_ACTIVITY_OF_APC_C_REQUIRED_FOR_THE_ONSET_OF_ANAPHASE_BY_MITOTIC_SPINDLE_CHECKPOINT_COMPONENTS	REACTOME_INHIBITION_OF_THE_PROTEOLYTIC_ACTIVITY_OF_APC_C_REQUIRED_FOR_THE_ONSET_OF_ANAPHASE_BY_MITOTIC_SPINDLE_CHECKPOINT_COMPONENTS	21	0.660979	2.35932	2.69373e-05	0.000610239	0.000489197	3937	tags=67%, list=26%, signal=50%	MAD2L1/BUB1B/CDC26/CDC20/UBE2S/CDC23/BUB3/UBE2D1/ANAPC10/CDC16/ANAPC15/CDC27/UBE2E1/UBE2C
REACTOME_APC_CDC20_MEDIATED_DEGRADATION_OF_NEK2A	REACTOME_APC_CDC20_MEDIATED_DEGRADATION_OF_NEK2A	26	0.612749	2.27318	2.71459e-05	0.000610239	0.000489197	3055	tags=54%, list=20%, signal=43%	MAD2L1/BUB1B/NEK2/CDC26/CDC20/UBE2S/UBB/CDC23/BUB3/UBE2D1/ANAPC10/CDC16/ANAPC15/CDC27
REACTOME_SENSORY_PROCESSING_OF_SOUND	REACTOME_SENSORY_PROCESSING_OF_SOUND	63	-0.617316	-1.66567	2.79814e-05	0.000616688	0.000494367	2647	tags=41%, list=17%, signal=34%	EPS8/EPB41L3/RAB3A/PJVK/ATP2B1/CHRNA9/MYO15A/CDH23/FSCN2/OTOGL/PCLO/CACNB2/BSN/MYO3B/CHRNA10/TMIE/KCNMA1/SYP/CACNA1D/KCNQ4/USH1G/SNAP25/CABP1/RIPOR2/CACNA2D2/KCNN2
REACTOME_POLYMERASE_SWITCHING_ON_THE_C_STRAND_OF_THE_TELOMERE	REACTOME_POLYMERASE_SWITCHING_ON_THE_C_STRAND_OF_THE_TELOMERE	26	0.610607	2.26523	3.0677e-05	0.000663094	0.000531568	2793	tags=62%, list=18%, signal=50%	PRIM2/RFC3/PCNA/PRIM1/POLA2/CHTF8/DSCC1/POT1/TERF1/POLD2/POLD3/RFC1/POLA1/RFC4/RFC2/TERF2
REACTOME_CLASS_A_1_RHODOPSIN_LIKE_RECEPTORS	REACTOME_CLASS_A_1_RHODOPSIN_LIKE_RECEPTORS	192	-0.510393	-1.453	3.17114e-05	0.000672522	0.000539126	3011	tags=43%, list=20%, signal=35%	CCR10/TACR2/ADRB2/FPR1/NPY1R/FPR2/GPR37L1/ADRA2B/GPR65/CYSLTR2/GPR37/GAL/P2RY14/ADRA1D/UTS2/GPER1/OXTR/CX3CR1/CCL7/CXCL13/LTB4R/OXER1/PTGFR/ADORA1/ADORA2A/LPAR4/C5/AGT/XK/NPY4R/CCR5/PTGER1/XCL1/HTR2B/CCL17/TSHR/S1PR4/CCR8/CXCL6/CXCL12/NMU/FFAR4/CXCR6/QRFP/CXCL5/GRP/CXCR4/FFAR2/XCL2/P2RY10/P2RY13/CCL27/CCL11/CCL22/MCHR1/GPR55/CCRL2/CNR2/AVPR2/P2RY1/GHRL/SSTR3/CXCR3/GPR18/CYSLTR1/CCL19/GALR2/GNRH1/…
REACTOME_INTERACTIONS_OF_REV_WITH_HOST_CELLULAR_PROTEINS	REACTOME_INTERACTIONS_OF_REV_WITH_HOST_CELLULAR_PROTEINS	36	0.530032	2.23198	3.82935e-05	0.000797072	0.000638971	3749	tags=69%, list=24%, signal=53%	RANBP1/NUP54/RAE1/NUP133/KPNB1/NDC1/XPO1/NUP93/NPM1/NUP155/NUP37/NUP107/NUP160/NUP43/RAN/NUP85/RCC1/NUP205/RANGAP1/NUP62/NUP153/NUP188/NUP98/SEC13/NUP58
REACTOME_E2F_MEDIATED_REGULATION_OF_DNA_REPLICATION	REACTOME_E2F_MEDIATED_REGULATION_OF_DNA_REPLICATION	22	0.664083	2.40633	4.05302e-05	0.000828289	0.000663997	2708	tags=59%, list=18%, signal=49%	PRIM2/CCNB1/PRIM1/POLA2/ORC6/ORC1/MCM8/CDK1/TFDP1/E2F1/ORC5/PPP2R3B/POLA1
REACTOME_G2_M_DNA_DAMAGE_CHECKPOINT	REACTOME_G2_M_DNA_DAMAGE_CHECKPOINT	60	0.428849	2.08636	4.23633e-05	0.000835375	0.000669677	3207	tags=50%, list=21%, signal=40%	CCNB1/CHEK1/RFC3/CDC25C/RPA3/EXO1/RPA1/RMI1/NBN/BRIP1/YWHAH/CDK1/WEE1/KAT5/RHNO1/TOP3A/TOPBP1/UBE2V2/BRCA1/MRE11/BRCC3/YWHAG/HUS1/DNA2/RFC4/RFC2/YWHAZ/RAD17/RPA2/BLM
REACTOME_NEUROTRANSMITTER_RECEPTORS_AND_POSTSYNAPTIC_SIGNAL_TRANSMISSION	REACTOME_NEUROTRANSMITTER_RECEPTORS_AND_POSTSYNAPTIC_SIGNAL_TRANSMISSION	148	-0.527514	-1.49246	4.18139e-05	0.000835375	0.000669677	3069	tags=36%, list=20%, signal=29%	KIF17/AKAP5/GNG4/ADCY4/GRIN3A/GNG3/CHRNA1/TUBB2A/GABRA3/ADCY1/NCALD/MYO6/TUBA4A/KCNJ5/PLCB2/GNGT1/CHRNA9/TUBB1/CAMK2B/PRKAA2/GRIN2D/GNB3/CHRNE/GRIK5/CAMK2A/NBEA/NEFL/CHRNA6/GRIN2C/GABRQ/GRIN1/LIN7B/LIN7A/TUBB4A/TUBB2B/GRIK2/PRKCB/ADCY2/GRIK4/GNG7/MAPT/GRIK1/CHRNA3/CHRNB4/PPM1E/TSPAN7/GLRB/ACTN2/TUBAL3/DLG2/TUBA3D/APBA1/ADCY5
REACTOME_PCNA_DEPENDENT_LONG_PATCH_BASE_EXCISION_REPAIR	REACTOME_PCNA_DEPENDENT_LONG_PATCH_BASE_EXCISION_REPAIR	21	0.646061	2.30607	4.38893e-05	0.000850544	0.000681837	3110	tags=62%, list=20%, signal=49%	FEN1/RFC3/PCNA/RPA3/RPA1/POLE3/POLE4/POLD2/POLD3/RFC1/RFC4/RFC2/RPA2
REACTOME_IMMUNOREGULATORY_INTERACTIONS_BETWEEN_A_LYMPHOID_AND_A_NON_LYMPHOID_CELL	REACTOME_IMMUNOREGULATORY_INTERACTIONS_BETWEEN_A_LYMPHOID_AND_A_NON_LYMPHOID_CELL	108	-0.549994	-1.53964	4.8132e-05	0.000916955	0.000735075	3500	tags=52%, list=23%, signal=40%	CD33/ULBP3/CD226/SIGLEC5/SIGLEC12/PILRA/LILRA4/CXADR/SIGLEC8/ITGB2/CD3G/CD96/CD247/SH2D1A/CLEC4G/LILRB1/ICAM2/CD8A/COLEC12/KLRD1/CD300E/CLEC2D/HCST/SFTPD/TREML1/ITGB7/CD3E/CD300LB/TREML2/LILRB2/SIGLEC6/CRTAM/ICAM4/ICAM3/RAET1E/ITGAL/FCGR2B/KLRG1/CD3D/ULBP1/SLAMF7/CD22/JAML/NCR3LG1/CD8B/KLRB1/SLAMF6/HLA-F/OSCAR/PIANP/CD40LG/KLRK1/SELL/KLRF1/CD1B/CD1C
REACTOME_CHEMOKINE_RECEPTORS_BIND_CHEMOKINES	REACTOME_CHEMOKINE_RECEPTORS_BIND_CHEMOKINES	48	-0.632083	-1.6713	5.17315e-05	0.000958541	0.000768412	2114	tags=52%, list=14%, signal=45%	CX3CR1/CCL7/CXCL13/CCR5/XCL1/CCL17/CCR8/CXCL6/CXCL12/CXCR6/CXCL5/CXCR4/XCL2/CCL27/CCL11/CCL22/CCRL2/CXCR3/CCL19/CCR2/CCR4/XCR1/CXCR2/CCR7/CXCR1
REACTOME_PEPTIDE_LIGAND_BINDING_RECEPTORS	REACTOME_PEPTIDE_LIGAND_BINDING_RECEPTORS	111	-0.549344	-1.53939	5.20204e-05	0.000958541	0.000768412	3011	tags=47%, list=20%, signal=38%	CCR10/TACR2/FPR1/NPY1R/FPR2/GPR37L1/GPR37/GAL/UTS2/GPER1/OXTR/CX3CR1/CCL7/CXCL13/C5/AGT/XK/NPY4R/CCR5/XCL1/CCL17/CCR8/CXCL6/CXCL12/NMU/CXCR6/QRFP/CXCL5/GRP/CXCR4/XCL2/CCL27/CCL11/CCL22/MCHR1/CCRL2/AVPR2/GHRL/SSTR3/CXCR3/CCL19/GALR2/CCR2/TACR1/CCR4/XCR1/NPB/ACKR1/CXCR2/CCR7/CORT/CXCR1
REACTOME_SNRNP_ASSEMBLY	REACTOME_SNRNP_ASSEMBLY	52	0.454175	2.12451	5.35308e-05	0.000970462	0.000777969	3749	tags=60%, list=24%, signal=45%	CLNS1A/DDX20/NUP54/SMN2/RAE1/NUP133/PRMT5/NDC1/NUP93/NUP155/TGS1/NUP37/GEMIN2/NUP107/NUP160/NCBP1/NUP43/GEMIN4/GEMIN5/SNRPE/WDR77/NUP85/NUP205/NUP62/NUP153/NUP188/NUP98/SNRPB/SEC13/SNUPN/NUP58
REACTOME_G0_AND_EARLY_G1	REACTOME_G0_AND_EARLY_G1	27	0.591385	2.26072	5.58196e-05	0.000995893	0.000798356	2725	tags=52%, list=18%, signal=43%	CCNA1/MYBL2/PCNA/CDC25A/CCNA2/RBL1/CDK1/TFDP1/CCNE2/E2F1/E2F4/HDAC1/RBBP4/CDK2
REACTOME_PROCESSIVE_SYNTHESIS_ON_THE_LAGGING_STRAND	REACTOME_PROCESSIVE_SYNTHESIS_ON_THE_LAGGING_STRAND	15	0.750246	2.41553	5.93879e-05	0.001043	0.000836119	3110	tags=80%, list=20%, signal=64%	FEN1/PRIM2/PCNA/PRIM1/RPA3/POLA2/RPA1/POLD2/POLD3/DNA2/POLA1/RPA2
REACTOME_SIGNALING_BY_GPCR	REACTOME_SIGNALING_BY_GPCR	474	-0.454416	-1.30584	6.03519e-05	0.00104362	0.000836619	3028	tags=41%, list=20%, signal=34%	PTH1R/GNG2/ANXA1/RGS18/PRKAR2B/GNAL/ABR/NPFFR1/CAMK4/EDN1/AVPR1A/P2RY2/PLPPR2/LPAR5/MAPK7/FZD1/HTR1B/WNT5A/OBSCN/ARHGEF12/VIPR1/ARHGEF15/P2RY12/PTAFR/GPR35/ADRA1B/PRKX/DRD2/NPBWR1/PTGER3/ITPR2/FGD1/BDKRB1/C5AR2/LTB4R2/SUCNR1/DAGLA/CD55/GPR150/GPR25/ITPR1/GNG4/CCR10/PDE4D/ADCY4/TACR2/DGKA/ADRB2/FPR1/PDE8A/NPY1R/TAS2R4/FPR2/GNG3/RGS17/HBEGF/GPR37L1/PDE2A/ADRA2B/FGD2/GPR84/MMP3/TIAM1/PREX1/KALRN/FGD…
REACTOME_RESOLUTION_OF_ABASIC_SITES_AP_SITES	REACTOME_RESOLUTION_OF_ABASIC_SITES_AP_SITES	37	0.523976	2.2233	6.17472e-05	0.00105157	0.000842992	3791	tags=57%, list=25%, signal=43%	FEN1/RFC3/PCNA/UNG/RPA3/RPA1/POLE3/POLE4/POLD2/POLD3/PARP1/MPG/RFC1/PARP2/RFC4/RFC2/RPA2/MBD4/OGG1/LIG1/PARG
REACTOME_HOMOLOGOUS_DNA_PAIRING_AND_STRAND_EXCHANGE	REACTOME_HOMOLOGOUS_DNA_PAIRING_AND_STRAND_EXCHANGE	43	0.495231	2.21275	6.29685e-05	0.00105637	0.000846835	3389	tags=58%, list=22%, signal=45%	RAD51/CHEK1/RFC3/RPA3/EXO1/RPA1/RMI1/NBN/BRIP1/RAD51AP1/KAT5/RHNO1/TOP3A/TOPBP1/BRCA1/MRE11/HUS1/DNA2/RFC4/RFC2/XRCC2/RAD17/RPA2/BLM/RAD1
REACTOME_CROSS_PRESENTATION_OF_SOLUBLE_EXOGENOUS_ANTIGENS_ENDOSOMES	REACTOME_CROSS_PRESENTATION_OF_SOLUBLE_EXOGENOUS_ANTIGENS_ENDOSOMES	45	0.478501	2.14294	6.83198e-05	0.00112929	0.00090529	3787	tags=51%, list=25%, signal=39%	PSMA5/PSMA1/PSMD13/PSMA7/PSMA2/PSMA4/PSMC1/PSMB2/PSMD5/PSMD2/PSMD10/PSMC6/PSMD9/PSMB7/PSMF1/FCGR1A/PSMA6/PSMD4/MRC2/PSME4/PSMC2/PSMD6/PSMB5
REACTOME_ASYMMETRIC_LOCALIZATION_OF_PCP_PROTEINS	REACTOME_ASYMMETRIC_LOCALIZATION_OF_PCP_PROTEINS	60	0.414964	2.01881	8.21222e-05	0.00133776	0.00107241	3787	tags=48%, list=25%, signal=37%	FZD2/PSMA5/PSMA1/PSMD13/PSMA7/PSMA2/DVL2/PSMA4/PSMC1/UBB/PSMB2/PRICKLE1/PSMD5/PSMD2/PSMD10/PSMC6/PSMD9/FZD8/PSMB7/PSMF1/PSMA6/PSMD4/FZD7/FZD4/PSME4/PSMC2/PSMD6/VANGL2/PSMB5
REACTOME_NUCLEAR_PORE_COMPLEX_NPC_DISASSEMBLY	REACTOME_NUCLEAR_PORE_COMPLEX_NPC_DISASSEMBLY	35	0.517892	2.21353	8.97223e-05	0.00144068	0.00115492	4134	tags=69%, list=27%, signal=50%	CCNB2/CCNB1/NEK6/NUP54/RAE1/CDK1/NUP133/NDC1/NUP93/NUP155/NUP37/NUP107/NUP160/NUP43/NUP85/NUP205/NUP62/NUP153/NUP188/NUP98/SEC13/NUP58/NEK7/SEH1L
REACTOME_ANTIMICROBIAL_PEPTIDES	REACTOME_ANTIMICROBIAL_PEPTIDES	30	-0.695232	-1.75573	9.68051e-05	0.00153252	0.00122854	2489	tags=57%, list=16%, signal=48%	RNASE7/PGLYRP3/LEAP2/S100A9/DEFB4A/LYZ/PLA2G2A/PI3/S100A7/DEFB103B/DEFB103A/PRSS3/CTSG/CCR2/S100A8/CLU/LTF
REACTOME_MITOCHONDRIAL_TRNA_AMINOACYLATION	REACTOME_MITOCHONDRIAL_TRNA_AMINOACYLATION	17	0.705181	2.4168	9.82618e-05	0.00153398	0.00122971	3601	tags=76%, list=23%, signal=59%	FARS2/IARS2/NARS2/HARS2/LARS2/DARS2/YARS2/TARS2/EARS2/WARS2/CARS2/PPA2/SARS2
REACTOME_TRANSPORT_OF_MATURE_MRNAS_DERIVED_FROM_INTRONLESS_TRANSCRIPTS	REACTOME_TRANSPORT_OF_MATURE_MRNAS_DERIVED_FROM_INTRONLESS_TRANSCRIPTS	42	0.477705	2.07644	0.000101927	0.00156939	0.0012581	3749	tags=60%, list=24%, signal=45%	ALYREF/NUP54/RAE1/CPSF4/NUP133/NDC1/NUP93/NUP155/NUP37/NUP107/NUP160/NCBP1/NUP43/CPSF1/CPSF2/NUP85/FIP1L1/NUP205/NUP62/NUP153/NUP188/NUP98/SLBP/SEC13/NUP58
REACTOME_PHOSPHORYLATION_OF_THE_APC_C	REACTOME_PHOSPHORYLATION_OF_THE_APC_C	20	0.656008	2.3214	0.000106389	0.00161596	0.00129543	3937	tags=65%, list=26%, signal=48%	PLK1/CCNB1/CDC26/UBE2S/CDK1/CDC23/UBE2D1/ANAPC10/CDC16/ANAPC15/CDC27/UBE2E1/UBE2C
REACTOME_PROTEIN_PROTEIN_INTERACTIONS_AT_SYNAPSES	REACTOME_PROTEIN_PROTEIN_INTERACTIONS_AT_SYNAPSES	67	-0.599898	-1.62561	0.000108114	0.00162027	0.00129888	2957	tags=43%, list=19%, signal=35%	PPFIA3/EPB41L2/SYT2/EPB41/EPB41L3/DLGAP3/HOMER2/PPFIBP2/PTPRS/SLITRK4/PPFIA1/GRIN2D/NRXN3/PPFIA4/GRIN2C/GRIN1/LIN7B/LIN7A/DLGAP1/APBA2/PTPRD/SHANK1/LRRC4B/PPFIA2/NLGN3/DLG2/NLGN4X/NTRK3/APBA1
REACTOME_REGULATION_OF_RUNX3_EXPRESSION_AND_ACTIVITY	REACTOME_REGULATION_OF_RUNX3_EXPRESSION_AND_ACTIVITY	53	0.428996	2.03016	0.000121362	0.00179487	0.00143886	3787	tags=43%, list=25%, signal=33%	PSMA5/PSMA1/SRC/PSMD13/PSMA7/PSMA2/PSMA4/PSMC1/UBB/PSMB2/PSMD5/PSMD2/PSMD10/PSMC6/PSMD9/PSMB7/PSMF1/PSMA6/PSMD4/PSMC2/CBFB/PSMD6/PSMB5
REACTOME_NON_INTEGRIN_MEMBRANE_ECM_INTERACTIONS	REACTOME_NON_INTEGRIN_MEMBRANE_ECM_INTERACTIONS	56	0.417236	2.07212	0.000123202	0.00179844	0.00144171	2500	tags=50%, list=16%, signal=42%	THBS1/PDGFA/LAMA3/LAMC2/FN1/COL5A3/AGRN/SDC4/COL4A6/LAMA1/ACTN1/COL4A5/LAMB1/COL11A1/COL4A2/LAMA5/PDGFB/COL5A1/LAMB3/ITGAV/ITGB1/NTN4/ITGB4/COL10A1/TRAPPC4/LAMA4/DDR1/COL1A1
REACTOME_TELOMERE_EXTENSION_BY_TELOMERASE	REACTOME_TELOMERE_EXTENSION_BY_TELOMERASE	23	0.611844	2.22885	0.00014248	0.00205318	0.00164593	2793	tags=61%, list=18%, signal=50%	CCNA1/PIF1/CCNA2/DKC1/GAR1/POT1/TERF1/PPP6R3/PPP6C/RTEL1/RUVBL1/WRAP53/CDK2/TERF2
REACTOME_TRANSCRIPTIONAL_REGULATION_BY_E2F6	REACTOME_TRANSCRIPTIONAL_REGULATION_BY_E2F6	32	0.523426	2.08649	0.000157706	0.00224381	0.00179875	2412	tags=38%, list=16%, signal=32%	RAD51/RRM2/CHEK1/CBX3/TFDP1/E2F1/CDC7/PCGF6/RBBP7/BMI1/BRCA1/RBBP4
REACTOME_ASSEMBLY_AND_CELL_SURFACE_PRESENTATION_OF_NMDA_RECEPTORS	REACTOME_ASSEMBLY_AND_CELL_SURFACE_PRESENTATION_OF_NMDA_RECEPTORS	37	-0.660714	-1.70621	0.000172115	0.00241821	0.00193855	3182	tags=57%, list=21%, signal=45%	KIF17/GRIN3A/TUBB2A/TUBA4A/TUBB1/CAMK2B/GRIN2D/CAMK2A/NBEA/NEFL/GRIN2C/GRIN1/LIN7B/LIN7A/TUBB4A/TUBB2B/ACTN2/TUBAL3/DLG2/TUBA3D/APBA1
REACTOME_PHASE_I_FUNCTIONALIZATION_OF_COMPOUNDS	REACTOME_PHASE_I_FUNCTIONALIZATION_OF_COMPOUNDS	73	-0.582066	-1.59154	0.000174844	0.00242622	0.00194498	3248	tags=47%, list=21%, signal=37%	CYP2C8/CYP4B1/MAOA/SMOX/ALDH2/CES2/CYP2W1/NQO2/CYP2R1/NCOA1/CBR3/CYP2J2/CYP7B1/AOC2/CYP27A1/AOC1/CYP2S1/EPHX1/ALDH1A1/CYP4F11/ADH6/ADH1C/ARNT2/AADAC/CYP2D6/CYP3A5/FMO2/CYP2C18/ADH7/CYP4F12/CYP4F22/CYP4F3/CYP2E1/ALDH3A1
REACTOME_POTASSIUM_CHANNELS	REACTOME_POTASSIUM_CHANNELS	64	-0.592147	-1.59777	0.000188166	0.00257925	0.00206765	3028	tags=59%, list=20%, signal=48%	GNG2/KCNQ1/KCNAB1/KCNK2/KCNJ14/KCNJ2/KCNMB2/GNG4/KCND3/GNG3/KCND2/ABCC9/KCNQ5/KCND1/KCNG2/KCNC3/KCNJ5/GNGT1/HCN2/KCNAB2/KCNJ11/GNB3/KCNK17/KCNK13/KCNN3/KCNMA1/KCNH2/KCNA3/GNG7/KCNQ4/KCNQ3/KCNK6/KCNH3/KCNK7/KCNB1/KCNN1/KCNH1/KCNN2
REACTOME_DEGRADATION_OF_DVL	REACTOME_DEGRADATION_OF_DVL	53	0.416062	1.96895	0.000195484	0.00264728	0.00212219	3787	tags=43%, list=25%, signal=33%	PSMA5/PSMA1/PSMD13/PSMA7/PSMA2/DVL2/PSMA4/PSMC1/UBB/PSMB2/PSMD5/PSMD2/PSMD10/PSMC6/PSMD9/PSMB7/PSMF1/PSMA6/PSMD4/PSME4/PSMC2/PSMD6/PSMB5
REACTOME_FANCONI_ANEMIA_PATHWAY	REACTOME_FANCONI_ANEMIA_PATHWAY	39	0.462195	1.98404	0.000248796	0.00332913	0.00266879	3620	tags=46%, list=24%, signal=35%	RPA3/RPA1/FANCG/USP1/MUS81/FANCB/FANCC/UBB/FANCF/SLX1B/SLX1A/FANCD2/UBE2T/RPA2/CENPS/FANCA/FANCI/DCLRE1B
REACTOME_APC_C_CDC20_MEDIATED_DEGRADATION_OF_CYCLIN_B	REACTOME_APC_C_CDC20_MEDIATED_DEGRADATION_OF_CYCLIN_B	24	0.574201	2.09618	0.000272174	0.0035991	0.00288521	3055	tags=50%, list=20%, signal=40%	CCNB1/CDC26/CDC20/UBE2S/CDK1/UBB/CDC23/UBE2D1/ANAPC10/CDC16/ANAPC15/CDC27
REACTOME_HDR_THROUGH_SINGLE_STRAND_ANNEALING_SSA	REACTOME_HDR_THROUGH_SINGLE_STRAND_ANNEALING_SSA	37	0.487169	2.06713	0.000282692	0.00369471	0.00296186	3957	tags=68%, list=26%, signal=50%	RAD51/RFC3/RPA3/EXO1/RPA1/RMI1/NBN/BRIP1/KAT5/RHNO1/TOP3A/TOPBP1/BRCA1/MRE11/HUS1/DNA2/RFC4/RFC2/RAD17/RPA2/BLM/RAD1/RMI2/ABL1/RBBP8
REACTOME_TRANSCRIPTIONAL_ACTIVITY_OF_SMAD2_SMAD3_SMAD4_HETEROTRIMER	REACTOME_TRANSCRIPTIONAL_ACTIVITY_OF_SMAD2_SMAD3_SMAD4_HETEROTRIMER	50	0.418446	2.01884	0.00030051	0.00384607	0.0030832	2652	tags=32%, list=17%, signal=27%	SERPINE1/RBL1/TGIF2/STAT1/TFDP1/UBB/CDK8/MEN1/SNW1/PARP1/CDKN2B/E2F4/HDAC1/TGIF1/UBE2D1/YBX1
REACTOME_STABILIZATION_OF_P53	REACTOME_STABILIZATION_OF_P53	52	0.421565	1.97197	0.000306199	0.00384607	0.0030832	3787	tags=42%, list=25%, signal=32%	PSMA5/PSMA1/PSMD13/PSMA7/PSMA2/PSMA4/PSMC1/UBB/PSMB2/PSMD5/PSMD2/PSMD10/PSMC6/PSMD9/PSMB7/PSMF1/PSMA6/PSMD4/PSME4/PSMC2/PSMD6/PSMB5
REACTOME_HIV_TRANSCRIPTION_ELONGATION	REACTOME_HIV_TRANSCRIPTION_ELONGATION	41	0.447728	1.91989	0.00030796	0.00384607	0.0030832	2467	tags=39%, list=16%, signal=33%	SSRP1/GTF2H2/GTF2H3/POLR2K/POLR2A/NELFB/POLR2C/MNAT1/SUPT16H/GTF2F2/POLR2G/TCEA1/POLR2D/NCBP1/SUPT4H1/NELFCD
REACTOME_ARACHIDONIC_ACID_METABOLISM	REACTOME_ARACHIDONIC_ACID_METABOLISM	46	-0.623958	-1.64914	0.000306125	0.00384607	0.0030832	2313	tags=43%, list=15%, signal=37%	GGT1/EPHX2/ALOX12B/CYP2J2/HPGDS/ALOXE3/HPGD/PLA2G4A/ALOX15/LTC4S/ALOX12/CYP4F11/DPEP2/GPX2/PTGS2/DPEP1/CYP4F22/CYP4F3/AKR1C3/PTGDS
REACTOME_DNA_DAMAGE_TELOMERE_STRESS_INDUCED_SENESCENCE	REACTOME_DNA_DAMAGE_TELOMERE_STRESS_INDUCED_SENESCENCE	28	0.538897	2.08549	0.000312531	0.00386027	0.00309458	2851	tags=54%, list=19%, signal=44%	HMGA2/CCNA1/LMNB1/CCNA2/HMGA1/NBN/POT1/CCNE2/TERF1/KAT5/MRE11/HIRA/CDK2/TERF2/CDKN1B
REACTOME_DEGRADATION_OF_AXIN	REACTOME_DEGRADATION_OF_AXIN	51	0.402014	1.86603	0.000336572	0.00411203	0.0032964	3787	tags=43%, list=25%, signal=33%	PSMA5/PSMA1/PSMD13/PSMA7/PSMA2/PSMA4/PSMC1/UBB/PSMB2/PSMD5/PSMD2/PSMD10/PSMC6/PSMD9/PSMB7/PSMF1/PSMA6/PSMD4/PSME4/PSMC2/PSMD6/PSMB5
REACTOME_INTERACTIONS_OF_VPR_WITH_HOST_CELLULAR_PROTEINS	REACTOME_INTERACTIONS_OF_VPR_WITH_HOST_CELLULAR_PROTEINS	36	0.469533	1.97722	0.000345136	0.00417132	0.00334394	3762	tags=64%, list=24%, signal=48%	HMGA1/NUP54/SLC25A6/RAE1/NUP133/NDC1/NUP93/NUP155/NUP37/NUP107/NUP160/PSIP1/NUP43/NUP85/SLC25A5/NUP205/NUP62/NUP153/NUP188/NUP98/SEC13/NUP58/KPNA1
REACTOME_SUMOYLATION_OF_SUMOYLATION_PROTEINS	REACTOME_SUMOYLATION_OF_SUMOYLATION_PROTEINS	34	0.491251	2.06644	0.000349414	0.0041781	0.00334937	3749	tags=65%, list=24%, signal=49%	NUP54/RAE1/SUMO2/NUP133/NDC1/NUP93/NUP155/NUP37/NUP107/NUP160/NUP43/UBE2I/NUP85/NUP205/NUP62/TOPORS/NUP153/NUP188/NUP98/SEC13/SUMO1/NUP58
REACTOME_GAP_FILLING_DNA_REPAIR_SYNTHESIS_AND_LIGATION_IN_GG_NER	REACTOME_GAP_FILLING_DNA_REPAIR_SYNTHESIS_AND_LIGATION_IN_GG_NER	25	0.560908	2.05294	0.000355372	0.00420461	0.00337062	3110	tags=52%, list=20%, signal=42%	RFC3/PCNA/RPA3/RPA1/POLE3/UBB/POLE4/POLD2/POLD3/RFC1/RFC4/RFC2/RPA2
REACTOME_TIGHT_JUNCTION_INTERACTIONS	REACTOME_TIGHT_JUNCTION_INTERACTIONS	24	-0.704318	-1.71923	0.000429997	0.00503454	0.00403593	2812	tags=50%, list=18%, signal=41%	CLDN4/CLDN22/CLDN10/PARD6A/CLDN14/CLDN15/CLDN16/CLDN2/CLDN11/CLDN20/CLDN8/CLDN17
REACTOME_NUCLEOTIDE_BIOSYNTHESIS	REACTOME_NUCLEOTIDE_BIOSYNTHESIS	12	0.736033	2.25548	0.00047829	0.0055144	0.00442061	3930	tags=92%, list=26%, signal=68%	PFAS/ATIC/GART/PPAT/PAICS/ADSL/CAD/GMPS/IMPDH1/DHODH/IMPDH2
REACTOME_POLO_LIKE_KINASE_MEDIATED_EVENTS	REACTOME_POLO_LIKE_KINASE_MEDIATED_EVENTS	16	0.680813	2.21347	0.000480792	0.0055144	0.00442061	2412	tags=69%, list=16%, signal=58%	PLK1/CCNB2/CCNB1/MYBL2/CDC25A/CDC25C/WEE1/PKMYT1/CENPF/FOXM1/RBBP4
REACTOME_DEGRADATION_OF_GLI1_BY_THE_PROTEASOME	REACTOME_DEGRADATION_OF_GLI1_BY_THE_PROTEASOME	55	0.393179	1.91004	0.000492366	0.0055901	0.00448129	3787	tags=45%, list=25%, signal=34%	PSMA5/PSMA1/PSMD13/PSMA7/PSMA2/PSMA4/PSMC1/UBB/PSMB2/PSMD5/PSMD2/PSMD10/PSMC6/PSMD9/SKP1/PSMB7/PSMF1/ITCH/PSMA6/PSMD4/CUL1/PSME4/PSMC2/PSMD6/PSMB5
REACTOME_G_ALPHA_I_SIGNALLING_EVENTS	REACTOME_G_ALPHA_I_SIGNALLING_EVENTS	211	-0.481019	-1.37036	0.000508321	0.00571352	0.00458024	3028	tags=37%, list=20%, signal=30%	GNG4/CCR10/PDE4D/ADCY4/FPR1/NPY1R/TAS2R4/FPR2/GNG3/RGS17/GPR37L1/ADRA2B/ADCY1/PDE1B/GPR37/GAL/P2RY14/PLCB2/GNGT1/GPER1/CAMK2B/PDE4C/CX3CR1/CXCL13/OXER1/RGS14/ADORA1/GRM2/C5/PDE4A/AGT/GNB3/GNA14/RGS5/PLCB4/NPY4R/CCR5/CAMK2A/NBEA/GNAZ/S1PR4/CCR8/CXCL6/CXCL12/NMU/CXCR6/PCP2/CXCL5/PLA2G4A/CXCR4/P2RY13/CCL27/ADCY2/MCHR1/RGS11/GPR55/TAS2R5/GNG7/CNR2/TAS1R3/SSTR3/CXCR3/GPR18/CCL19/GALR2/RGS6/CCR2/RGS13/…
REACTOME_RESOLUTION_OF_D_LOOP_STRUCTURES	REACTOME_RESOLUTION_OF_D_LOOP_STRUCTURES	35	0.474332	2.02735	0.000557064	0.00615533	0.00493441	3957	tags=57%, list=26%, signal=43%	RAD51/EXO1/RMI1/NBN/BRIP1/MUS81/RAD51AP1/KAT5/SLX1B/TOP3A/SLX1A/RTEL1/BRCA1/MRE11/DNA2/XRCC2/BLM/SPIDR/RMI2/RBBP8
REACTOME_SMAD2_SMAD3_SMAD4_HETEROTRIMER_REGULATES_TRANSCRIPTION	REACTOME_SMAD2_SMAD3_SMAD4_HETEROTRIMER_REGULATES_TRANSCRIPTION	36	0.458091	1.92904	0.000561912	0.00615533	0.00493441	2652	tags=33%, list=17%, signal=28%	SERPINE1/RBL1/TGIF2/TFDP1/UBB/CDK8/MEN1/CDKN2B/E2F4/HDAC1/TGIF1/YBX1
REACTOME_TP53_REGULATES_TRANSCRIPTION_OF_CELL_CYCLE_GENES	REACTOME_TP53_REGULATES_TRANSCRIPTION_OF_CELL_CYCLE_GENES	49	0.404325	1.90997	0.000564056	0.00615533	0.00493441	3003	tags=43%, list=20%, signal=35%	AURKA/CCNA1/CCNB1/PCNA/CDC25C/CCNA2/RBL1/CDK1/TFDP1/CCNE2/E2F1/TNKS1BP1/NPM1/GADD45A/PRMT1/E2F4/CDK2/CNOT8/CDKN1B/CENPJ/E2F8
REACTOME_MISMATCH_REPAIR	REACTOME_MISMATCH_REPAIR	15	0.685941	2.20849	0.00057284	0.00619107	0.00496306	3721	tags=73%, list=24%, signal=56%	PCNA/MSH2/RPA3/EXO1/RPA1/POLD2/POLD3/MSH6/RPA2/MLH1/LIG1
REACTOME_FORMATION_OF_THE_EARLY_ELONGATION_COMPLEX	REACTOME_FORMATION_OF_THE_EARLY_ELONGATION_COMPLEX	32	0.484816	1.93258	0.000627036	0.00671227	0.00538088	2467	tags=41%, list=16%, signal=34%	GTF2H2/GTF2H3/POLR2K/POLR2A/NELFB/POLR2C/MNAT1/GTF2F2/POLR2G/POLR2D/NCBP1/SUPT4H1/NELFCD
REACTOME_TRANSCRIPTION_OF_THE_HIV_GENOME	REACTOME_TRANSCRIPTION_OF_THE_HIV_GENOME	67	0.35568	1.73771	0.000690757	0.00732463	0.00587178	4586	tags=55%, list=30%, signal=39%	SSRP1/GTF2H2/GTF2H3/POLR2K/POLR2A/NELFB/POLR2C/MNAT1/SUPT16H/GTF2F2/POLR2G/TCEA1/TAF7/POLR2D/NCBP1/SUPT4H1/NELFCD/GTF2E1/TAF9/GTF2A2/GTF2H1/TAF4/GTF2B/CCNT1/TBP/TAF6/TAF2/GTF2F1/ERCC3/TAF4B/CDK9/CCNH/TAF12/TAF15/POLR2B/ERCC2/CTDP1
REACTOME_TRANSPORT_OF_THE_SLBP_DEPENDANT_MATURE_MRNA	REACTOME_TRANSPORT_OF_THE_SLBP_DEPENDANT_MATURE_MRNA	35	0.468383	2.00192	0.00070942	0.00745222	0.00597406	3749	tags=60%, list=24%, signal=45%	ALYREF/NUP54/RAE1/NUP133/NDC1/NUP93/NUP155/NUP37/NUP107/NUP160/NCBP1/NUP43/NUP85/NUP205/NUP62/NUP153/NUP188/NUP98/SLBP/SEC13/NUP58
REACTOME_NUCLEAR_IMPORT_OF_REV_PROTEIN	REACTOME_NUCLEAR_IMPORT_OF_REV_PROTEIN	33	0.496679	2.05962	0.00073505	0.00764997	0.00613258	3749	tags=67%, list=24%, signal=51%	NUP54/RAE1/NUP133/KPNB1/NDC1/NUP93/NPM1/NUP155/NUP37/NUP107/NUP160/NUP43/RAN/NUP85/RCC1/NUP205/NUP62/NUP153/NUP188/NUP98/SEC13/NUP58
REACTOME_NEUROTRANSMITTER_RELEASE_CYCLE	REACTOME_NEUROTRANSMITTER_RELEASE_CYCLE	40	-0.627555	-1.63847	0.000784608	0.00809082	0.00648599	2968	tags=48%, list=19%, signal=38%	MAOA/PPFIA3/SLC22A1/RAB3A/PPFIA1/PPFIA4/GAD1/SYN2/SLC6A12/GLS2/LIN7B/LIN7A/CPLX1/SLC1A2/PPFIA2/SNAP25/SLC17A7/TSPOAP1/APBA1
REACTOME_G_ALPHA_Q_SIGNALLING_EVENTS	REACTOME_G_ALPHA_Q_SIGNALLING_EVENTS	151	-0.492006	-1.39391	0.000792241	0.00809527	0.00648956	4179	tags=51%, list=27%, signal=37%	PIK3R3/GNGT2/DGKD/F2RL2/PRKCH/GPR132/EDNRB/GPR4/EDNRA/CHRM3/TRIO/GNG2/ANXA1/RGS18/NPFFR1/EDN1/AVPR1A/P2RY2/LPAR5/MAPK7/PTAFR/ADRA1B/ITPR2/BDKRB1/LTB4R2/DAGLA/ITPR1/GNG4/TACR2/DGKA/FPR2/GNG3/RGS17/HBEGF/MMP3/KALRN/GPR65/CYSLTR2/PLCB2/GNGT1/ADRA1D/UTS2/OXTR/LTB4R/RASGRP2/PTGFR/LPAR4/AGT/GNB3/GNA14/RGS5/ABHD6/PLCB4/PTGER1/XCL1/HTR2B/BTK/NMU/FFAR4/TRPC3/QRFP/GRP/FFAR2/XCL2/P2RY10/MCHR1/GNG7/P2RY1/GHR…
REACTOME_SENESCENCE_ASSOCIATED_SECRETORY_PHENOTYPE_SASP	REACTOME_SENESCENCE_ASSOCIATED_SECRETORY_PHENOTYPE_SASP	51	0.386033	1.79185	0.00081064	0.00820864	0.00658044	3055	tags=37%, list=20%, signal=30%	CCNA1/CEBPB/CCNA2/IGFBP7/CDC26/UBE2S/CDK4/UBB/CDC23/CXCL8/CDKN2B/CDK6/UBE2D1/ANAPC10/CDK2/CDC16/CDKN1B/ANAPC15/CDC27
REACTOME_EXPORT_OF_VIRAL_RIBONUCLEOPROTEINS_FROM_NUCLEUS	REACTOME_EXPORT_OF_VIRAL_RIBONUCLEOPROTEINS_FROM_NUCLEUS	32	0.475004	1.89347	0.000867813	0.00870912	0.00698165	3749	tags=62%, list=24%, signal=47%	NUP54/RAE1/NUP133/NDC1/XPO1/NUP93/NUP155/NUP37/NUP107/NUP160/NUP43/RAN/NUP85/NUP205/NUP62/NUP153/NUP188/NUP98/SEC13/NUP58
REACTOME_UNBLOCKING_OF_NMDA_RECEPTORS_GLUTAMATE_BINDING_AND_ACTIVATION	REACTOME_UNBLOCKING_OF_NMDA_RECEPTORS_GLUTAMATE_BINDING_AND_ACTIVATION	16	-0.745245	-1.7097	0.000875892	0.00871241	0.00698429	2171	tags=50%, list=14%, signal=43%	CAMK2B/GRIN2D/CAMK2A/NEFL/GRIN2C/GRIN1/ACTN2/DLG2
REACTOME_NEUREXINS_AND_NEUROLIGINS	REACTOME_NEUREXINS_AND_NEUROLIGINS	44	-0.620732	-1.62642	0.000894094	0.0087388	0.00700544	2956	tags=43%, list=19%, signal=35%	EPB41L2/SYT2/EPB41/EPB41L3/DLGAP3/HOMER2/GRIN2D/NRXN3/GRIN2C/GRIN1/LIN7B/LIN7A/DLGAP1/APBA2/SHANK1/NLGN3/DLG2/NLGN4X/APBA1
REACTOME_ION_HOMEOSTASIS	REACTOME_ION_HOMEOSTASIS	46	-0.603786	-1.59583	0.000887681	0.0087388	0.00700544	2841	tags=50%, list=18%, signal=41%	ITPR1/ATP2A1/CLIC2/ABCC9/TRPC1/ATP2B1/CAMK2B/RYR1/NOS1/KCNJ11/SLC8A2/CAMK2A/CASQ1/PLN/ATP1B2/RYR3/FXYD6/FXYD1/ATP2A3/FXYD7/ATP1A3/TNNI3/ORAI2
REACTOME_MEIOTIC_RECOMBINATION	REACTOME_MEIOTIC_RECOMBINATION	21	0.558584	1.99383	0.000914854	0.00878885	0.00704557	3957	tags=67%, list=26%, signal=50%	RAD51/RPA3/RPA1/MND1/NBN/CDK4/TOP3A/BRCA1/MRE11/CDK2/RPA2/BLM/MLH1/RBBP8
REACTOME_PROTEIN_UBIQUITINATION	REACTOME_PROTEIN_UBIQUITINATION	62	0.360182	1.73903	0.000912591	0.00878885	0.00704557	4253	tags=53%, list=28%, signal=39%	PCNA/RNF152/UBE2S/UBE2Z/UBB/PEX13/RRAGA/PEX2/HLTF/PRKDC/UBE2R2/UBE2V2/UBE2D1/UBE2T/UCHL3/SELENOS/CDC73/RNF20/DERL1/RAD18/RNF181/UBE2D2/UBE2H/VCP/UBE2W/UBE2E1/UBE2N/USP5/BCL10/UBE2C/PEX10/UBA6/UBE2E3
REACTOME_HCMV_LATE_EVENTS	REACTOME_HCMV_LATE_EVENTS	53	0.380704	1.80162	0.000943418	0.00898646	0.00720398	4173	tags=60%, list=27%, signal=44%	NUP54/CEBPD/RAE1/NUP133/NDC1/NUP93/CHMP4C/CHMP6/NUP155/NUP37/NUP107/NUP160/NUP43/HNRNPK/VPS37C/SNF8/NUP85/CHMP4B/CHMP1A/NUP205/NUP62/CHMP7/NUP153/NUP188/NUP98/TSG101/SEC13/VPS25/NUP58/SEH1L/CHMP2B/UBAP1
REACTOME_RRNA_MODIFICATION_IN_THE_NUCLEUS_AND_CYTOSOL	REACTOME_RRNA_MODIFICATION_IN_THE_NUCLEUS_AND_CYTOSOL	59	0.364674	1.81041	0.000994805	0.00939631	0.00753253	4829	tags=56%, list=31%, signal=39%	DCAF13/DKC1/NAT10/UTP4/GAR1/FCF1/NOP14/RRP7A/DIMT1/WDR3/DDX47/RRP36/DHX37/BMS1/UTP6/TSR3/DDX52/NOL11/NOL6/UTP18/EMG1/HEATR1/PNO1/BUD23/UTP14A/WDR43/WDR46/UTP15/WDR36/UTP20/FBL/RCL1/NOP10
REACTOME_PROCESSIVE_SYNTHESIS_ON_THE_C_STRAND_OF_THE_TELOMERE	REACTOME_PROCESSIVE_SYNTHESIS_ON_THE_C_STRAND_OF_THE_TELOMERE	19	0.620599	2.15134	0.00101184	0.00939927	0.00753491	3721	tags=74%, list=24%, signal=56%	FEN1/PCNA/RPA3/RPA1/POT1/TERF1/POLD2/POLD3/DNA2/TERF2/RPA2/BLM/ACD/LIG1
REACTOME_SUMOYLATION_OF_UBIQUITINYLATION_PROTEINS	REACTOME_SUMOYLATION_OF_UBIQUITINYLATION_PROTEINS	37	0.459226	1.94856	0.00100761	0.00939927	0.00753491	4134	tags=62%, list=27%, signal=46%	NUP54/RAE1/PML/NUP133/NDC1/NUP93/NUP155/NUP37/NUP107/NUP160/NUP43/UBE2I/NUP85/NUP205/NUP62/NUP153/NUP188/NUP98/SEC13/SUMO1/NUP58/PIAS1/SEH1L
REACTOME_DISEASES_OF_PROGRAMMED_CELL_DEATH	REACTOME_DISEASES_OF_PROGRAMMED_CELL_DEATH	45	0.412774	1.84859	0.0010622	0.00978617	0.00784506	2740	tags=38%, list=18%, signal=31%	LMNB1/PRIM2/CDC25B/GSDME/PRIM1/CDC25A/CDC25C/POLA2/FADD/C1QBP/APP/CAPN1/RBBP7/CAST/RBBP4/POLA1/TRAF2
REACTOME_GOLGI_CISTERNAE_PERICENTRIOLAR_STACK_REORGANIZATION	REACTOME_GOLGI_CISTERNAE_PERICENTRIOLAR_STACK_REORGANIZATION	14	0.669744	2.11333	0.00108845	0.00994652	0.00797361	1056	tags=29%, list=7%, signal=27%	PLK1/CCNB2/CCNB1/CDK1
REACTOME_INTRINSIC_PATHWAY_FOR_APOPTOSIS	REACTOME_INTRINSIC_PATHWAY_FOR_APOPTOSIS	54	0.3828	1.83777	0.00119674	0.0108479	0.0086962	1632	tags=28%, list=11%, signal=25%	BID/APIP/GSDME/BBC3/BAK1/C1QBP/TP73/CASP7/YWHAH/CASP3/TFDP1/E2F1/PMAIP1/DIABLO/AVEN
REACTOME_INTERFERON_ALPHA_BETA_SIGNALING	REACTOME_INTERFERON_ALPHA_BETA_SIGNALING	60	0.369106	1.79572	0.00125789	0.0113109	0.00906739	2411	tags=37%, list=16%, signal=31%	HLA-C/IFIT2/RSAD2/IFIT3/IFITM1/HLA-B/OASL/STAT1/BST2/IRF1/UBB/KPNB1/USP18/ISG15/OAS3/SAMHD1/IRF2/IFIT5/OAS2/STAT2/PTPN1/IFITM3
REACTOME_VIRAL_MESSENGER_RNA_SYNTHESIS	REACTOME_VIRAL_MESSENGER_RNA_SYNTHESIS	43	0.420466	1.87869	0.00133802	0.011936	0.00956847	3749	tags=56%, list=24%, signal=42%	NUP54/POLR2K/POLR2A/RAE1/POLR2C/GTF2F2/NUP133/POLR2G/NDC1/NUP93/NUP155/POLR2D/NUP37/NUP107/NUP160/NUP43/NUP85/NUP205/NUP62/NUP153/NUP188/NUP98/SEC13/NUP58
REACTOME_CYCLIN_D_ASSOCIATED_EVENTS_IN_G1	REACTOME_CYCLIN_D_ASSOCIATED_EVENTS_IN_G1	47	0.389404	1.74104	0.00143697	0.0127178	0.0101952	3606	tags=45%, list=23%, signal=34%	CKS1B/RBL1/SRC/TFDP1/CDK4/MNAT1/CCNE2/E2F1/UBB/CDKN2B/CDK6/E2F4/SKP1/PPP2R3B/CDK2/CDKN1B/SKP2/CUL1/LYN/JAK2/CDKN2C
REACTOME_TRANSCRIPTIONAL_REGULATION_BY_SMALL_RNAS	REACTOME_TRANSCRIPTIONAL_REGULATION_BY_SMALL_RNAS	46	0.394982	1.74535	0.0015018	0.0130857	0.0104901	3749	tags=52%, list=24%, signal=40%	NUP54/POLR2K/POLR2A/RAE1/POLR2C/NUP133/POLR2G/NDC1/NUP93/NUP155/POLR2D/NUP37/NUP107/NUP160/NUP43/RAN/NUP85/NUP205/NUP62/NUP153/NUP188/NUP98/SEC13/NUP58
REACTOME_ABC_TRANSPORTERS_IN_LIPID_HOMEOSTASIS	REACTOME_ABC_TRANSPORTERS_IN_LIPID_HOMEOSTASIS	15	-0.752932	-1.70592	0.00150182	0.0130857	0.0104901	2557	tags=60%, list=17%, signal=50%	ABCA2/ABCA6/ABCD2/ABCA5/ABCA7/ABCA12/ABCA9/ABCG4/ABCA3
REACTOME_NEGATIVE_EPIGENETIC_REGULATION_OF_RRNA_EXPRESSION	REACTOME_NEGATIVE_EPIGENETIC_REGULATION_OF_RRNA_EXPRESSION	45	0.402994	1.80479	0.00165913	0.0143451	0.0114997	4563	tags=47%, list=30%, signal=33%	SUV39H1/GTF2H2/SAP30/GTF2H3/POLR2K/MNAT1/POLR1E/HDAC1/TAF1A/SMARCA5/GTF2H1/HDAC2/TBP/SIN3B/POLR1B/RRP8/ERCC3/CCNH/POLR1D/SUDS3/ERCC2
REACTOME_RNA_POLYMERASE_I_PROMOTER_ESCAPE	REACTOME_RNA_POLYMERASE_I_PROMOTER_ESCAPE	27	0.494509	1.89039	0.00167947	0.0144101	0.0115518	5072	tags=67%, list=33%, signal=45%	CBX3/GTF2H2/GTF2H3/POLR2K/MNAT1/POLR1E/RRN3/TAF1A/GTF2H1/TBP/POLR1B/ERCC3/CCNH/POLR1D/ERCC2/POLR1A/UBTF/TAF1B
REACTOME_METABOLISM_OF_POLYAMINES	REACTOME_METABOLISM_OF_POLYAMINES	55	0.367522	1.78539	0.00173094	0.0147392	0.0118157	2974	tags=36%, list=19%, signal=29%	PSMA5/SMS/PSMA1/PSMD13/PSMA7/AZIN2/PSMA2/PSMA4/PSMC1/PSMB2/PSMD5/PSMD2/PSMD10/PSMC6/PSMD9/PSMB7/PSMF1/PSMA6/AZIN1/PSMD4
REACTOME_TP53_REGULATES_TRANSCRIPTION_OF_DNA_REPAIR_GENES	REACTOME_TP53_REGULATES_TRANSCRIPTION_OF_DNA_REPAIR_GENES	60	0.361153	1.75702	0.00180115	0.0152217	0.0122025	2467	tags=33%, list=16%, signal=28%	SSRP1/CHEK1/MSH2/GTF2H2/GTF2H3/POLR2K/POLR2A/NELFB/POLR2C/MNAT1/SUPT16H/GTF2F2/FANCC/POLR2G/TCEA1/POLR2D/FANCD2/BRCA1/SUPT4H1/NELFCD
REACTOME_PYROPTOSIS	REACTOME_PYROPTOSIS	26	0.491094	1.82187	0.00187674	0.0157422	0.0126197	4164	tags=65%, list=27%, signal=48%	GSDME/BAK1/CASP1/CASP3/IRF1/CHMP4C/CHMP6/IRF2/IL18/CHMP4B/CASP4/GSDMD/CHMP7/CASP5/IL1B/HMGB1/CHMP2B
REACTOME_ION_CHANNEL_TRANSPORT	REACTOME_ION_CHANNEL_TRANSPORT	148	-0.485699	-1.37416	0.00190542	0.0158644	0.0127177	2841	tags=29%, list=18%, signal=24%	ATP2A1/CLIC2/SLC9B2/ATP6V0A1/TRPC1/ATP8B3/ATP6V0D2/TTYH2/ATP10B/ATP2B1/CAMK2B/RYR1/MCOLN3/WNK1/CLCN5/ATP8B2/WNK4/CAMK2A/CASQ1/TRPA1/SCNN1D/TRPV6/PLN/TRPC3/ATP8A1/TTYH1/ANO5/ATP1B2/RYR3/WNK2/FXYD6/ANO3/FXYD1/ATP13A4/ATP6V0A4/ATP12A/ASIC3/ATP2A3/MCOLN2/FXYD7/TRPV3/ATP1A3/SCNN1B
REACTOME_AURKA_ACTIVATION_BY_TPX2	REACTOME_AURKA_ACTIVATION_BY_TPX2	70	0.314389	1.55984	0.00196669	0.0162541	0.0130301	4484	tags=49%, list=29%, signal=35%	AURKA/TPX2/PLK1/HMMR/NEK2/TUBA1A/CEP41/NEDD1/PLK4/CDK1/SDCCAG8/MAPRE1/HAUS6/HAUS2/DCTN3/CKAP5/YWHAG/CENPJ/CEP78/HAUS8/ODF2/NDE1/CEP72/CSNK1D/HAUS1/CEP63/ALMS1/CETN2/NINL/CLASP1/CEP70/PAFAH1B1/PPP2R1A/CEP57
REACTOME_SYNDECAN_INTERACTIONS	REACTOME_SYNDECAN_INTERACTIONS	27	0.488518	1.86749	0.00201233	0.0165099	0.0132351	2500	tags=41%, list=16%, signal=34%	THBS1/FN1/COL5A3/SDC4/ACTN1/COL5A1/ITGAV/ITGB1/ITGB4/TRAPPC4/COL1A1
REACTOME_NUCLEAR_ENVELOPE_BREAKDOWN	REACTOME_NUCLEAR_ENVELOPE_BREAKDOWN	52	0.374853	1.75346	0.00217706	0.017732	0.0142148	3584	tags=50%, list=23%, signal=38%	PLK1/LMNB1/CCNB2/CCNB1/NEK6/NUP54/RAE1/CDK1/NUP133/NDC1/NUP93/NUP155/NUP37/NUP107/CTDNEP1/NUP160/NUP43/LEMD2/VRK1/NUP85/NUP205/NUP62/NUP153/NUP188/NUP98/SEC13
REACTOME_RA_BIOSYNTHESIS_PATHWAY	REACTOME_RA_BIOSYNTHESIS_PATHWAY	17	-0.718692	-1.65619	0.00229329	0.0185443	0.014866	869	tags=47%, list=6%, signal=44%	RDH11/ALDH1A1/RDH5/CRABP1/ADH1C/ALDH1A2/ALDH8A1/AKR1C3
REACTOME_MRNA_CAPPING	REACTOME_MRNA_CAPPING	28	0.474711	1.8371	0.00256899	0.0206253	0.0165342	1917	tags=36%, list=12%, signal=31%	GTF2H2/GTF2H3/POLR2K/POLR2A/POLR2C/MNAT1/GTF2F2/POLR2G/POLR2D/NCBP1
REACTOME_MET_PROMOTES_CELL_MOTILITY	REACTOME_MET_PROMOTES_CELL_MOTILITY	40	0.397356	1.69206	0.00262983	0.020964	0.0168058	2562	tags=42%, list=17%, signal=36%	LAMA3/LAMC2/FN1/COL5A3/LAMA1/SRC/LAMB1/ITGA3/COL11A1/LAMA5/COL5A1/LAMB3/ITGB1/DOCK7/LAMA4/COL1A1/PTK2
REACTOME_MET_ACTIVATES_PTK2_SIGNALING	REACTOME_MET_ACTIVATES_PTK2_SIGNALING	29	0.483297	1.93153	0.00271358	0.0214793	0.0172188	1251	tags=41%, list=8%, signal=38%	LAMA3/LAMC2/FN1/COL5A3/LAMA1/SRC/LAMB1/ITGA3/COL11A1/LAMA5/COL5A1/LAMB3
REACTOME_TP53_REGULATES_TRANSCRIPTION_OF_GENES_INVOLVED_IN_G2_CELL_CYCLE_ARREST	REACTOME_TP53_REGULATES_TRANSCRIPTION_OF_GENES_INVOLVED_IN_G2_CELL_CYCLE_ARREST	18	0.558603	1.95478	0.00282949	0.0222402	0.0178288	1869	tags=56%, list=12%, signal=49%	AURKA/CCNB1/PCNA/CDC25C/RBL1/CDK1/TFDP1/GADD45A/PRMT1/E2F4
REACTOME_RESOLUTION_OF_D_LOOP_STRUCTURES_THROUGH_SYNTHESIS_DEPENDENT_STRAND_ANNEALING_SDSA	REACTOME_RESOLUTION_OF_D_LOOP_STRUCTURES_THROUGH_SYNTHESIS_DEPENDENT_STRAND_ANNEALING_SDSA	27	0.477656	1.82596	0.00285961	0.0223209	0.0178935	3207	tags=52%, list=21%, signal=41%	RAD51/EXO1/RMI1/NBN/BRIP1/RAD51AP1/KAT5/TOP3A/RTEL1/BRCA1/MRE11/DNA2/XRCC2/BLM
REACTOME_NS1_MEDIATED_EFFECTS_ON_HOST_PATHWAYS	REACTOME_NS1_MEDIATED_EFFECTS_ON_HOST_PATHWAYS	40	0.393505	1.67566	0.00298641	0.0231498	0.018558	3762	tags=57%, list=24%, signal=44%	NUP54/RAE1/CPSF4/NUP133/KPNB1/KPNA2/NDC1/NUP93/ISG15/NUP155/NUP37/NUP107/NUP160/NUP43/NUP85/NUP205/NUP62/NUP153/NUP188/NUP98/SEC13/NUP58/KPNA1
REACTOME_CONDENSATION_OF_PROPHASE_CHROMOSOMES	REACTOME_CONDENSATION_OF_PROPHASE_CHROMOSOMES	13	0.661461	2.06214	0.00302547	0.023292	0.018672	1455	tags=54%, list=9%, signal=49%	PLK1/CCNB1/SET/NCAPG2/CDK1/SMC2/NCAPD3
REACTOME_SYNTHESIS_OF_BILE_ACIDS_AND_BILE_SALTS	REACTOME_SYNTHESIS_OF_BILE_ACIDS_AND_BILE_SALTS	27	-0.639123	-1.59345	0.00333596	0.0255076	0.0204481	2388	tags=33%, list=16%, signal=28%	NCOA1/ACOX2/CH25H/CYP7B1/OSBPL6/CYP27A1/AKR1C1/AKR1C3/AKR1C2
REACTOME_DOPAMINE_NEUROTRANSMITTER_RELEASE_CYCLE	REACTOME_DOPAMINE_NEUROTRANSMITTER_RELEASE_CYCLE	21	-0.663355	-1.59356	0.00337625	0.0256412	0.0205553	2957	tags=57%, list=19%, signal=46%	PPFIA3/RAB3A/PPFIA1/PPFIA4/SYN2/LIN7B/LIN7A/CPLX1/PPFIA2/SNAP25/TSPOAP1/APBA1
REACTOME_SYNTHESIS_OF_BILE_ACIDS_AND_BILE_SALTS_VIA_24_HYDROXYCHOLESTEROL	REACTOME_SYNTHESIS_OF_BILE_ACIDS_AND_BILE_SALTS_VIA_24_HYDROXYCHOLESTEROL	11	-0.774363	-1.65519	0.00349851	0.0263915	0.0211567	1253	tags=36%, list=8%, signal=33%	CYP27A1/AKR1C1/AKR1C3/AKR1C2
REACTOME_DISEASES_OF_MITOTIC_CELL_CYCLE	REACTOME_DISEASES_OF_MITOTIC_CELL_CYCLE	38	0.418875	1.78728	0.00377377	0.0282781	0.0226691	3055	tags=42%, list=20%, signal=34%	CDC26/UBE2S/TFDP1/CDK4/CCNE2/E2F1/CDC23/CDK6/UBE2D1/ANAPC10/CDK2/CDC16/CDKN1B/SKP2/ANAPC15/CDC27
REACTOME_RNA_POLYMERASE_I_TRANSCRIPTION_TERMINATION	REACTOME_RNA_POLYMERASE_I_TRANSCRIPTION_TERMINATION	27	0.466221	1.78225	0.00392289	0.0292009	0.0234088	5072	tags=63%, list=33%, signal=42%	GTF2H2/GTF2H3/POLR2K/MNAT1/CAVIN1/POLR1E/TAF1A/GTF2H1/TBP/POLR1B/ERCC3/CCNH/POLR1D/ERCC2/POLR1A/UBTF/TAF1B
REACTOME_DNA_DAMAGE_RECOGNITION_IN_GG_NER	REACTOME_DNA_DAMAGE_RECOGNITION_IN_GG_NER	37	0.413991	1.75662	0.00397169	0.0293696	0.0235441	4000	tags=51%, list=26%, signal=38%	CUL4A/DDB1/RAD23B/UBB/COPS3/PARP1/COPS4/RUVBL1/PARP2/COPS7B/COPS6/COPS2/COPS8/COPS5/ACTL6A/YY1/COPS7A/MCRS1/CETN2
REACTOME_GLUTATHIONE_CONJUGATION	REACTOME_GLUTATHIONE_CONJUGATION	30	-0.621912	-1.57057	0.00400326	0.0294096	0.0235761	3616	tags=50%, list=24%, signal=38%	GSTZ1/GSTP1/GGT7/MGST2/GGT1/GSTM1/GSTO2/HPGDS/GSTM5/CHAC1/GSTM4/GSTA4/GSTM2/GGT6/GSTM3
REACTOME_ABERRANT_REGULATION_OF_MITOTIC_EXIT_IN_CANCER_DUE_TO_RB1_DEFECTS	REACTOME_ABERRANT_REGULATION_OF_MITOTIC_EXIT_IN_CANCER_DUE_TO_RB1_DEFECTS	20	0.547913	1.93889	0.00411389	0.0298324	0.0239151	3937	tags=55%, list=26%, signal=41%	CDC26/UBE2S/CDC23/UBE2D1/ANAPC10/CDC16/SKP2/ANAPC15/CDC27/UBE2E1/UBE2C
REACTOME_HEDGEHOG_LIGAND_BIOGENESIS	REACTOME_HEDGEHOG_LIGAND_BIOGENESIS	57	0.361207	1.77091	0.00410276	0.0298324	0.0239151	3787	tags=44%, list=25%, signal=33%	DISP2/PSMA5/PSMA1/PSMD13/PSMA7/PSMA2/PSMA4/PSMC1/UBB/PSMB2/PSMD5/PSMD2/PSMD10/PSMC6/PSMD9/PSMB7/PSMF1/DERL2/PSMA6/PSMD4/VCP/PSME4/PSMC2/PSMD6/PSMB5
REACTOME_TRANSCRIPTION_OF_E2F_TARGETS_UNDER_NEGATIVE_CONTROL_BY_P107_RBL1_AND_P130_RBL2_IN_COMPLEX_WITH_HDAC1	REACTOME_TRANSCRIPTION_OF_E2F_TARGETS_UNDER_NEGATIVE_CONTROL_BY_P107_RBL1_AND_P130_RBL2_IN_COMPLEX_WITH_HDAC1	16	0.600847	1.95348	0.00440497	0.0313366	0.0251209	2412	tags=56%, list=16%, signal=47%	MYBL2/CCNA2/RBL1/CDK1/TFDP1/E2F1/E2F4/HDAC1/RBBP4
REACTOME_GLUTAMATE_NEUROTRANSMITTER_RELEASE_CYCLE	REACTOME_GLUTAMATE_NEUROTRANSMITTER_RELEASE_CYCLE	21	-0.658908	-1.58288	0.00437129	0.0313366	0.0251209	2957	tags=52%, list=19%, signal=42%	PPFIA3/RAB3A/PPFIA1/PPFIA4/GLS2/CPLX1/SLC1A2/PPFIA2/SNAP25/SLC17A7/TSPOAP1
REACTOME_CYTOCHROME_P450_ARRANGED_BY_SUBSTRATE_TYPE	REACTOME_CYTOCHROME_P450_ARRANGED_BY_SUBSTRATE_TYPE	39	-0.599398	-1.55568	0.00439464	0.0313366	0.0251209	2576	tags=41%, list=17%, signal=34%	CYP2W1/CYP2R1/NCOA1/CYP2J2/CYP7B1/CYP27A1/CYP2S1/CYP4F11/ARNT2/CYP2D6/CYP3A5/CYP2C18/CYP4F12/CYP4F22/CYP4F3/CYP2E1
REACTOME_REGULATION_OF_RAS_BY_GAPS	REACTOME_REGULATION_OF_RAS_BY_GAPS	64	0.313233	1.50991	0.00454649	0.0321399	0.0257649	3818	tags=41%, list=25%, signal=31%	PSMA5/PSMA1/PSMD13/PSMA7/PSMA2/PSMA4/PSMC1/UBB/PSMB2/PSMD5/PSMD2/PSMD10/PSMC6/DAB2IP/PSMD9/PSMB7/PSMF1/NRAS/KBTBD7/PSMA6/PSMD4/PSME4/PSMC2/PSMD6/PSMB5/SPRED1
REACTOME_XENOBIOTICS	REACTOME_XENOBIOTICS	11	-0.765602	-1.63647	0.00470268	0.0330364	0.0264835	2576	tags=82%, list=17%, signal=68%	CYP2C8/CYP2W1/CYP2J2/CYP2S1/ARNT2/CYP2D6/CYP3A5/CYP2C18/CYP2E1
REACTOME_ABORTIVE_ELONGATION_OF_HIV_1_TRANSCRIPT_IN_THE_ABSENCE_OF_TAT	REACTOME_ABORTIVE_ELONGATION_OF_HIV_1_TRANSCRIPT_IN_THE_ABSENCE_OF_TAT	23	0.491821	1.79162	0.00476207	0.0332458	0.0266514	2467	tags=43%, list=16%, signal=37%	POLR2K/POLR2A/NELFB/POLR2C/GTF2F2/POLR2G/POLR2D/NCBP1/SUPT4H1/NELFCD
REACTOME_BILE_ACID_AND_BILE_SALT_METABOLISM	REACTOME_BILE_ACID_AND_BILE_SALT_METABOLISM	34	-0.610248	-1.56101	0.00490747	0.0340493	0.0272956	2388	tags=29%, list=16%, signal=25%	NCOA1/ACOX2/CH25H/CYP7B1/OSBPL6/CYP27A1/FABP6/AKR1C1/AKR1C3/AKR1C2
REACTOME_PROCESSING_AND_ACTIVATION_OF_SUMO	REACTOME_PROCESSING_AND_ACTIVATION_OF_SUMO	10	0.692657	1.97546	0.00510204	0.0351821	0.0282037	2313	tags=60%, list=15%, signal=51%	SAE1/SUMO2/UBA2/UBE2I/SUMO3/SENP5
REACTOME_RHOD_GTPASE_CYCLE	REACTOME_RHOD_GTPASE_CYCLE	52	0.348769	1.63145	0.00516605	0.0354063	0.0283834	1692	tags=21%, list=11%, signal=19%	CAV1/DEPDC1B/LMNB1/DIAPH3/ACTN1/STEAP3/DBN1/VAPB/AKAP12/RACGAP1/PGRMC2
REACTOME_BIOSYNTHESIS_OF_SPECIALIZED_PRORESOLVING_MEDIATORS_SPMS	REACTOME_BIOSYNTHESIS_OF_SPECIALIZED_PRORESOLVING_MEDIATORS_SPMS	15	-0.722287	-1.63649	0.00520625	0.0354656	0.028431	3620	tags=80%, list=24%, signal=61%	PTGR1/CYP2C8/ALOX5AP/EPHX2/HPGD/GSTM4/ALOX15/LTC4S/ALOX12/CYP2D6/PTGS2/CYP2E1
REACTOME_TRANSLESION_SYNTHESIS_BY_POLK	REACTOME_TRANSLESION_SYNTHESIS_BY_POLK	17	0.570731	1.95602	0.00541445	0.0364579	0.0292264	3110	tags=59%, list=20%, signal=47%	RFC3/PCNA/RPA3/RPA1/UBB/MAD2L2/RFC1/RFC4/RFC2/RPA2
REACTOME_HIV_ELONGATION_ARREST_AND_RECOVERY	REACTOME_HIV_ELONGATION_ARREST_AND_RECOVERY	32	0.416225	1.65916	0.00541678	0.0364579	0.0292264	2467	tags=38%, list=16%, signal=32%	SSRP1/POLR2K/POLR2A/NELFB/POLR2C/SUPT16H/GTF2F2/POLR2G/TCEA1/POLR2D/SUPT4H1/NELFCD
REACTOME_BINDING_AND_UPTAKE_OF_LIGANDS_BY_SCAVENGER_RECEPTORS	REACTOME_BINDING_AND_UPTAKE_OF_LIGANDS_BY_SCAVENGER_RECEPTORS	34	-0.606985	-1.55266	0.00545709	0.0365105	0.0292686	1143	tags=32%, list=7%, signal=30%	MARCO/LRP1/COLEC12/MASP1/SCARA5/COLEC11/STAB2/HBA2/JCHAIN/HBB/HBA1
REACTOME_RNA_POLYMERASE_I_TRANSCRIPTION	REACTOME_RNA_POLYMERASE_I_TRANSCRIPTION	46	0.360613	1.59348	0.00554293	0.0368654	0.0295531	5141	tags=57%, list=33%, signal=38%	CBX3/GTF2H2/GTF2H3/POLR2K/MNAT1/CAVIN1/RBBP7/POLR1E/HDAC1/RRN3/RBBP4/TAF1A/GTF2H1/HDAC2/MTA2/TBP/POLR1B/ERCC3/CCNH/POLR1D/ERCC2/POLR1A/ERCC6/UBTF/TAF1B/CHD3
REACTOME_FATTY_ACID_METABOLISM	REACTOME_FATTY_ACID_METABOLISM	151	-0.467426	-1.32427	0.00576304	0.0381039	0.0305459	4250	tags=36%, list=28%, signal=27%	ALOX5/ACADS/PON3/ABCC1/DECR2/ACSL1/PPARD/MID1IP1/PTGR1/ALOX15B/SCD/ECI1/ACACA/NUDT7/ACAD11/CYP2C8/ACOT13/CYP4B1/ALOX5AP/ACBD4/MCEE/CPT1A/HTD2/ACOX2/GGT1/EPHX2/PRKAA2/ALOX12B/DBI/CYP2J2/HPGDS/ALOXE3/HSD17B3/ACACB/HPGD/PLA2G4A/TECR/ALOX15/LTC4S/ALOX12/ELOVL2/CYP4F11/ACOXL/DPEP2/GPX2/CRAT/PTGS2/THEM5/ELOVL4/DPEP1/ACSL6/CYP4F22/CYP4F3/AKR1C3/PTGDS
REACTOME_ANTIGEN_PRESENTATION_FOLDING_ASSEMBLY_AND_PEPTIDE_LOADING_OF_CLASS_I_MHC	REACTOME_ANTIGEN_PRESENTATION_FOLDING_ASSEMBLY_AND_PEPTIDE_LOADING_OF_CLASS_I_MHC	25	0.464055	1.69845	0.00613047	0.0401257	0.0321667	1514	tags=32%, list=10%, signal=29%	HLA-C/B2M/HLA-B/PDIA3/PIK3C3/HSPA5/ERAP1/BCAP31
REACTOME_VISUAL_PHOTOTRANSDUCTION	REACTOME_VISUAL_PHOTOTRANSDUCTION	70	-0.527299	-1.43568	0.00614023	0.0401257	0.0321667	2864	tags=41%, list=19%, signal=34%	APOC2/PDE6A/MYO7A/GUCY2D/DHRS9/HSPG2/LRAT/STRA6/RGS9BP/LRP1/GNGT1/LDLR/RDH11/GPC2/PDE6G/ABCA4/GUCA1B/GPC3/RDH5/LPL/AKR1B10/SDR9C7/CNGA1/BCO1/RGS9/PDE6B/RDH12/AKR1C1/AKR1C3
REACTOME_INHIBITION_OF_REPLICATION_INITIATION_OF_DAMAGED_DNA_BY_RB1_E2F1	REACTOME_INHIBITION_OF_REPLICATION_INITIATION_OF_DAMAGED_DNA_BY_RB1_E2F1	13	0.627195	1.95531	0.00645564	0.041943	0.0336235	2708	tags=54%, list=18%, signal=44%	PRIM2/PRIM1/POLA2/TFDP1/E2F1/PPP2R3B/POLA1
REACTOME_LGI_ADAM_INTERACTIONS	REACTOME_LGI_ADAM_INTERACTIONS	10	-0.763548	-1.61195	0.00661351	0.0427218	0.0342478	2649	tags=70%, list=17%, signal=58%	LGI4/STX1B/LGI2/LGI3/ADAM22/ADAM11/ADAM23
REACTOME_SENSORY_PROCESSING_OF_SOUND_BY_OUTER_HAIR_CELLS_OF_THE_COCHLEA	REACTOME_SENSORY_PROCESSING_OF_SOUND_BY_OUTER_HAIR_CELLS_OF_THE_COCHLEA	44	-0.576689	-1.51102	0.00687516	0.0441581	0.0353993	4092	tags=48%, list=27%, signal=35%	PLS1/ESPNL/CLIC5/MYO7A/WHRN/EPS8/EPB41L3/PJVK/CHRNA9/MYO15A/CDH23/FSCN2/OTOGL/MYO3B/CHRNA10/TMIE/KCNMA1/KCNQ4/USH1G/RIPOR2/KCNN2
REACTOME_MITOTIC_TELOPHASE_CYTOKINESIS	REACTOME_MITOTIC_TELOPHASE_CYTOKINESIS	13	0.624313	1.94633	0.00695703	0.0444301	0.0356173	2828	tags=46%, list=18%, signal=38%	PLK1/KIF23/KIF20A/RAD21/PDS5B/STAG1
REACTOME_SYNTHESIS_OF_BILE_ACIDS_AND_BILE_SALTS_VIA_7ALPHA_HYDROXYCHOLESTEROL	REACTOME_SYNTHESIS_OF_BILE_ACIDS_AND_BILE_SALTS_VIA_7ALPHA_HYDROXYCHOLESTEROL	17	-0.689241	-1.58833	0.00719377	0.0454439	0.03643	2388	tags=41%, list=16%, signal=35%	NCOA1/ACOX2/CYP7B1/CYP27A1/AKR1C1/AKR1C3/AKR1C2
REACTOME_SYNTHESIS_OF_LEUKOTRIENES_LT_AND_EOXINS_EX	REACTOME_SYNTHESIS_OF_LEUKOTRIENES_LT_AND_EOXINS_EX	16	-0.68994	-1.58282	0.00719662	0.0454439	0.03643	4250	tags=81%, list=28%, signal=59%	ALOX5/ABCC1/PTGR1/CYP4B1/ALOX5AP/GGT1/ALOX15/LTC4S/CYP4F11/DPEP2/DPEP1/CYP4F22/CYP4F3
REACTOME_THE_ROLE_OF_GTSE1_IN_G2_M_PROGRESSION_AFTER_G2_CHECKPOINT	REACTOME_THE_ROLE_OF_GTSE1_IN_G2_M_PROGRESSION_AFTER_G2_CHECKPOINT	70	0.293466	1.45602	0.00729941	0.0458354	0.0367439	1908	tags=31%, list=12%, signal=28%	PLK1/CCNB2/CCNB1/PSMA5/PSMA1/TUBA1A/TUBB3/PSMD13/TUBA1B/PSMA7/PSMA2/PSMA4/CDK1/HSP90AB1/PSMC1/MAPRE1/UBB/PSMB2/PSMD5/PSMD2/PSMD10/PSMC6
REACTOME_N_GLYCAN_TRIMMING_IN_THE_ER_AND_CALNEXIN_CALRETICULIN_CYCLE	REACTOME_N_GLYCAN_TRIMMING_IN_THE_ER_AND_CALNEXIN_CALRETICULIN_CYCLE	34	0.397355	1.67147	0.00747576	0.046682	0.0374225	2900	tags=41%, list=19%, signal=33%	PDIA3/GANAB/PSMC1/RAD23B/UBB/EDEM2/RNF185/MAN1B1/UGGT2/DERL2/CALR/RNF139/UBXN1/DERL1
REACTOME_NEGATIVE_REGULATION_OF_NMDA_RECEPTOR_MEDIATED_NEURONAL_TRANSMISSION	REACTOME_NEGATIVE_REGULATION_OF_NMDA_RECEPTOR_MEDIATED_NEURONAL_TRANSMISSION	19	-0.66673	-1.57227	0.00763771	0.0474298	0.038022	2171	tags=47%, list=14%, signal=41%	CAMK2B/GRIN2D/CAMK2A/NEFL/GRIN2C/GRIN1/PPM1E/ACTN2/DLG2
REACTOME_ION_TRANSPORT_BY_P_TYPE_ATPASES	REACTOME_ION_TRANSPORT_BY_P_TYPE_ATPASES	46	-0.555376	-1.46788	0.00820088	0.0506472	0.0406012	2841	tags=37%, list=18%, signal=30%	ATP2A1/ATP8B3/ATP10B/ATP2B1/CAMK2B/ATP8B2/CAMK2A/PLN/ATP8A1/ATP1B2/FXYD6/FXYD1/ATP13A4/ATP12A/ATP2A3/FXYD7/ATP1A3
REACTOME_SUMOYLATION_OF_RNA_BINDING_PROTEINS	REACTOME_SUMOYLATION_OF_RNA_BINDING_PROTEINS	45	0.361702	1.61986	0.00862411	0.0523973	0.0420042	4134	tags=60%, list=27%, signal=44%	PHC2/NUP54/RAE1/SUMO2/NUP133/NDC1/NUP93/NUP155/NUP37/NUP107/NUP160/BMI1/NUP43/UBE2I/HNRNPK/NUP85/NUP205/NUP62/NUP153/NUP188/NUP98/SEC13/SUMO1/NUP58/HNRNPC/RNF2/SEH1L
REACTOME_SYNTHESIS_OF_BILE_ACIDS_AND_BILE_SALTS_VIA_27_HYDROXYCHOLESTEROL	REACTOME_SYNTHESIS_OF_BILE_ACIDS_AND_BILE_SALTS_VIA_27_HYDROXYCHOLESTEROL	10	-0.751809	-1.58717	0.00862035	0.0523973	0.0420042	2388	tags=60%, list=16%, signal=51%	NCOA1/CYP7B1/CYP27A1/AKR1C1/AKR1C3/AKR1C2
REACTOME_VOLTAGE_GATED_POTASSIUM_CHANNELS	REACTOME_VOLTAGE_GATED_POTASSIUM_CHANNELS	22	-0.651759	-1.57331	0.00858958	0.0523973	0.0420042	2862	tags=64%, list=19%, signal=52%	KCND3/KCND2/KCNQ5/KCND1/KCNG2/KCNC3/KCNAB2/KCNH2/KCNA3/KCNQ4/KCNQ3/KCNH3/KCNB1/KCNH1
REACTOME_HIV_TRANSCRIPTION_INITIATION	REACTOME_HIV_TRANSCRIPTION_INITIATION	45	0.359937	1.61196	0.00890919	0.0538383	0.0431594	4563	tags=60%, list=30%, signal=42%	GTF2H2/GTF2H3/POLR2K/POLR2A/POLR2C/MNAT1/GTF2F2/POLR2G/TAF7/POLR2D/GTF2E1/TAF9/GTF2A2/GTF2H1/TAF4/GTF2B/TBP/TAF6/TAF2/GTF2F1/ERCC3/TAF4B/CCNH/TAF12/TAF15/POLR2B/ERCC2
REACTOME_NOREPINEPHRINE_NEUROTRANSMITTER_RELEASE_CYCLE	REACTOME_NOREPINEPHRINE_NEUROTRANSMITTER_RELEASE_CYCLE	16	-0.683525	-1.5681	0.00915797	0.0547529	0.0438926	2968	tags=62%, list=19%, signal=50%	MAOA/PPFIA3/SLC22A1/RAB3A/PPFIA1/PPFIA4/CPLX1/PPFIA2/SNAP25/TSPOAP1
REACTOME_PHASE_0_RAPID_DEPOLARISATION	REACTOME_PHASE_0_RAPID_DEPOLARISATION	24	-0.629523	-1.53665	0.00915465	0.0547529	0.0438926	2757	tags=71%, list=18%, signal=58%	SCN4B/SCN3B/SCN9A/CACNB1/CACNA1C/FGF12/CAMK2B/SCN1B/FGF14/CAMK2A/CACNB2/SCN5A/SCN11A/SCN2A/CACNA2D2/FGF13/SCN8A
REACTOME_DOWNREGULATION_OF_SMAD2_3_SMAD4_TRANSCRIPTIONAL_ACTIVITY	REACTOME_DOWNREGULATION_OF_SMAD2_3_SMAD4_TRANSCRIPTIONAL_ACTIVITY	30	0.427897	1.69777	0.0102595	0.061014	0.0489118	2364	tags=30%, list=15%, signal=25%	SERPINE1/TGIF2/STAT1/UBB/SNW1/PARP1/HDAC1/TGIF1/UBE2D1
REACTOME_RHOF_GTPASE_CYCLE	REACTOME_RHOF_GTPASE_CYCLE	42	0.368171	1.60033	0.0105407	0.0623567	0.0499882	1073	tags=17%, list=7%, signal=16%	CAV1/DEPDC1B/LMNB1/DIAPH3/ACTN1/STEAP3/AKAP12
REACTOME_INITIATION_OF_NUCLEAR_ENVELOPE_NE_REFORMATION	REACTOME_INITIATION_OF_NUCLEAR_ENVELOPE_NE_REFORMATION	19	0.525798	1.82271	0.0108256	0.0627218	0.0502808	2626	tags=37%, list=17%, signal=31%	LMNB1/CCNB2/CCNB1/CDK1/KPNB1/LEMD2/VRK1
REACTOME_DECTIN_1_MEDIATED_NONCANONICAL_NF_KB_SIGNALING	REACTOME_DECTIN_1_MEDIATED_NONCANONICAL_NF_KB_SIGNALING	58	0.32035	1.59449	0.0107469	0.0627218	0.0502808	3787	tags=43%, list=25%, signal=33%	PSMA5/PSMA1/PSMD13/PSMA7/PSMA2/PSMA4/PSMC1/UBB/PSMB2/PSMD5/PSMD2/PSMD10/PSMC6/PSMD9/SKP1/PSMB7/PSMF1/UBA3/PSMA6/PSMD4/CUL1/PSME4/PSMC2/PSMD6/PSMB5
REACTOME_SOMITOGENESIS	REACTOME_SOMITOGENESIS	50	0.327889	1.58194	0.0106707	0.0627218	0.0502808	2974	tags=40%, list=19%, signal=32%	CTNNB1/PSMA5/PSMA1/PSMD13/PSMA7/PSMA2/PSMA4/LFNG/PSMC1/PSMB2/PSMD5/PSMD2/PSMD10/PSMC6/PSMD9/PSMB7/PSMF1/NOTCH1/PSMA6/PSMD4
REACTOME_SIGNALING_BY_TYPE_1_INSULIN_LIKE_GROWTH_FACTOR_1_RECEPTOR_IGF1R	REACTOME_SIGNALING_BY_TYPE_1_INSULIN_LIKE_GROWTH_FACTOR_1_RECEPTOR_IGF1R	40	-0.567742	-1.4823	0.010786	0.0627218	0.0502808	3405	tags=42%, list=22%, signal=33%	FGFR2/GAB1/FGF2/FGFR4/FRS2/FGFR1/IGF2/FGFR3/GAB2/IGF1/KL/FGF7/FGF18/CILP/PDE3B/FLT3/TLR9
REACTOME_PERK_REGULATES_GENE_EXPRESSION	REACTOME_PERK_REGULATES_GENE_EXPRESSION	31	0.410744	1.65575	0.0109871	0.0633307	0.0507689	3755	tags=42%, list=24%, signal=32%	PARN/CEBPB/EXOSC3/HSPA5/EXOSC2/CXCL8/EIF2S2/EIF2S3/CCL2/NFYA/DDIT3/EXOSC6/EIF2S1
REACTOME_TRANSCRIPTION_OF_E2F_TARGETS_UNDER_NEGATIVE_CONTROL_BY_DREAM_COMPLEX	REACTOME_TRANSCRIPTION_OF_E2F_TARGETS_UNDER_NEGATIVE_CONTROL_BY_DREAM_COMPLEX	19	0.524109	1.81685	0.0115934	0.0664847	0.0532973	2412	tags=42%, list=16%, signal=36%	PCNA/CDC25A/RBL1/TFDP1/E2F1/E2F4/HDAC1/RBBP4
REACTOME_REGULATION_OF_PTEN_STABILITY_AND_ACTIVITY	REACTOME_REGULATION_OF_PTEN_STABILITY_AND_ACTIVITY	64	0.291208	1.40374	0.0123641	0.0705447	0.056552	2974	tags=34%, list=19%, signal=28%	PSMA5/PSMA1/CSNK2A1/PSMD13/PSMA7/PSMA2/PSMA4/PSMC1/UBB/PSMB2/PSMD5/MKRN1/PSMD2/PSMD10/PSMC6/PSMD9/PSMB7/PSMF1/CSNK2A2/PSMA6/NEDD4/PSMD4
REACTOME_ASPARTATE_AND_ASPARAGINE_METABOLISM	REACTOME_ASPARTATE_AND_ASPARAGINE_METABOLISM	10	-0.735123	-1.55194	0.0132923	0.0754576	0.0604904	1838	tags=50%, list=12%, signal=44%	ASPG/ASPA/NAALAD2/NAT8L/FOLH1
REACTOME_NF_KB_ACTIVATION_THROUGH_FADD_RIP_1_PATHWAY_MEDIATED_BY_CASPASE_8_AND_10	REACTOME_NF_KB_ACTIVATION_THROUGH_FADD_RIP_1_PATHWAY_MEDIATED_BY_CASPASE_8_AND_10	12	0.594385	1.82142	0.0135639	0.0763207	0.0611823	680	tags=25%, list=4%, signal=24%	IFIH1/MAVS/FADD
REACTOME_INTEGRATION_OF_ENERGY_METABOLISM	REACTOME_INTEGRATION_OF_ENERGY_METABOLISM	92	-0.487379	-1.35445	0.0135802	0.0763207	0.0611823	3522	tags=34%, list=23%, signal=26%	ITPR2/ACACA/RAPGEF4/ITPR1/AKAP5/GNG4/ADCY4/CACNA1C/GNG3/KCNG2/ADCY1/CACNA1E/PLCB2/GNGT1/PRKAA2/KCNJ11/GNB3/GNA14/RAPGEF3/CACNB2/PFKFB1/ACACB/ADCY2/CACNA1D/GNG7/CACNA1A/KCNB1/SNAP25/ADRA2A/CACNA2D2/ADCY5
REACTOME_FGFR2_ALTERNATIVE_SPLICING	REACTOME_FGFR2_ALTERNATIVE_SPLICING	27	0.413953	1.58244	0.0138815	0.0776257	0.0622285	2625	tags=41%, list=17%, signal=34%	POLR2K/POLR2A/POLR2C/GTF2F2/HNRNPM/POLR2G/POLR2D/NCBP1/HNRNPA1/HNRNPF/HNRNPH1
REACTOME_DEADENYLATION_DEPENDENT_MRNA_DECAY	REACTOME_DEADENYLATION_DEPENDENT_MRNA_DECAY	50	0.320771	1.54759	0.0140917	0.0781567	0.0626542	1687	tags=18%, list=11%, signal=16%	PARN/EXOSC3/EIF4A3/PABPC1/PATL1/EXOSC2/TNKS1BP1/DCPS/PAIP1
REACTOME_SENSORY_PERCEPTION_OF_TASTE	REACTOME_SENSORY_PERCEPTION_OF_TASTE	20	-0.641588	-1.5273	0.0141155	0.0781567	0.0626542	4810	tags=75%, list=31%, signal=52%	SCN3A/TAS2R14/SCN4B/KCNJ2/TRPM4/SCN9A/TAS2R4/PLCB2/SCN1B/GNB3/SCNN1D/TAS2R5/TAS1R3/SCN2A/SCNN1B
REACTOME_CREATINE_METABOLISM	REACTOME_CREATINE_METABOLISM	10	-0.730228	-1.54161	0.0143924	0.0789124	0.06326	2269	tags=80%, list=15%, signal=68%	SLC6A8/CKMT1A/CKMT1B/SLC6A12/GATM/CKMT2/GAMT/CKM
REACTOME_GENERATION_OF_SECOND_MESSENGER_MOLECULES	REACTOME_GENERATION_OF_SECOND_MESSENGER_MOLECULES	26	-0.609959	-1.51129	0.0143293	0.0789124	0.06326	4094	tags=62%, list=27%, signal=45%	EVL/CD4/LCP2/WAS/CD3G/HLA-DPB1/CD247/CD101/CD3E/LCK/GRAP2/PLCG2/LAT/ITK/CD3D/ZAP70
REACTOME_TRANSLESION_SYNTHESIS_BY_POLH	REACTOME_TRANSLESION_SYNTHESIS_BY_POLH	19	0.512399	1.77626	0.0151251	0.0825274	0.066158	3385	tags=53%, list=22%, signal=41%	RFC3/PCNA/RPA3/RPA1/UBB/RFC1/RFC4/RFC2/RPA2/VCP
REACTOME_ACYL_CHAIN_REMODELLING_OF_PG	REACTOME_ACYL_CHAIN_REMODELLING_OF_PG	14	-0.68691	-1.53138	0.0153107	0.0831363	0.0666461	1324	tags=43%, list=9%, signal=39%	PLA2G2F/PLA2G2A/PLA2G4A/PLA2G3/PLA2G4D/PLA2G4F
REACTOME_LONG_TERM_POTENTIATION	REACTOME_LONG_TERM_POTENTIATION	18	-0.663582	-1.54719	0.0155805	0.0837918	0.0671715	2171	tags=44%, list=14%, signal=38%	CAMK2B/GRIN2D/CAMK2A/NEFL/GRIN2C/GRIN1/ACTN2/DLG2
REACTOME_TRANSPORT_OF_INORGANIC_CATIONS_ANIONS_AND_AMINO_ACIDS_OLIGOPEPTIDES	REACTOME_TRANSPORT_OF_INORGANIC_CATIONS_ANIONS_AND_AMINO_ACIDS_OLIGOPEPTIDES	80	-0.495786	-1.3649	0.0155793	0.0837918	0.0671715	3667	tags=36%, list=24%, signal=28%	SLC20A2/SLC7A11/SLC4A5/SLC6A6/SLC4A7/SLC26A11/SLC9A5/SLC7A8/SLC12A6/SLC9A9/SLC24A5/SLC12A5/SLC4A8/SLC9A3/SLC9A2/SLC15A2/SLC8A2/SLC26A4/SLC6A12/SLC26A1/SLC1A2/AHCYL2/SLC24A4/SLC15A1/SLC12A3/SLC5A12/SLC34A3/SLC17A7/SLC26A9
REACTOME_METABOLISM_OF_FOLATE_AND_PTERINES	REACTOME_METABOLISM_OF_FOLATE_AND_PTERINES	17	0.514991	1.76498	0.0156998	0.0840312	0.0673635	3329	tags=65%, list=22%, signal=51%	SLC46A1/SLC25A32/MTHFD1L/MTHFD2L/SHMT2/SLC19A1/MTHFD2/MTHFD1/MTHFS/FPGS/DHFR
REACTOME_FORMATION_OF_RNA_POL_II_ELONGATION_COMPLEX	REACTOME_FORMATION_OF_RNA_POL_II_ELONGATION_COMPLEX	55	0.313032	1.52069	0.015974	0.0850938	0.0682153	2467	tags=29%, list=16%, signal=25%	SSRP1/GTF2H2/GTF2H3/POLR2K/POLR2A/NELFB/POLR2C/MNAT1/SUPT16H/GTF2F2/POLR2G/TCEA1/POLR2D/NCBP1/SUPT4H1/NELFCD
REACTOME_GAMMA_CARBOXYLATION_HYPUSINYLATION_HYDROXYLATION_AND_ARYLSULFATASE_ACTIVATION	REACTOME_GAMMA_CARBOXYLATION_HYPUSINYLATION_HYDROXYLATION_AND_ARYLSULFATASE_ACTIVATION	54	0.322604	1.54878	0.016678	0.0880099	0.070553	3050	tags=39%, list=20%, signal=31%	GAS6/TPST1/PROC/STS/DPH2/FN3KRP/DPH1/ASPH/ARSI/EIF5A2/DNAJC24/RCCD1/TPST2/DPH3/ARSJ/EIF5A/SUMF2/KDM8/DPH5/ETF1/JMJD4
REACTOME_SUMOYLATION_OF_CHROMATIN_ORGANIZATION_PROTEINS	REACTOME_SUMOYLATION_OF_CHROMATIN_ORGANIZATION_PROTEINS	55	0.311854	1.51497	0.0166723	0.0880099	0.070553	4134	tags=55%, list=27%, signal=40%	PHC2/NUP54/RAE1/SUMO2/NUP133/NDC1/NUP93/NUP155/NUP37/NUP107/NUP160/BMI1/NUP43/UBE2I/HDAC1/SUMO3/NUP85/HDAC2/NUP205/NUP62/ZBED1/NUP153/NUP188/NUP98/SEC13/SUMO1/NUP58/RNF2/PIAS1/SEH1L
REACTOME_APOPTOTIC_FACTOR_MEDIATED_RESPONSE	REACTOME_APOPTOTIC_FACTOR_MEDIATED_RESPONSE	19	0.504502	1.74888	0.0177461	0.0932087	0.0747206	1632	tags=42%, list=11%, signal=38%	APIP/GSDME/BAK1/C1QBP/CASP7/CASP3/DIABLO/AVEN
REACTOME_TNFS_BIND_THEIR_PHYSIOLOGICAL_RECEPTORS	REACTOME_TNFS_BIND_THEIR_PHYSIOLOGICAL_RECEPTORS	28	-0.593796	-1.48614	0.0185913	0.0971936	0.0779151	4084	tags=64%, list=27%, signal=47%	TNFRSF1B/TNFRSF8/FASLG/TNFSF11/TNFRSF9/EDA/TNFRSF11B/TNFSF18/TNFRSF25/EDA2R/TNFRSF4/TNFSF8/TNFSF15/CD27/TNFSF14/TNFRSF17/EDAR/TNFRSF13B
REACTOME_RAS_ACTIVATION_UPON_CA2_INFLUX_THROUGH_NMDA_RECEPTOR	REACTOME_RAS_ACTIVATION_UPON_CA2_INFLUX_THROUGH_NMDA_RECEPTOR	19	-0.637532	-1.50342	0.0196031	0.101598	0.0814455	2171	tags=37%, list=14%, signal=32%	CAMK2B/GRIN2D/CAMK2A/NEFL/GRIN1/ACTN2/DLG2
REACTOME_RNA_POLYMERASE_II_TRANSCRIPTION_TERMINATION	REACTOME_RNA_POLYMERASE_II_TRANSCRIPTION_TERMINATION	66	0.286894	1.42321	0.0196145	0.101598	0.0814455	3824	tags=47%, list=25%, signal=35%	ALYREF/EIF4A3/CPSF4/CLP1/ZC3H11A/SRSF3/CSTF1/MAGOHB/NUDT21/NCBP1/CSTF2/CPSF1/SRSF6/SNRPE/THOC5/CPSF6/CPSF2/SRSF2/THOC3/CSTF3/RNPS1/SRSF9/RBM8A/FIP1L1/CPSF7/SLBP/SNRPB/SRSF1/SRSF7/U2AF2/CHTOP
REACTOME_DEADENYLATION_OF_MRNA	REACTOME_DEADENYLATION_OF_MRNA	23	0.429673	1.56523	0.0203155	0.104695	0.0839287	1687	tags=22%, list=11%, signal=19%	PARN/EIF4A3/PABPC1/TNKS1BP1/PAIP1
REACTOME_ACTIVATION_OF_NMDA_RECEPTORS_AND_POSTSYNAPTIC_EVENTS	REACTOME_ACTIVATION_OF_NMDA_RECEPTORS_AND_POSTSYNAPTIC_EVENTS	79	-0.492797	-1.35593	0.0203988	0.104695	0.0839287	2575	tags=29%, list=17%, signal=24%	TUBB2A/ADCY1/TUBA4A/TUBB1/CAMK2B/PRKAA2/GRIN2D/CAMK2A/NBEA/NEFL/GRIN2C/GRIN1/LIN7B/LIN7A/TUBB4A/TUBB2B/MAPT/PPM1E/ACTN2/TUBAL3/DLG2/TUBA3D/APBA1
REACTOME_CYTOSOLIC_IRON_SULFUR_CLUSTER_ASSEMBLY	REACTOME_CYTOSOLIC_IRON_SULFUR_CLUSTER_ASSEMBLY	11	0.618506	1.83673	0.0208999	0.10678	0.0855997	5436	tags=82%, list=35%, signal=53%	CIAPIN1/BRIP1/ABCB7/RTEL1/NUBP2/ERCC2/POLD1/MMS19/CIAO1
REACTOME_M_DECAY_DEGRADATION_OF_MATERNAL_MRNAS_BY_MATERNALLY_STORED_FACTORS	REACTOME_M_DECAY_DEGRADATION_OF_MATERNAL_MRNAS_BY_MATERNALLY_STORED_FACTORS	27	0.39643	1.51545	0.0210063	0.106837	0.0856461	4387	tags=41%, list=29%, signal=29%	EIF4A3/PABPC1/TNKS1BP1/PAIP1/POLR2D/PAIP2/CNOT8/ZFP36L2/CNOT10/EIF4A1/CNOT6
REACTOME_PROCESSING_OF_INTRONLESS_PRE_MRNAS	REACTOME_PROCESSING_OF_INTRONLESS_PRE_MRNAS	20	0.471167	1.66731	0.0213665	0.10818	0.0867223	3253	tags=60%, list=21%, signal=47%	CPSF4/CLP1/CSTF1/NUDT21/NCBP1/CSTF2/CPSF1/CPSF6/CPSF2/CSTF3/FIP1L1/CPSF7
REACTOME_CHK1_CHK2_CDS1_MEDIATED_INACTIVATION_OF_CYCLIN_B_CDK1_COMPLEX	REACTOME_CHK1_CHK2_CDS1_MEDIATED_INACTIVATION_OF_CYCLIN_B_CDK1_COMPLEX	13	0.575649	1.79461	0.0222967	0.112383	0.0900918	1205	tags=46%, list=8%, signal=43%	CCNB1/CHEK1/CDC25C/YWHAH/CDK1/WEE1
REACTOME_ACYL_CHAIN_REMODELLING_OF_PE	REACTOME_ACYL_CHAIN_REMODELLING_OF_PE	20	-0.626225	-1.49073	0.0225945	0.113376	0.0908875	3435	tags=70%, list=22%, signal=54%	PLA2G4C/PLA2R1/MBOAT1/PLA2G4B/PLA2G4E/MBOAT2/PLBD1/PLA2G2F/PLA2G6/PLA2G2A/PLA2G4A/PLA2G3/PLA2G4D/PLA2G4F
REACTOME_E3_UBIQUITIN_LIGASES_UBIQUITINATE_TARGET_PROTEINS	REACTOME_E3_UBIQUITIN_LIGASES_UBIQUITINATE_TARGET_PROTEINS	42	0.34426	1.4964	0.0239112	0.11945	0.0957565	3848	tags=50%, list=25%, signal=38%	PCNA/RNF152/UBB/PEX13/RRAGA/PEX2/HLTF/PRKDC/UBE2V2/UBE2D1/SELENOS/CDC73/RNF20/DERL1/RAD18/RNF181/UBE2D2/VCP/UBE2E1/UBE2N/BCL10
REACTOME_SYNTHESIS_OF_PROSTAGLANDINS_PG_AND_THROMBOXANES_TX	REACTOME_SYNTHESIS_OF_PROSTAGLANDINS_PG_AND_THROMBOXANES_TX	13	-0.685491	-1.51167	0.0240906	0.119814	0.0960483	1788	tags=38%, list=12%, signal=34%	HPGDS/HPGD/PTGS2/AKR1C3/PTGDS
REACTOME_ANTIGEN_ACTIVATES_B_CELL_RECEPTOR_BCR_LEADING_TO_GENERATION_OF_SECOND_MESSENGERS	REACTOME_ANTIGEN_ACTIVATES_B_CELL_RECEPTOR_BCR_LEADING_TO_GENERATION_OF_SECOND_MESSENGERS	29	-0.586285	-1.47301	0.0243326	0.120484	0.0965856	3522	tags=45%, list=23%, signal=35%	ITPR2/PIK3AP1/PTPN6/ITPR1/TRPC1/PLCG2/VAV1/BTK/CD22/BLNK/CD79B/CD79A/ORAI2
REACTOME_SYNTHESIS_OF_IP3_AND_IP4_IN_THE_CYTOSOL	REACTOME_SYNTHESIS_OF_IP3_AND_IP4_IN_THE_CYTOSOL	25	-0.606097	-1.49263	0.0253576	0.125009	0.100213	3947	tags=44%, list=26%, signal=33%	ITPKB/INPP5J/PLCH1/INPP5D/SYNJ1/PLD4/PLCB2/PLCG2/PLCB4/PLCD4/PLCD1
REACTOME_ACETYLCHOLINE_NEUROTRANSMITTER_RELEASE_CYCLE	REACTOME_ACETYLCHOLINE_NEUROTRANSMITTER_RELEASE_CYCLE	13	-0.683016	-1.50621	0.025849	0.126875	0.101709	2957	tags=62%, list=19%, signal=50%	PPFIA3/RAB3A/PPFIA1/PPFIA4/CPLX1/PPFIA2/SNAP25/TSPOAP1
REACTOME_ADRENALINE_NORADRENALINE_INHIBITS_INSULIN_SECRETION	REACTOME_ADRENALINE_NORADRENALINE_INHIBITS_INSULIN_SECRETION	26	-0.594014	-1.47178	0.0265221	0.129612	0.103904	3028	tags=42%, list=20%, signal=34%	GNG4/CACNA1C/GNG3/GNGT1/GNB3/CACNB2/CACNA1D/GNG7/ADRA2A/CACNA2D2/ADCY5
REACTOME_RNA_POLYMERASE_I_TRANSCRIPTION_INITIATION	REACTOME_RNA_POLYMERASE_I_TRANSCRIPTION_INITIATION	42	0.340786	1.4813	0.0266441	0.129645	0.10393	5141	tags=57%, list=33%, signal=38%	GTF2H2/GTF2H3/POLR2K/MNAT1/RBBP7/POLR1E/HDAC1/RRN3/RBBP4/TAF1A/GTF2H1/HDAC2/MTA2/TBP/POLR1B/ERCC3/CCNH/POLR1D/ERCC2/POLR1A/ERCC6/UBTF/TAF1B/CHD3
REACTOME_PURINE_CATABOLISM	REACTOME_PURINE_CATABOLISM	15	0.504738	1.62508	0.0268978	0.130315	0.104467	3198	tags=33%, list=21%, signal=26%	NT5E/XDH/ITPA/NT5C2/PNP
REACTOME_REGULATION_OF_INSULIN_SECRETION	REACTOME_REGULATION_OF_INSULIN_SECRETION	66	-0.504062	-1.36422	0.027571	0.133004	0.106622	3263	tags=35%, list=21%, signal=28%	RAPGEF4/ITPR1/AKAP5/GNG4/CACNA1C/GNG3/KCNG2/CACNA1E/PLCB2/GNGT1/KCNJ11/GNB3/GNA14/RAPGEF3/CACNB2/CACNA1D/GNG7/CACNA1A/KCNB1/SNAP25/ADRA2A/CACNA2D2/ADCY5
REACTOME_CONVERSION_FROM_APC_C_CDC20_TO_APC_C_CDH1_IN_LATE_ANAPHASE	REACTOME_CONVERSION_FROM_APC_C_CDC20_TO_APC_C_CDH1_IN_LATE_ANAPHASE	20	0.455513	1.61192	0.0280138	0.134562	0.107871	3937	tags=55%, list=26%, signal=41%	CDC26/CDC20/UBE2S/CDC23/UBE2D1/ANAPC10/CDC16/ANAPC15/CDC27/UBE2E1/UBE2C
REACTOME_ACYL_CHAIN_REMODELLING_OF_PS	REACTOME_ACYL_CHAIN_REMODELLING_OF_PS	17	-0.646803	-1.49053	0.0289352	0.13781	0.110475	1324	tags=59%, list=9%, signal=54%	PLA2R1/MBOAT1/PLA2G4B/PLA2G4E/PLA2G2F/PLA2G2A/PLA2G4A/PLA2G4D/PLA2G4F/PLA1A
REACTOME_SARS_COV_1_ACTIVATES_MODULATES_INNATE_IMMUNE_RESPONSES	REACTOME_SARS_COV_1_ACTIVATES_MODULATES_INNATE_IMMUNE_RESPONSES	39	0.331543	1.4232	0.0288684	0.13781	0.110475	3393	tags=44%, list=22%, signal=34%	IFIH1/MAVS/CASP1/BST2/UBB/NMI/KPNB1/KPNA2/NFKBIA/TBK1/FKBP1A/ITCH/PPIB/TOMM70/PPIH/IRAK2/RUNX1
REACTOME_RNA_POLYMERASE_III_TRANSCRIPTION_INITIATION_FROM_TYPE_3_PROMOTER	REACTOME_RNA_POLYMERASE_III_TRANSCRIPTION_INITIATION_FROM_TYPE_3_PROMOTER	27	0.377062	1.44142	0.0293814	0.139345	0.111705	4726	tags=63%, list=31%, signal=44%	SNAPC5/POLR2K/SNAPC1/SNAPC3/SNAPC4/POLR3C/POLR3K/ZNF143/POLR3E/POLR3B/TBP/SNAPC2/POLR3F/POLR3A/POLR1D/CRCP/POLR3D
REACTOME_PHASE_4_RESTING_MEMBRANE_POTENTIAL	REACTOME_PHASE_4_RESTING_MEMBRANE_POTENTIAL	14	-0.664056	-1.48043	0.0304094	0.143614	0.115128	1728	tags=71%, list=11%, signal=63%	KCNK9/KCNK2/KCNJ14/KCNJ2/KCNK17/KCNK13/KCNK5/KCNK6/KCNK7/KCNK15
REACTOME_THE_CANONICAL_RETINOID_CYCLE_IN_RODS_TWILIGHT_VISION	REACTOME_THE_CANONICAL_RETINOID_CYCLE_IN_RODS_TWILIGHT_VISION	17	-0.641932	-1.47931	0.03125	0.146967	0.117815	3850	tags=53%, list=25%, signal=40%	MYO7A/DHRS9/LRAT/STRA6/RDH11/ABCA4/RDH5/SDR9C7/RDH12
REACTOME_REGULATION_OF_GLUCOKINASE_BY_GLUCOKINASE_REGULATORY_PROTEIN	REACTOME_REGULATION_OF_GLUCOKINASE_BY_GLUCOKINASE_REGULATORY_PROTEIN	30	0.383128	1.52014	0.0314508	0.147294	0.118078	3749	tags=60%, list=24%, signal=45%	NUP54/RAE1/NUP133/NDC1/NUP93/NUP155/NUP37/NUP107/NUP160/NUP43/NUP85/NUP205/NUP62/NUP153/NUP188/NUP98/SEC13/NUP58
REACTOME_NEUROTOXICITY_OF_CLOSTRIDIUM_TOXINS	REACTOME_NEUROTOXICITY_OF_CLOSTRIDIUM_TOXINS	10	-0.700342	-1.47852	0.0318627	0.147991	0.118636	2941	tags=80%, list=19%, signal=65%	SYT1/SYT2/STX1B/SV2B/SV2A/VAMP1/SV2C/SNAP25
REACTOME_IRS_MEDIATED_SIGNALLING	REACTOME_IRS_MEDIATED_SIGNALLING	35	-0.551656	-1.4119	0.0318134	0.147991	0.118636	3405	tags=40%, list=22%, signal=31%	FGFR2/GAB1/FGF2/FGFR4/FRS2/FGFR1/FGFR3/GAB2/KL/FGF7/FGF18/PDE3B/FLT3/TLR9
REACTOME_ACTIVATION_OF_AMPK_DOWNSTREAM_OF_NMDARS	REACTOME_ACTIVATION_OF_AMPK_DOWNSTREAM_OF_NMDARS	23	-0.598618	-1.45399	0.0333704	0.154355	0.123739	2575	tags=39%, list=17%, signal=33%	TUBB2A/TUBA4A/TUBB1/PRKAA2/TUBB4A/TUBB2B/MAPT/TUBAL3/TUBA3D
REACTOME_NCAM1_INTERACTIONS	REACTOME_NCAM1_INTERACTIONS	36	-0.550888	-1.41838	0.0335782	0.15468	0.123999	3588	tags=56%, list=23%, signal=43%	COL2A1/CACNB1/ST8SIA4/ARTN/COL9A2/CACNA1C/ST8SIA2/COL9A3/CACNB2/GDNF/NRTN/CACNA1D/COL6A6/GFRA1/CACNB4/GFRA2/COL6A5/COL4A3/CACNA1G/COL4A4
REACTOME_ACYL_CHAIN_REMODELLING_OF_PC	REACTOME_ACYL_CHAIN_REMODELLING_OF_PC	22	-0.609439	-1.47116	0.0340248	0.156097	0.125135	3766	tags=50%, list=25%, signal=38%	TMEM86B/PLA2G4E/MBOAT2/PLBD1/PLA2G2F/PLA2G6/PLA2G2A/PLA2G4A/PLA2G3/PLA2G4D/PLA2G4F
REACTOME_SEROTONIN_NEUROTRANSMITTER_RELEASE_CYCLE	REACTOME_SEROTONIN_NEUROTRANSMITTER_RELEASE_CYCLE	16	-0.641486	-1.47166	0.0343249	0.156834	0.125726	2957	tags=56%, list=19%, signal=45%	PPFIA3/RAB3A/PPFIA1/PPFIA4/SYN2/CPLX1/PPFIA2/SNAP25/TSPOAP1
REACTOME_RECEPTOR_TYPE_TYROSINE_PROTEIN_PHOSPHATASES	REACTOME_RECEPTOR_TYPE_TYROSINE_PROTEIN_PHOSPHATASES	15	-0.657447	-1.48958	0.0349359	0.158979	0.127446	2957	tags=67%, list=19%, signal=54%	PPFIA3/PPFIBP2/PTPRS/SLITRK4/PPFIA1/PPFIA4/PTPRD/LRRC4B/PPFIA2/NTRK3
REACTOME_PD_1_SIGNALING	REACTOME_PD_1_SIGNALING	15	-0.649282	-1.47108	0.0358382	0.162428	0.13021	3697	tags=60%, list=24%, signal=46%	CD4/PTPN6/PDCD1/CD3G/HLA-DPB1/CD247/CD3E/LCK/CD3D
REACTOME_SIGNALING_BY_RETINOIC_ACID	REACTOME_SIGNALING_BY_RETINOIC_ACID	35	-0.548619	-1.40413	0.0360551	0.162755	0.130472	3867	tags=57%, list=25%, signal=43%	RDH16/RARG/PDK1/PDK4/DHRS4/PPARD/CYP26B1/FABP5/RARB/DHRS9/CPT1A/RDH11/CRABP2/ALDH1A1/RDH5/CRABP1/ADH1C/ALDH1A2/ALDH8A1/AKR1C3
REACTOME_NEGATIVE_REGULATORS_OF_DDX58_IFIH1_SIGNALING	REACTOME_NEGATIVE_REGULATORS_OF_DDX58_IFIH1_SIGNALING	34	0.337655	1.42034	0.0366926	0.16497	0.132248	3469	tags=41%, list=23%, signal=32%	IFIH1/UBE2L6/MAVS/UBB/ISG15/TBK1/ATG5/UBE2D1/ITCH/TAX1BP1/ATG12/UBE2D2/TNFAIP3/TRIM4
REACTOME_STIMULI_SENSING_CHANNELS	REACTOME_STIMULI_SENSING_CHANNELS	81	-0.478094	-1.31738	0.0371859	0.166522	0.133492	2768	tags=28%, list=18%, signal=23%	CLIC2/SLC9B2/TRPC1/TTYH2/RYR1/MCOLN3/WNK1/CLCN5/WNK4/CASQ1/TRPA1/SCNN1D/TRPV6/TRPC3/TTYH1/ANO5/RYR3/WNK2/ANO3/ASIC3/MCOLN2/TRPV3/SCNN1B
REACTOME_ASPIRIN_ADME	REACTOME_ASPIRIN_ADME	13	-0.661923	-1.4597	0.0374269	0.166936	0.133824	883	tags=62%, list=6%, signal=58%	BSG/BCHE/CYP2C8/CES2/UGT1A1/CYP2D6/ABCC2/CYP2E1
REACTOME_ACTIVATION_OF_KAINATE_RECEPTORS_UPON_GLUTAMATE_BINDING	REACTOME_ACTIVATION_OF_KAINATE_RECEPTORS_UPON_GLUTAMATE_BINDING	27	-0.57833	-1.44188	0.0377562	0.167739	0.134468	3028	tags=41%, list=20%, signal=33%	GNG4/GNG3/NCALD/PLCB2/GNGT1/GNB3/GRIK5/GRIK2/GRIK4/GNG7/GRIK1
REACTOME_METHYLATION	REACTOME_METHYLATION	11	0.576504	1.71199	0.0393945	0.173074	0.138745	3131	tags=55%, list=20%, signal=43%	NNMT/MAT2B/AHCY/MAT2A/MTRR/COMT
REACTOME_SIGNALING_BY_WNT_IN_CANCER	REACTOME_SIGNALING_BY_WNT_IN_CANCER	33	0.350676	1.45417	0.0391957	0.173074	0.138745	414	tags=9%, list=3%, signal=9%	DKK1/KREMEN2/CTNNB1
REACTOME_INSULIN_RECEPTOR_SIGNALLING_CASCADE	REACTOME_INSULIN_RECEPTOR_SIGNALLING_CASCADE	40	-0.53417	-1.39465	0.0394191	0.173074	0.138745	3405	tags=38%, list=22%, signal=29%	FGFR2/GAB1/FGF2/INSR/FGFR4/FRS2/FGFR1/FGFR3/GAB2/KL/FGF7/FGF18/PDE3B/FLT3/TLR9
REACTOME_TRNA_MODIFICATION_IN_THE_NUCLEUS_AND_CYTOSOL	REACTOME_TRNA_MODIFICATION_IN_THE_NUCLEUS_AND_CYTOSOL	41	0.305586	1.31038	0.0413282	0.180751	0.144899	3934	tags=49%, list=26%, signal=36%	URM1/THG1L/TP53RK/TYW3/QTRT2/NSUN2/TRMT12/FTSJ1/PUS7/TRMT6/OSGEP/TYW1/TRMT61A/CTU2/TYW5/WDR4/LCMT2/TRIT1/TPRKB/CDKAL1
REACTOME_ATF4_ACTIVATES_GENES_IN_RESPONSE_TO_ENDOPLASMIC_RETICULUM_STRESS	REACTOME_ATF4_ACTIVATES_GENES_IN_RESPONSE_TO_ENDOPLASMIC_RETICULUM_STRESS	26	0.38873	1.44211	0.0420206	0.18236	0.146188	1517	tags=19%, list=10%, signal=17%	PARN/CEBPB/EXOSC3/EXOSC2/CXCL8
REACTOME_INTERACTION_BETWEEN_L1_AND_ANKYRINS	REACTOME_INTERACTION_BETWEEN_L1_AND_ANKYRINS	24	-0.586559	-1.43178	0.0418964	0.18236	0.146188	1840	tags=62%, list=12%, signal=55%	SCN4B/SCN3B/SPTB/SCN9A/ANK3/NFASC/SCN1B/SCN5A/SCN11A/KCNQ3/NRCAM/SCN2A/ANK2/SCN8A/SPTBN4
REACTOME_SYNTHESIS_OF_ACTIVE_UBIQUITIN_ROLES_OF_E1_AND_E2_ENZYMES	REACTOME_SYNTHESIS_OF_ACTIVE_UBIQUITIN_ROLES_OF_E1_AND_E2_ENZYMES	30	0.371603	1.47441	0.0432078	0.186075	0.149167	4253	tags=50%, list=28%, signal=36%	UBE2S/UBE2Z/UBB/UBE2R2/UBE2D1/UBE2T/UCHL3/UBE2D2/UBE2H/UBE2W/UBE2E1/USP5/UBE2C/UBA6/UBE2E3
REACTOME_CALNEXIN_CALRETICULIN_CYCLE	REACTOME_CALNEXIN_CALRETICULIN_CYCLE	25	0.37669	1.37869	0.0430589	0.186075	0.149167	2700	tags=40%, list=18%, signal=33%	PDIA3/GANAB/UBB/EDEM2/RNF185/MAN1B1/UGGT2/DERL2/CALR/RNF139
REACTOME_AFLATOXIN_ACTIVATION_AND_DETOXIFICATION	REACTOME_AFLATOXIN_ACTIVATION_AND_DETOXIFICATION	14	-0.645051	-1.43806	0.0444444	0.19067	0.15285	3755	tags=57%, list=24%, signal=43%	AKR7A3/GGT7/MGST2/GGT1/DPEP2/GGT6/CYP3A5/DPEP1
REACTOME_FCERI_MEDIATED_CA_2_MOBILIZATION	REACTOME_FCERI_MEDIATED_CA_2_MOBILIZATION	31	-0.553226	-1.39968	0.0457934	0.19571	0.156891	3695	tags=48%, list=24%, signal=37%	LCP2/ITPR2/ITPR1/NFATC3/FCER1A/TXK/GRAP2/PLCG2/VAV1/MS4A2/BTK/NFATC2/TEC/LAT/ITK
REACTOME_CREB1_PHOSPHORYLATION_THROUGH_NMDA_RECEPTOR_MEDIATED_ACTIVATION_OF_RAS_SIGNALING	REACTOME_CREB1_PHOSPHORYLATION_THROUGH_NMDA_RECEPTOR_MEDIATED_ACTIVATION_OF_RAS_SIGNALING	26	-0.575937	-1.427	0.0465368	0.198134	0.158834	2171	tags=27%, list=14%, signal=23%	CAMK2B/GRIN2D/CAMK2A/NEFL/GRIN1/ACTN2/DLG2
REACTOME_SURFACTANT_METABOLISM	REACTOME_SURFACTANT_METABOLISM	22	-0.586731	-1.41634	0.0468227	0.198599	0.159207	2497	tags=50%, list=16%, signal=42%	NAPSA/CSF2RA/SFTPD/ZDHHC2/ADORA2A/ADA2/CSF2RB/PGA4/ABCA3/ADRA2A/DMBT1
REACTOME_COMPLEMENT_CASCADE	REACTOME_COMPLEMENT_CASCADE	35	-0.539582	-1.381	0.0487805	0.206125	0.16524	3428	tags=49%, list=22%, signal=38%	C5AR2/C4B/CD55/C4A/FCN3/VTN/C5/C8G/CFHR3/MASP1/CFP/COLEC11/MASP2/FCN1/CR1/GZMM/CLU
REACTOME_CELL_EXTRACELLULAR_MATRIX_INTERACTIONS	REACTOME_CELL_EXTRACELLULAR_MATRIX_INTERACTIONS	18	0.428011	1.49778	0.0489711	0.206155	0.165264	2071	tags=56%, list=13%, signal=48%	ACTN1/FLNA/PARVA/LIMS1/ILK/VASP/ITGB1/ACTG1/PXN/FERMT2
REACTOME_FORMATION_OF_SENESCENCE_ASSOCIATED_HETEROCHROMATIN_FOCI_SAHF	REACTOME_FORMATION_OF_SENESCENCE_ASSOCIATED_HETEROCHROMATIN_FOCI_SAHF	11	0.563683	1.67392	0.049432	0.207319	0.166197	754	tags=27%, list=5%, signal=26%	HMGA2/LMNB1/HMGA1
REACTOME_SARS_COV_1_TARGETS_HOST_INTRACELLULAR_SIGNALLING_AND_REGULATORY_PATHWAYS	REACTOME_SARS_COV_1_TARGETS_HOST_INTRACELLULAR_SIGNALLING_AND_REGULATORY_PATHWAYS	16	0.470292	1.52902	0.0503025	0.209615	0.168038	2942	tags=44%, list=19%, signal=35%	SERPINE1/CAV1/YWHAH/PSMC6/UBE2I/YWHAG/YWHAZ
REACTOME_PLATELET_HOMEOSTASIS	REACTOME_PLATELET_HOMEOSTASIS	73	-0.482381	-1.31897	0.0503525	0.209615	0.168038	4561	tags=52%, list=30%, signal=37%	TRPC6/ATP2B4/P2RX4/GNGT2/P2RX6/LRP8/PTGIR/PDE5A/PDE1A/GNG2/PECAM1/PPP2R5A/KCNMB2/ITPR2/PAFAH2/PTPN6/ITPR1/GNG4/ATP2A1/GNG3/PDE2A/PDE1B/P2RX7/GNGT1/ATP2B1/FGR/NOS1/NOS3/GNB3/SLC8A2/TRPC3/PLA2G4A/KCNMA1/GNG7/ATP2A3/P2RX5/P2RX1/ORAI2
REACTOME_PI_3K_CASCADE_FGFR2	REACTOME_PI_3K_CASCADE_FGFR2	11	-0.666926	-1.42555	0.0505415	0.209626	0.168046	3405	tags=55%, list=22%, signal=42%	FGFR2/GAB1/FGF2/FRS2/FGF7/FGF18
REACTOME_ESTABLISHMENT_OF_SISTER_CHROMATID_COHESION	REACTOME_ESTABLISHMENT_OF_SISTER_CHROMATID_COHESION	11	0.559425	1.66128	0.0511818	0.211501	0.16955	3678	tags=45%, list=24%, signal=35%	CDCA5/RAD21/PDS5B/STAG1/WAPL
REACTOME_DEFECTIVE_INTRINSIC_PATHWAY_FOR_APOPTOSIS	REACTOME_DEFECTIVE_INTRINSIC_PATHWAY_FOR_APOPTOSIS	25	0.365117	1.33634	0.0524643	0.216007	0.173162	1338	tags=28%, list=9%, signal=26%	LMNB1/CDC25B/CDC25A/CDC25C/C1QBP/APP/CAPN1
REACTOME_PHYSIOLOGICAL_FACTORS	REACTOME_PHYSIOLOGICAL_FACTORS	10	-0.676627	-1.42845	0.0539216	0.220392	0.176677	2267	tags=80%, list=15%, signal=68%	NPR1/HIPK1/HIPK2/KAT2B/CORIN/NPPA/NPR2/NKX2-5
REACTOME_AQUAPORIN_MEDIATED_TRANSPORT	REACTOME_AQUAPORIN_MEDIATED_TRANSPORT	41	-0.523984	-1.37217	0.0537746	0.220392	0.176677	3028	tags=37%, list=20%, signal=29%	GNG4/ADCY4/GNG3/AQP1/MYO5B/ADCY1/GNGT1/GNB3/AQP5/ADCY2/AQP9/GNG7/AQP10/AVPR2/ADCY5
REACTOME_DISEASES_ASSOCIATED_WITH_N_GLYCOSYLATION_OF_PROTEINS	REACTOME_DISEASES_ASSOCIATED_WITH_N_GLYCOSYLATION_OF_PROTEINS	19	0.437956	1.5182	0.0542763	0.221038	0.177195	4368	tags=58%, list=28%, signal=41%	B4GALT1/MPDU1/GLB1/MAN1B1/ALG1/RFT1/MGAT2/CTSA/ALG8/DPAGT1/ALG2
REACTOME_KERATAN_SULFATE_DEGRADATION	REACTOME_KERATAN_SULFATE_DEGRADATION	14	-0.635504	-1.41677	0.0549708	0.223058	0.178814	1714	tags=43%, list=11%, signal=38%	GLB1L/PRELP/GLB1L3/ACAN/OMD/OGN
REACTOME_RHOB_GTPASE_CYCLE	REACTOME_RHOB_GTPASE_CYCLE	67	0.260673	1.27354	0.0553137	0.223642	0.179283	997	tags=15%, list=6%, signal=14%	CAV1/DEPDC1B/RHPN2/DIAPH3/ANLN/VAV2/ARHGEF17/ECT2/STOM/RHOB
REACTOME_SUMOYLATION_OF_IMMUNE_RESPONSE_PROTEINS	REACTOME_SUMOYLATION_OF_IMMUNE_RESPONSE_PROTEINS	12	0.506941	1.55346	0.0557458	0.224376	0.17987	3599	tags=50%, list=23%, signal=38%	PIAS3/NFKBIA/UBE2I/SUMO3/TOPORS/SUMO1
REACTOME_CONSTITUTIVE_SIGNALING_BY_ABERRANT_PI3K_IN_CANCER	REACTOME_CONSTITUTIVE_SIGNALING_BY_ABERRANT_PI3K_IN_CANCER	63	-0.482301	-1.30137	0.0558943	0.224376	0.17987	3577	tags=44%, list=23%, signal=34%	NRG4/PIK3AP1/FGFR2/GAB1/EREG/ICOS/FGF2/FGFR4/HBEGF/PDGFRA/NRG2/FRS2/FGFR1/TRAT1/FGFR3/GAB2/EPGN/KIT/LCK/VAV1/KL/ESR2/FGF7/EGF/CD28/FGF18/HGF/FLT3
REACTOME_RECOGNITION_AND_ASSOCIATION_OF_DNA_GLYCOSYLASE_WITH_SITE_CONTAINING_AN_AFFECTED_PURINE	REACTOME_RECOGNITION_AND_ASSOCIATION_OF_DNA_GLYCOSYLASE_WITH_SITE_CONTAINING_AN_AFFECTED_PURINE	10	0.532302	1.51813	0.0567061	0.22602	0.181189	3698	tags=70%, list=24%, signal=53%	NEIL3/POT1/TERF1/MPG/TERF2/ACD/OGG1
REACTOME_DIGESTION_AND_ABSORPTION	REACTOME_DIGESTION_AND_ABSORPTION	11	-0.662634	-1.41638	0.0565584	0.22602	0.181189	630	tags=91%, list=4%, signal=87%	CEL/RSC1A1/SLC2A5/PIR/PNLIPRP3/CHIT1/SLC5A1/MGAM/AMY2B/GUCY2C
REACTOME_BASE_EXCISION_REPAIR_AP_SITE_FORMATION	REACTOME_BASE_EXCISION_REPAIR_AP_SITE_FORMATION	17	0.433378	1.48528	0.0569164	0.226056	0.181218	3698	tags=53%, list=24%, signal=40%	UNG/NEIL3/POT1/TERF1/MPG/TERF2/ACD/MBD4/OGG1
REACTOME_DISSOLUTION_OF_FIBRIN_CLOT	REACTOME_DISSOLUTION_OF_FIBRIN_CLOT	10	0.529099	1.50899	0.0583148	0.230795	0.185017	2896	tags=70%, list=19%, signal=57%	SERPINE1/ANXA2/PLAU/SERPINE2/PLAT/S100A10/PLAUR
REACTOME_BLOOD_GROUP_SYSTEMS_BIOSYNTHESIS	REACTOME_BLOOD_GROUP_SYSTEMS_BIOSYNTHESIS	18	-0.59508	-1.38748	0.0586881	0.231458	0.185548	4372	tags=67%, list=28%, signal=48%	ST6GALNAC6/FUT10/B3GALT4/RHD/B3GALT5/RHCE/FUT5/FUT3/FUT2/FUT6/B3GALT1/FUT7
REACTOME_RUNX1_REGULATES_TRANSCRIPTION_OF_GENES_INVOLVED_IN_DIFFERENTIATION_OF_HSCS	REACTOME_RUNX1_REGULATES_TRANSCRIPTION_OF_GENES_INVOLVED_IN_DIFFERENTIATION_OF_HSCS	65	0.252644	1.2341	0.0593112	0.233097	0.186862	3823	tags=43%, list=25%, signal=32%	PSMA5/PSMA1/TP73/PSMD13/PSMA7/PSMA2/PSMA4/MNAT1/PSMC1/UBB/PSMB2/PSMD5/PSMD2/PSMD10/PSMC6/PSMD9/PSMB7/PSMF1/ITCH/PSMA6/PSMD4/RUNX1/PSME4/PSMC2/CBFB/PSMD6/PSMB5/ABL1
REACTOME_NCAM_SIGNALING_FOR_NEURITE_OUT_GROWTH	REACTOME_NCAM_SIGNALING_FOR_NEURITE_OUT_GROWTH	56	-0.493881	-1.33	0.0596562	0.233636	0.187294	3845	tags=41%, list=25%, signal=31%	COL2A1/SPTB/CACNB1/ST8SIA4/ARTN/COL9A2/CACNA1C/ST8SIA2/COL9A3/FGFR1/CACNB2/GDNF/NRTN/CACNA1D/COL6A6/GFRA1/CACNB4/GFRA2/COL6A5/COL4A3/CACNA1G/SPTBN4/COL4A4
REACTOME_FOLDING_OF_ACTIN_BY_CCT_TRIC	REACTOME_FOLDING_OF_ACTIN_BY_CCT_TRIC	10	0.528395	1.50698	0.0599235	0.233849	0.187464	1733	tags=50%, list=11%, signal=44%	CCT4/CCT5/CCT6A/CCT2/CCT7
REACTOME_CARBOXYTERMINAL_POST_TRANSLATIONAL_MODIFICATIONS_OF_TUBULIN	REACTOME_CARBOXYTERMINAL_POST_TRANSLATIONAL_MODIFICATIONS_OF_TUBULIN	34	-0.537323	-1.37447	0.0601266	0.233849	0.187464	2839	tags=35%, list=18%, signal=29%	TTLL3/TUBB2A/TTLL9/TUBA4A/TUBB1/TTLL7/TUBB4A/AGBL3/TUBB2B/AGBL2/TUBAL3/TUBA3D
REACTOME_DISASSEMBLY_OF_THE_DESTRUCTION_COMPLEX_AND_RECRUITMENT_OF_AXIN_TO_THE_MEMBRANE	REACTOME_DISASSEMBLY_OF_THE_DESTRUCTION_COMPLEX_AND_RECRUITMENT_OF_AXIN_TO_THE_MEMBRANE	28	0.352637	1.36468	0.0604797	0.234411	0.187915	928	tags=14%, list=6%, signal=13%	CAV1/CTNNB1/FZD2/DVL2
REACTOME_G_PROTEIN_BETA_GAMMA_SIGNALLING	REACTOME_G_PROTEIN_BETA_GAMMA_SIGNALLING	30	-0.540226	-1.36428	0.0607029	0.234467	0.18796	3028	tags=37%, list=20%, signal=29%	GNG4/GNG3/PLCB2/GNGT1/ARHGEF6/GNB3/PIK3R6/BTK/PIK3CG/PIK3R5/GNG7
REACTOME_PROCESSING_OF_CAPPED_INTRONLESS_PRE_MRNA	REACTOME_PROCESSING_OF_CAPPED_INTRONLESS_PRE_MRNA	29	0.368887	1.47428	0.0609517	0.234622	0.188085	3565	tags=52%, list=23%, signal=40%	CPSF4/CLP1/CSTF1/NUDT21/NCBP1/CSTF2/CPSF1/SNRPE/CPSF6/CPSF2/CSTF3/FIP1L1/CPSF7/SLBP/SNRPB
REACTOME_P2Y_RECEPTORS	REACTOME_P2Y_RECEPTORS	10	-0.663387	-1.4005	0.0612745	0.23506	0.188435	2372	tags=80%, list=15%, signal=68%	P2RY2/P2RY12/P2RY14/LPAR4/P2RY10/P2RY13/P2RY1/P2RY11
REACTOME_ACYL_CHAIN_REMODELLING_OF_PI	REACTOME_ACYL_CHAIN_REMODELLING_OF_PI	12	-0.646311	-1.40739	0.0615385	0.235269	0.188603	3435	tags=58%, list=22%, signal=45%	PLA2G4E/PLBD1/PLA2G2F/PLA2G2A/PLA2G4A/PLA2G4D/PLA2G4F
REACTOME_TRP_CHANNELS	REACTOME_TRP_CHANNELS	21	-0.575761	-1.38314	0.0637584	0.24293	0.194745	4468	tags=67%, list=29%, signal=47%	TRPC6/TRPV4/TRPM2/TRPC4/RIPK3/TRPM4/TRPV1/TRPC1/MCOLN3/TRPA1/TRPV6/TRPC3/MCOLN2/TRPV3
REACTOME_NUCLEAR_ENVELOPE_NE_REASSEMBLY	REACTOME_NUCLEAR_ENVELOPE_NE_REASSEMBLY	71	0.26267	1.30383	0.0645581	0.245146	0.196521	3621	tags=51%, list=24%, signal=39%	LMNB1/CCNB2/CCNB1/TUBA1A/TUBB3/TUBA1B/NUP54/CDK1/TNPO1/NUP133/KPNB1/NDC1/NUP93/CHMP4C/CHMP6/NUP155/NUP37/NUP107/NUP160/NUP43/UBE2I/RAN/LEMD2/VRK1/NUP85/CHMP4B/RCC1/NUP205/RANGAP1/NUP62/CHMP7/NUP188/NUP98/SEC13/SUMO1/LBR
REACTOME_NUCLEAR_EVENTS_STIMULATED_BY_ALK_SIGNALING_IN_CANCER	REACTOME_NUCLEAR_EVENTS_STIMULATED_BY_ALK_SIGNALING_IN_CANCER	18	0.40856	1.42972	0.06693	0.25321	0.202985	3179	tags=33%, list=21%, signal=26%	FN1/CEBPB/NPM1/SKP1/ZC3HC1/CUL1
REACTOME_INHIBITION_OF_DNA_RECOMBINATION_AT_TELOMERE	REACTOME_INHIBITION_OF_DNA_RECOMBINATION_AT_TELOMERE	20	0.398844	1.41138	0.0671321	0.25321	0.202985	1778	tags=35%, list=12%, signal=31%	POLR2K/POLR2A/POT1/POLR2C/TERF1/POLR2G/POLR2D
REACTOME_MITOCHONDRIAL_IRON_SULFUR_CLUSTER_BIOGENESIS	REACTOME_MITOCHONDRIAL_IRON_SULFUR_CLUSTER_BIOGENESIS	13	0.514133	1.60284	0.0676797	0.254011	0.203628	4730	tags=62%, list=31%, signal=43%	FXN/NFS1/GLRX5/LYRM4/FDX2/ISCA1/FDX1/ISCU
REACTOME_POST_CHAPERONIN_TUBULIN_FOLDING_PATHWAY	REACTOME_POST_CHAPERONIN_TUBULIN_FOLDING_PATHWAY	20	-0.583129	-1.38814	0.0677966	0.254011	0.203628	2575	tags=35%, list=17%, signal=29%	TUBB2A/TUBA4A/TUBB1/TUBB4A/TUBB2B/TUBAL3/TUBA3D
REACTOME_PLATELET_CALCIUM_HOMEOSTASIS	REACTOME_PLATELET_CALCIUM_HOMEOSTASIS	22	-0.565384	-1.36481	0.0691193	0.258107	0.206911	3522	tags=50%, list=23%, signal=39%	ITPR2/ITPR1/ATP2A1/P2RX7/ATP2B1/SLC8A2/TRPC3/ATP2A3/P2RX5/P2RX1/ORAI2
REACTOME_PI_3K_CASCADE_FGFR3	REACTOME_PI_3K_CASCADE_FGFR3	10	-0.646398	-1.36464	0.0735294	0.273666	0.219384	3364	tags=50%, list=22%, signal=39%	GAB1/FGF2/FRS2/FGFR3/FGF18
REACTOME_HDR_THROUGH_MMEJ_ALT_NHEJ	REACTOME_HDR_THROUGH_MMEJ_ALT_NHEJ	12	0.494387	1.51499	0.0738508	0.273955	0.219615	2595	tags=50%, list=17%, signal=42%	FEN1/NBN/POLQ/PARP1/MRE11/PARP2
REACTOME_ASSOCIATION_OF_TRIC_CCT_WITH_TARGET_PROTEINS_DURING_BIOSYNTHESIS	REACTOME_ASSOCIATION_OF_TRIC_CCT_WITH_TARGET_PROTEINS_DURING_BIOSYNTHESIS	37	0.318852	1.35293	0.0752779	0.27833	0.223123	3189	tags=41%, list=21%, signal=32%	SPHK1/CCT4/CCT5/CCT6A/XRN2/CCNE2/FBXW2/CCT2/CCT7/FBXO6/FBXL3/FBXL5/WRAP53/CCT3/HDAC3
REACTOME_ELEVATION_OF_CYTOSOLIC_CA2_LEVELS	REACTOME_ELEVATION_OF_CYTOSOLIC_CA2_LEVELS	13	-0.617379	-1.36147	0.0760234	0.279249	0.22386	3522	tags=85%, list=23%, signal=65%	STIM1/TRPC6/P2RX4/P2RX6/ITPR2/ITPR1/P2RX7/TRPC3/P2RX5/P2RX1/ORAI2
REACTOME_TRAFFICKING_OF_GLUR2_CONTAINING_AMPA_RECEPTORS	REACTOME_TRAFFICKING_OF_GLUR2_CONTAINING_AMPA_RECEPTORS	13	-0.617162	-1.36099	0.0760234	0.279249	0.22386	982	tags=23%, list=6%, signal=22%	NSF/PRKCB/TSPAN7
REACTOME_CARGO_CONCENTRATION_IN_THE_ER	REACTOME_CARGO_CONCENTRATION_IN_THE_ER	29	0.356487	1.42473	0.078212	0.286353	0.229554	2124	tags=31%, list=14%, signal=27%	AREG/SERPINA1/CTSZ/CTSC/MCFD2/TMED2/LMAN2L/COL7A1/STX5
REACTOME_KSRP_KHSRP_BINDS_AND_DESTABILIZES_MRNA	REACTOME_KSRP_KHSRP_BINDS_AND_DESTABILIZES_MRNA	17	0.413812	1.41822	0.0785982	0.286832	0.229939	2012	tags=24%, list=13%, signal=20%	PARN/EXOSC3/EXOSC2/MAPK14
REACTOME_THE_PHOTOTRANSDUCTION_CASCADE	REACTOME_THE_PHOTOTRANSDUCTION_CASCADE	25	-0.550878	-1.35664	0.0794342	0.288945	0.231632	2487	tags=36%, list=16%, signal=30%	PDE6A/GUCY2D/RGS9BP/GNGT1/PDE6G/GUCA1B/CNGA1/RGS9/PDE6B
REACTOME_PHASE_II_CONJUGATION_OF_COMPOUNDS	REACTOME_PHASE_II_CONJUGATION_OF_COMPOUNDS	68	-0.46539	-1.26179	0.0801217	0.290506	0.232883	3642	tags=38%, list=24%, signal=29%	ABHD14B/GSTZ1/GSTP1/GGT7/SULT1C4/TPMT/MGST2/SULT1A4/GGT1/GSTM1/GSTO2/HPGDS/GSTM5/CHAC1/ACSM1/SULT1A1/GSTM4/PODXL2/GSTA4/SLC26A1/UGT1A1/GSTM2/SULT1C2/GGT6/SULT2B1/GSTM3
REACTOME_CONDENSATION_OF_PROMETAPHASE_CHROMOSOMES	REACTOME_CONDENSATION_OF_PROMETAPHASE_CHROMOSOMES	11	0.527308	1.5659	0.0809279	0.291548	0.233719	1334	tags=64%, list=9%, signal=58%	CCNB2/CCNB1/CSNK2A1/NCAPD2/CDK1/SMC2/NCAPH
REACTOME_EICOSANOID_LIGAND_BINDING_RECEPTORS	REACTOME_EICOSANOID_LIGAND_BINDING_RECEPTORS	14	-0.611759	-1.36384	0.0807018	0.291548	0.233719	3530	tags=71%, list=23%, signal=55%	PTGDR2/PTGIR/PTGER3/LTB4R2/CYSLTR2/LTB4R/OXER1/PTGFR/PTGER1/CYSLTR1
REACTOME_G_ALPHA_Z_SIGNALLING_EVENTS	REACTOME_G_ALPHA_Z_SIGNALLING_EVENTS	42	-0.499584	-1.30888	0.0839378	0.301425	0.241637	3028	tags=33%, list=20%, signal=27%	GNG4/ADCY4/GNG3/RGS17/ADRA2B/ADCY1/GNGT1/GNB3/GNAZ/PRKCB/ADCY2/GNG7/ADRA2A/ADCY5
REACTOME_ACTIVATION_OF_BH3_ONLY_PROTEINS	REACTOME_ACTIVATION_OF_BH3_ONLY_PROTEINS	30	0.333148	1.32183	0.0844792	0.301443	0.241652	1543	tags=23%, list=10%, signal=21%	BID/BBC3/TP73/YWHAH/TFDP1/E2F1/PMAIP1
REACTOME_G_ALPHA_S_SIGNALLING_EVENTS	REACTOME_G_ALPHA_S_SIGNALLING_EVENTS	96	-0.445478	-1.23898	0.0843373	0.301443	0.241652	3168	tags=34%, list=21%, signal=27%	GPR150/GPR25/GNG4/PDE4D/ADCY4/ADRB2/PDE8A/GNG3/PDE2A/GPR84/ADCY1/PDE1B/CYSLTR2/GNGT1/GPER1/PDE4C/PDE7B/ADORA2A/PDE4A/GNB3/TSHR/GNAZ/ADM2/VIP/ADCY2/GNG7/AVPR2/GPR27/GIPR/PDE3B/P2RY11/ADCYAP1/ADCY5
REACTOME_LYSINE_CATABOLISM	REACTOME_LYSINE_CATABOLISM	12	-0.623168	-1.35699	0.0852071	0.303078	0.242962	3555	tags=50%, list=23%, signal=38%	HYKK/PHYKPL/AASS/SLC25A21/CRYM/PIPOX
REACTOME_RIBAVIRIN_ADME	REACTOME_RIBAVIRIN_ADME	10	0.501872	1.43134	0.0864902	0.304484	0.244089	3198	tags=60%, list=21%, signal=48%	ADA/ADK/ITPA/NT5C2/SLC29A1/PNP
REACTOME_MASTL_FACILITATES_MITOTIC_PROGRESSION	REACTOME_MASTL_FACILITATES_MITOTIC_PROGRESSION	10	0.501793	1.43112	0.0864902	0.304484	0.244089	1056	tags=20%, list=7%, signal=19%	CCNB1/CDK1
REACTOME_MITOCHONDRIAL_RNA_DEGRADATION	REACTOME_MITOCHONDRIAL_RNA_DEGRADATION	10	0.498861	1.42275	0.0864902	0.304484	0.244089	3427	tags=60%, list=22%, signal=47%	REXO2/PNPT1/FASTKD2/LRPPRC/TBRG4/GRSF1
REACTOME_DOWNSTREAM_SIGNAL_TRANSDUCTION	REACTOME_DOWNSTREAM_SIGNAL_TRANSDUCTION	29	0.349098	1.39519	0.0868422	0.304484	0.244089	2856	tags=31%, list=19%, signal=25%	PDGFA/SRC/STAT1/BCAR1/PDGFB/PDGFRB/NCK2/GRB7/NRAS
REACTOME_PI_3K_CASCADE_FGFR1	REACTOME_PI_3K_CASCADE_FGFR1	10	-0.63707	-1.34494	0.0870098	0.304484	0.244089	3364	tags=50%, list=22%, signal=39%	GAB1/FGF2/FRS2/FGFR1/KL
REACTOME_RNA_POLYMERASE_III_TRANSCRIPTION	REACTOME_RNA_POLYMERASE_III_TRANSCRIPTION	40	0.283868	1.20879	0.0872275	0.304484	0.244089	4064	tags=45%, list=26%, signal=33%	SNAPC5/NFIB/POLR2K/GTF3C4/SSB/SNAPC1/SNAPC3/SNAPC4/POLR3C/GTF3C5/POLR3K/ZNF143/POLR3E/POLR3B/TBP/SNAPC2/POLR3F/POLR3A
REACTOME_TELOMERE_C_STRAND_SYNTHESIS_INITIATION	REACTOME_TELOMERE_C_STRAND_SYNTHESIS_INITIATION	13	0.49219	1.53443	0.0880342	0.306348	0.245583	3418	tags=62%, list=22%, signal=48%	PRIM2/PRIM1/POLA2/POT1/TERF1/POLA1/TERF2/ACD
REACTOME_COHESIN_LOADING_ONTO_CHROMATIN	REACTOME_COHESIN_LOADING_ONTO_CHROMATIN	10	0.493243	1.40673	0.0897234	0.311263	0.249523	5351	tags=70%, list=35%, signal=46%	RAD21/PDS5B/STAG1/WAPL/SMC3/MAU2/STAG2
REACTOME_TRAF6_MEDIATED_IRF7_ACTIVATION	REACTOME_TRAF6_MEDIATED_IRF7_ACTIVATION	15	0.430062	1.38465	0.091184	0.315356	0.252805	3469	tags=33%, list=23%, signal=26%	IFIH1/MAVS/TBK1/TRAF2/TRIM4
REACTOME_LAMININ_INTERACTIONS	REACTOME_LAMININ_INTERACTIONS	30	0.331592	1.31566	0.0927498	0.319788	0.256357	2108	tags=50%, list=14%, signal=43%	LAMA3/LAMC2/COL4A6/LAMA1/COL4A5/LAMB1/ITGA3/NID2/COL4A2/LAMA5/LAMB3/ITGAV/ITGB1/COL7A1/ITGB4
REACTOME_ERCC6_CSB_AND_EHMT2_G9A_POSITIVELY_REGULATE_RRNA_EXPRESSION	REACTOME_ERCC6_CSB_AND_EHMT2_G9A_POSITIVELY_REGULATE_RRNA_EXPRESSION	15	0.424206	1.3658	0.0944601	0.323699	0.259492	3546	tags=40%, list=23%, signal=31%	CBX3/RBBP7/HDAC1/RBBP4/HDAC2/MTA2
REACTOME_MATURATION_OF_SARS_COV_2_NUCLEOPROTEIN	REACTOME_MATURATION_OF_SARS_COV_2_NUCLEOPROTEIN	15	0.42304	1.36204	0.0944601	0.323699	0.259492	4132	tags=53%, list=27%, signal=39%	PARP14/PRMT1/UBE2I/PARP9/SRPK1/SUMO1/PARP6/PARP10
REACTOME_TRANSPORT_OF_CONNEXONS_TO_THE_PLASMA_MEMBRANE	REACTOME_TRANSPORT_OF_CONNEXONS_TO_THE_PLASMA_MEMBRANE	16	-0.581261	-1.33349	0.097254	0.33226	0.266356	2575	tags=62%, list=17%, signal=52%	TUBB6/GJB2/GJA1/TUBB2A/TUBA4A/TUBB1/TUBB4A/TUBB2B/TUBAL3/TUBA3D
REACTOME_NUCLEOTIDE_LIKE_PURINERGIC_RECEPTORS	REACTOME_NUCLEOTIDE_LIKE_PURINERGIC_RECEPTORS	14	-0.59848	-1.33423	0.0982456	0.334631	0.268256	2372	tags=57%, list=15%, signal=48%	P2RY14/ADORA1/ADORA2A/LPAR4/P2RY10/P2RY13/P2RY1/P2RY11
REACTOME_PARACETAMOL_ADME	REACTOME_PARACETAMOL_ADME	23	-0.550665	-1.33752	0.0989989	0.336177	0.269496	3550	tags=52%, list=23%, signal=40%	GSTP1/GGT7/SULT1C4/ABCG2/SULT1A4/GGT1/GSTM1/SULT1A1/UGT1A1/GGT6/ABCC2/CYP2E1
REACTOME_GERM_LAYER_FORMATION_AT_GASTRULATION	REACTOME_GERM_LAYER_FORMATION_AT_GASTRULATION	14	-0.594737	-1.32589	0.101754	0.344494	0.276163	2953	tags=50%, list=19%, signal=40%	BMP4/TRIM33/FOXH1/SOX2/TCF7/MIXL1/EOMES
REACTOME_HEME_DEGRADATION	REACTOME_HEME_DEGRADATION	10	-0.627172	-1.32405	0.102941	0.347465	0.278545	2857	tags=60%, list=19%, signal=49%	ABCC1/ABCG2/HMOX1/BLVRB/UGT1A1/ABCC2
REACTOME_GLUCAGON_TYPE_LIGAND_RECEPTORS	REACTOME_GLUCAGON_TYPE_LIGAND_RECEPTORS	21	-0.552735	-1.32782	0.106264	0.357607	0.286675	3028	tags=48%, list=20%, signal=38%	GNG2/VIPR1/GNG4/GNG3/GNGT1/GNB3/VIP/GNG7/GIPR/ADCYAP1
REACTOME_MICRORNA_MIRNA_BIOGENESIS	REACTOME_MICRORNA_MIRNA_BIOGENESIS	24	0.341145	1.24539	0.107875	0.361945	0.290153	2675	tags=33%, list=17%, signal=28%	POLR2K/POLR2A/POLR2C/POLR2G/POLR2D/RAN/XPO5/TARBP2
REACTOME_POSITIVE_EPIGENETIC_REGULATION_OF_RRNA_EXPRESSION	REACTOME_POSITIVE_EPIGENETIC_REGULATION_OF_RRNA_EXPRESSION	42	0.288918	1.25584	0.109643	0.366783	0.294031	3574	tags=33%, list=23%, signal=26%	CBX3/DEK/POLR2K/RBBP7/POLR1E/MYBBP1A/HDAC1/RBBP4/TAF1A/SMARCA5/HDAC2/DDX21/MTA2/TBP
REACTOME_SLC_MEDIATED_TRANSMEMBRANE_TRANSPORT	REACTOME_SLC_MEDIATED_TRANSMEMBRANE_TRANSPORT	183	-0.408575	-1.16233	0.110889	0.36985	0.296489	3126	tags=33%, list=20%, signal=26%	BSG/SLC25A29/SLC3A1/SLC29A2/MFSD4B/SLC40A1/SLCO2A1/SLC2A10/SLC6A9/SLC5A10/SLC20A2/SLC7A11/SLC4A5/SLC2A13/SLC6A6/SLC39A4/SLC10A6/SLC4A7/SLC26A11/SLC9A5/SLC22A1/SLC7A8/SLC12A6/SLC47A1/SLC9A9/SLC24A5/SLC12A5/APOD/SLC16A8/SLC41A2/SLC4A8/SLC9A3/SLC9A2/SLCO1C1/SLC2A14/SLCO4A1/SLC15A2/SLC8A2/SLC2A4/SLC16A7/SLC26A4/SLC6A12/SLC29A4/SLC13A5/SLC26A1/SLC1A2/AHCYL2/SLC5A1/SLC24A4/SLC15A1/SLC30A3/SLC12A3/SLC5A…
REACTOME_SIGNALING_BY_FGFR2_IIIA_TM	REACTOME_SIGNALING_BY_FGFR2_IIIA_TM	19	0.400603	1.38871	0.112829	0.375206	0.300783	1917	tags=42%, list=12%, signal=37%	POLR2K/POLR2A/POLR2C/GTF2F2/POLR2G/FGF1/POLR2D/NCBP1
REACTOME_CRISTAE_FORMATION	REACTOME_CRISTAE_FORMATION	11	0.491685	1.46012	0.113419	0.376057	0.301466	4577	tags=45%, list=30%, signal=32%	CHCHD3/TMEM11/IMMT/SAMM50/HSPA9
REACTOME_METABOLISM_OF_FAT_SOLUBLE_VITAMINS	REACTOME_METABOLISM_OF_FAT_SOLUBLE_VITAMINS	32	-0.507063	-1.29239	0.114165	0.377375	0.302522	3155	tags=38%, list=21%, signal=30%	HSPG2/LRAT/LRP1/LDLR/RDH11/GPC2/GPC3/LPL/AKR1B10/BCO1/AKR1C1/AKR1C3
REACTOME_PEPTIDE_HORMONE_METABOLISM	REACTOME_PEPTIDE_HORMONE_METABOLISM	57	-0.463941	-1.24991	0.114488	0.377375	0.302522	3161	tags=32%, list=21%, signal=25%	MYO5A/DPP4/KLF4/PAX6/CPA3/AGT/GNB3/GZMH/IGF1/FFAR4/MYRIP/KIF5C/GRP/UCN/KIF5A/GHRL/CTSG/ACHE
REACTOME_POST_TRANSLATIONAL_MODIFICATION_SYNTHESIS_OF_GPI_ANCHORED_PROTEINS	REACTOME_POST_TRANSLATIONAL_MODIFICATION_SYNTHESIS_OF_GPI_ANCHORED_PROTEINS	71	-0.450964	-1.23001	0.119192	0.39173	0.31403	2289	tags=28%, list=15%, signal=24%	MDGA1/NTM/LYPD3/NEGR1/RTN4RL2/LY6D/CEACAM5/DPM3/LYPD5/CD52/RAET1L/FCGR3B/TEX101/SPACA4/TECTA/LSAMP/NTNG1/VNN2/MSLN/CNTN4
REACTOME_GLUCAGON_LIKE_PEPTIDE_1_GLP1_REGULATES_INSULIN_SECRETION	REACTOME_GLUCAGON_LIKE_PEPTIDE_1_GLP1_REGULATES_INSULIN_SECRETION	35	-0.495412	-1.26795	0.121951	0.39963	0.320363	4330	tags=46%, list=28%, signal=33%	PRKACA/GNG2/PRKAR2B/ITPR2/RAPGEF4/ITPR1/AKAP5/GNG4/GNG3/KCNG2/GNGT1/GNB3/RAPGEF3/GNG7/KCNB1/ADCY5
REACTOME_YAP1_AND_WWTR1_TAZ_STIMULATED_GENE_EXPRESSION	REACTOME_YAP1_AND_WWTR1_TAZ_STIMULATED_GENE_EXPRESSION	12	-0.595557	-1.29687	0.12426	0.406013	0.32548	3830	tags=67%, list=25%, signal=50%	HIPK1/TEAD1/RUNX2/HIPK2/KAT2B/YAP1/NPPA/NKX2-5
REACTOME_CYTOCHROME_C_MEDIATED_APOPTOTIC_RESPONSE	REACTOME_CYTOCHROME_C_MEDIATED_APOPTOTIC_RESPONSE	13	0.462225	1.44101	0.127846	0.416518	0.333901	1632	tags=38%, list=11%, signal=34%	APIP/CASP7/CASP3/DIABLO/AVEN
REACTOME_TYPE_I_HEMIDESMOSOME_ASSEMBLY	REACTOME_TYPE_I_HEMIDESMOSOME_ASSEMBLY	11	0.479445	1.42377	0.129245	0.41941	0.336219	2108	tags=45%, list=14%, signal=39%	LAMA3/LAMC2/CD151/LAMB3/ITGB4
REACTOME_IRAK4_DEFICIENCY_TLR2_4	REACTOME_IRAK4_DEFICIENCY_TLR2_4	15	-0.57168	-1.29526	0.12948	0.41941	0.336219	3775	tags=60%, list=25%, signal=45%	IRAK4/LY96/TLR1/TLR4/TLR6/S100A9/BTK/S100A1/S100A8
REACTOME_HSF1_ACTIVATION	REACTOME_HSF1_ACTIVATION	27	0.319169	1.22011	0.130658	0.422009	0.338303	2217	tags=30%, list=14%, signal=25%	SERPINH1/COL4A6/RPA3/RPA1/HSP90AB1/UBB/FKBP4/HSF1
REACTOME_CROSSLINKING_OF_COLLAGEN_FIBRILS	REACTOME_CROSSLINKING_OF_COLLAGEN_FIBRILS	18	-0.549805	-1.28191	0.131185	0.422499	0.338696	273	tags=17%, list=2%, signal=16%	COL4A3/LOXL4/COL4A4
REACTOME_FORMATION_OF_PARAXIAL_MESODERM	REACTOME_FORMATION_OF_PARAXIAL_MESODERM	63	0.240965	1.15808	0.13271	0.426188	0.341653	2525	tags=32%, list=16%, signal=27%	CTNNB1/PSMA5/PSMA1/PSMD13/MAML2/PSMA7/PSMA2/PSMA4/LFNG/PSMC1/PSMB2/SNW1/PSMD5/PSMD2/PSMD10/PSMC6/PSMD9/PSMB7/PSMF1/NOTCH1
REACTOME_SYNTHESIS_OF_VERY_LONG_CHAIN_FATTY_ACYL_COAS	REACTOME_SYNTHESIS_OF_VERY_LONG_CHAIN_FATTY_ACYL_COAS	22	-0.532379	-1.28514	0.134894	0.430741	0.345303	1531	tags=23%, list=10%, signal=20%	HSD17B3/TECR/ELOVL2/ELOVL4/ACSL6
REACTOME_SEALING_OF_THE_NUCLEAR_ENVELOPE_NE_BY_ESCRT_III	REACTOME_SEALING_OF_THE_NUCLEAR_ENVELOPE_NE_BY_ESCRT_III	27	-0.508118	-1.26683	0.134844	0.430741	0.345303	2750	tags=30%, list=18%, signal=24%	CHMP2A/TUBB2A/TUBA4A/TUBB1/TUBB4A/TUBB2B/TUBAL3/TUBA3D
REACTOME_PI_3K_CASCADE_FGFR4	REACTOME_PI_3K_CASCADE_FGFR4	11	-0.604032	-1.29111	0.135981	0.431758	0.346118	4164	tags=55%, list=27%, signal=40%	KLB/GAB1/FGF2/FGFR4/FRS2/FGF18
REACTOME_SPECIFICATION_OF_PRIMORDIAL_GERM_CELLS	REACTOME_SPECIFICATION_OF_PRIMORDIAL_GERM_CELLS	11	-0.6029	-1.28869	0.135981	0.431758	0.346118	3434	tags=64%, list=22%, signal=49%	NANOS3/CBFA2T2/BMP4/SOX17/PRDM1/CXCR4/EOMES
REACTOME_TRAF3_DEPENDENT_IRF_ACTIVATION_PATHWAY	REACTOME_TRAF3_DEPENDENT_IRF_ACTIVATION_PATHWAY	13	0.454082	1.41562	0.138073	0.436093	0.349593	1967	tags=23%, list=13%, signal=20%	IFIH1/MAVS/TBK1
REACTOME_GABA_RECEPTOR_ACTIVATION	REACTOME_GABA_RECEPTOR_ACTIVATION	36	-0.488399	-1.25749	0.13851	0.436093	0.349593	4179	tags=42%, list=27%, signal=30%	GNG2/GNAL/KCNJ2/GNG4/ADCY4/GNG3/GABRA3/ADCY1/KCNJ5/GNGT1/GNB3/GABRQ/ADCY2/GNG7/ADCY5
REACTOME_VASOPRESSIN_REGULATES_RENAL_WATER_HOMEOSTASIS_VIA_AQUAPORINS	REACTOME_VASOPRESSIN_REGULATES_RENAL_WATER_HOMEOSTASIS_VIA_AQUAPORINS	36	-0.488329	-1.25731	0.13851	0.436093	0.349593	3028	tags=50%, list=20%, signal=40%	PRKAR1A/GNGT2/RAB11FIP2/PRKACA/GNG2/PRKAR2B/GNG4/ADCY4/GNG3/AQP1/MYO5B/ADCY1/GNGT1/GNB3/ADCY2/GNG7/AVPR2/ADCY5
REACTOME_GABA_B_RECEPTOR_ACTIVATION	REACTOME_GABA_B_RECEPTOR_ACTIVATION	31	-0.49919	-1.26297	0.13951	0.436979	0.350304	4179	tags=42%, list=27%, signal=31%	GNG2/GNAL/KCNJ2/GNG4/ADCY4/GNG3/ADCY1/KCNJ5/GNGT1/GNB3/ADCY2/GNG7/ADCY5
REACTOME_MRNA_SPLICING_MINOR_PATHWAY	REACTOME_MRNA_SPLICING_MINOR_PATHWAY	50	0.26046	1.25662	0.139569	0.436979	0.350304	4311	tags=48%, list=28%, signal=35%	POLR2K/POLR2A/SNRNP40/POLR2C/GTF2F2/POLR2G/POLR2D/SF3B2/NCBP1/EFTUD2/SRSF6/SF3B3/SNRPE/YBX1/DDX23/SRSF2/SF3B6/SNRPB/SRSF1/SRSF7/PDCD7/GTF2F1/SNRPD1/PRPF6
REACTOME_ADHERENS_JUNCTIONS_INTERACTIONS	REACTOME_ADHERENS_JUNCTIONS_INTERACTIONS	48	0.25398	1.17993	0.140189	0.437701	0.350882	1012	tags=21%, list=7%, signal=20%	CDH4/HEYL/CDH2/ADAM19/CTNNB1/CDH8/CDH13/SNAI1/CTNND1/ANGPTL4
REACTOME_PHASE_2_PLATEAU_PHASE	REACTOME_PHASE_2_PLATEAU_PHASE	11	-0.601795	-1.28633	0.140794	0.438373	0.351421	4248	tags=73%, list=28%, signal=53%	KCNE5/KCNQ1/KCNE3/CACNB1/CACNA1C/KCNE1/CACNB2/CACNA2D2
REACTOME_NEGATIVE_REGULATION_OF_THE_PI3K_AKT_NETWORK	REACTOME_NEGATIVE_REGULATION_OF_THE_PI3K_AKT_NETWORK	96	-0.423216	-1.17706	0.145582	0.452029	0.362368	3972	tags=36%, list=26%, signal=27%	PIP4K2A/RAC1/PPP2R5A/IRAK4/NRG4/PIK3AP1/FGFR2/GAB1/EREG/ICOS/FGF2/INSR/FGFR4/HBEGF/PDGFRA/NRG2/FRS2/FGFR1/TRAT1/FGFR3/GAB2/EPGN/IL1RL1/KIT/LCK/VAV1/KL/ESR2/FGF7/EGF/PIP5K1B/CD28/FGF18/HGF/FLT3
REACTOME_RNA_POLYMERASE_III_TRANSCRIPTION_INITIATION_FROM_TYPE_1_PROMOTER	REACTOME_RNA_POLYMERASE_III_TRANSCRIPTION_INITIATION_FROM_TYPE_1_PROMOTER	27	0.315582	1.20639	0.146615	0.453983	0.363935	4726	tags=48%, list=31%, signal=33%	POLR2K/GTF3C4/POLR3C/GTF3C5/POLR3K/POLR3E/POLR3B/TBP/POLR3F/POLR3A/POLR1D/CRCP/POLR3D
REACTOME_SARS_COV_2_MODULATES_AUTOPHAGY	REACTOME_SARS_COV_2_MODULATES_AUTOPHAGY	11	0.465428	1.38214	0.150346	0.464256	0.37217	3819	tags=55%, list=25%, signal=41%	TUFM/VPS33A/VPS18/VPS45/VPS41/MAP1LC3B
REACTOME_GLUCONEOGENESIS	REACTOME_GLUCONEOGENESIS	29	-0.496534	-1.24751	0.151125	0.465383	0.373074	1619	tags=17%, list=11%, signal=15%	ALDOC/PGAM2/ENO3/FBP1/ENO4
REACTOME_MATURATION_OF_SARS_COV_1_NUCLEOPROTEIN	REACTOME_MATURATION_OF_SARS_COV_1_NUCLEOPROTEIN	11	0.458787	1.36242	0.155621	0.477919	0.383123	4132	tags=55%, list=27%, signal=40%	PARP14/UBE2I/PARP9/SUMO1/PARP6/PARP10
REACTOME_FORMATION_OF_DEFINITIVE_ENDODERM	REACTOME_FORMATION_OF_DEFINITIVE_ENDODERM	12	-0.578607	-1.25996	0.15858	0.485678	0.389343	1659	tags=33%, list=11%, signal=30%	SOX17/CXCR4/MIXL1/EOMES
REACTOME_UPTAKE_AND_ACTIONS_OF_BACTERIAL_TOXINS	REACTOME_UPTAKE_AND_ACTIONS_OF_BACTERIAL_TOXINS	28	-0.495768	-1.2408	0.16129	0.492637	0.394921	4502	tags=50%, list=29%, signal=35%	ANTXR1/HSP90AA1/MAP2K2/SYT1/MAP2K6/SYT2/HBEGF/STX1B/SV2B/SV2A/VAMP1/SV2C/SNAP25/GUCY2C
REACTOME_CREATION_OF_C4_AND_C2_ACTIVATORS	REACTOME_CREATION_OF_C4_AND_C2_ACTIVATORS	10	-0.602921	-1.27285	0.16299	0.49648	0.398002	1143	tags=50%, list=7%, signal=46%	FCN3/MASP1/COLEC11/MASP2/FCN1
REACTOME_ABERRANT_REGULATION_OF_MITOTIC_G1_S_TRANSITION_IN_CANCER_DUE_TO_RB1_DEFECTS	REACTOME_ABERRANT_REGULATION_OF_MITOTIC_G1_S_TRANSITION_IN_CANCER_DUE_TO_RB1_DEFECTS	17	0.365171	1.25152	0.164509	0.499753	0.400626	2851	tags=41%, list=19%, signal=34%	TFDP1/CDK4/CCNE2/E2F1/CDK6/CDK2/CDKN1B
REACTOME_GABA_SYNTHESIS_RELEASE_REUPTAKE_AND_DEGRADATION	REACTOME_GABA_SYNTHESIS_RELEASE_REUPTAKE_AND_DEGRADATION	15	-0.555592	-1.25881	0.166474	0.504358	0.404318	4721	tags=53%, list=31%, signal=37%	SLC6A11/ABAT/SYT1/RAB3A/GAD1/SLC6A12/CPLX1/SNAP25
REACTOME_INITIAL_TRIGGERING_OF_COMPLEMENT	REACTOME_INITIAL_TRIGGERING_OF_COMPLEMENT	16	-0.547477	-1.25599	0.168192	0.505705	0.405397	1143	tags=56%, list=7%, signal=52%	C4B/C4A/FCN3/MASP1/CFP/COLEC11/MASP2/FCN1/GZMM
REACTOME_REGULATION_OF_INNATE_IMMUNE_RESPONSES_TO_CYTOSOLIC_DNA	REACTOME_REGULATION_OF_INNATE_IMMUNE_RESPONSES_TO_CYTOSOLIC_DNA	13	0.398627	1.24274	0.170068	0.505705	0.405397	1967	tags=38%, list=13%, signal=34%	TRIM32/DTX4/TRIM21/UBB/TBK1
REACTOME_SIGNALING_BY_NTRK2_TRKB	REACTOME_SIGNALING_BY_NTRK2_TRKB	24	-0.508398	-1.24099	0.169791	0.505705	0.405397	3883	tags=42%, list=25%, signal=31%	FYN/RAC1/GAB1/CDK5R1/FRS2/TIAM1/BDNF/NTF3/NTRK2/DOCK3
REACTOME_G_PROTEIN_MEDIATED_EVENTS	REACTOME_G_PROTEIN_MEDIATED_EVENTS	50	-0.453232	-1.20378	0.169405	0.505705	0.405397	4330	tags=40%, list=28%, signal=29%	PRKACA/PDE1A/PRKAR2B/GNAL/CAMK4/PRKX/ITPR2/ITPR1/ADCY4/ADCY1/PDE1B/PLCB2/CAMK2B/GNA14/PLCB4/CAMK2A/NBEA/PLA2G4A/ADCY2/ADCY5
REACTOME_RHOBTB2_GTPASE_CYCLE	REACTOME_RHOBTB2_GTPASE_CYCLE	23	0.324759	1.18304	0.167863	0.505705	0.405397	1956	tags=35%, list=13%, signal=30%	ACTN1/DBN1/CCT6A/HSP90AB1/CCT2/RHOBTB2/CCT7/ACTG1
REACTOME_OPIOID_SIGNALLING	REACTOME_OPIOID_SIGNALLING	81	-0.428171	-1.17981	0.168844	0.505705	0.405397	5095	tags=43%, list=33%, signal=29%	POMC/PRKAR1A/PPP3CC/GNGT2/PDE1C/PDE4B/PRKACA/PDE1A/GNG2/PRKAR2B/GNAL/CAMK4/PRKX/ITPR2/ITPR1/GNG4/PDE4D/ADCY4/GNG3/ADCY1/PDE1B/PLCB2/GNGT1/CAMK2B/PDE4C/PDE4A/GNB3/GNA14/PLCB4/CAMK2A/NBEA/PLA2G4A/ADCY2/GNG7/ADCY5
REACTOME_CELL_CELL_JUNCTION_ORGANIZATION	REACTOME_CELL_CELL_JUNCTION_ORGANIZATION	74	-0.429978	-1.1771	0.17002	0.505705	0.405397	3482	tags=34%, list=23%, signal=26%	HOXC8/NECTIN4/ANG/NECTIN3/SDK2/JUP/CLDN4/AFDN/CLDN22/CLDN10/ADAM33/SDK1/PARD6A/CLDN14/TNRC6C/CLDN15/CDH17/CLDN16/BHLHE22/CLDN2/CLDN11/AMOT/CLDN20/CLDN8/CLDN17
REACTOME_SIGNALING_BY_INSULIN_RECEPTOR	REACTOME_SIGNALING_BY_INSULIN_RECEPTOR	67	-0.436753	-1.18352	0.171226	0.507805	0.407081	3405	tags=28%, list=22%, signal=22%	FGFR2/GAB1/ATP6V1G2/FGF2/INSR/FGFR4/FRS2/FGFR1/ATP6V0A1/ATP6V0D2/FGFR3/GAB2/KL/FGF7/FGF18/ATP6V0A4/PDE3B/FLT3/TLR9
REACTOME_SYNAPTIC_ADHESION_LIKE_MOLECULES	REACTOME_SYNAPTIC_ADHESION_LIKE_MOLECULES	16	-0.545915	-1.25241	0.173913	0.513066	0.411299	3479	tags=38%, list=23%, signal=29%	LRFN1/PTPRS/GRIN2D/GRIN2C/GRIN1/PTPRD
REACTOME_INWARDLY_RECTIFYING_K_CHANNELS	REACTOME_INWARDLY_RECTIFYING_K_CHANNELS	23	-0.511981	-1.24356	0.173526	0.513066	0.411299	4179	tags=48%, list=27%, signal=35%	GNG2/KCNJ14/KCNJ2/GNG4/GNG3/ABCC9/KCNJ5/GNGT1/KCNJ11/GNB3/GNG7
REACTOME_TRANSLATION_OF_REPLICASE_AND_ASSEMBLY_OF_THE_REPLICATION_TRANSCRIPTION_COMPLEX	REACTOME_TRANSLATION_OF_REPLICASE_AND_ASSEMBLY_OF_THE_REPLICATION_TRANSCRIPTION_COMPLEX	14	0.402979	1.27157	0.176871	0.515726	0.413431	4164	tags=64%, list=27%, signal=47%	PIK3C3/CHMP4C/CHMP6/CHMP4B/CHMP7/BECN1/MAP1LC3B/PIK3R4/CHMP2B
REACTOME_G_BETA_GAMMA_SIGNALLING_THROUGH_PI3KGAMMA	REACTOME_G_BETA_GAMMA_SIGNALLING_THROUGH_PI3KGAMMA	23	-0.510475	-1.2399	0.176863	0.515726	0.413431	3028	tags=35%, list=20%, signal=28%	GNG4/GNG3/GNGT1/GNB3/PIK3R6/PIK3CG/PIK3R5/GNG7
REACTOME_DEFECTIVE_EXT2_CAUSES_EXOSTOSES_2	REACTOME_DEFECTIVE_EXT2_CAUSES_EXOSTOSES_2	13	0.396151	1.23502	0.176871	0.515726	0.413431	957	tags=38%, list=6%, signal=36%	AGRN/GPC4/SDC4/EXT2/EXT1
REACTOME_OLFACTORY_SIGNALING_PATHWAY	REACTOME_OLFACTORY_SIGNALING_PATHWAY	18	-0.529279	-1.23405	0.177215	0.515726	0.413431	4171	tags=39%, list=27%, signal=28%	EBF1/GNAL/OR7C1/REEP1/OR2A1/OR7A5/OR2L2
REACTOME_DRUG_ADME	REACTOME_DRUG_ADME	64	-0.437022	-1.1792	0.178026	0.515726	0.413431	4286	tags=42%, list=28%, signal=31%	BSG/PON3/SLC29A2/BCHE/ABCC1/RAC1/GSTP1/CYP2C8/GGT7/SULT1C4/TPMT/ABCG2/SLC22A1/CES2/SULT1A4/GGT1/GSTM1/HSD11B2/VAV1/SULT1A1/UGT1A1/ABCB1/GGT6/CYP2D6/ABCC2/CYP2E1/AKR1C1
REACTOME_DDX58_IFIH1_MEDIATED_INDUCTION_OF_INTERFERON_ALPHA_BETA	REACTOME_DDX58_IFIH1_MEDIATED_INDUCTION_OF_INTERFERON_ALPHA_BETA	66	0.236446	1.17295	0.176535	0.515726	0.413431	3469	tags=33%, list=23%, signal=26%	IFIH1/UBE2L6/MAVS/FADD/APP/HSP90AB1/UBB/ISG15/SAA1/NFKBIA/TBK1/ATG5/UBE2D1/TRAF2/ITCH/TAX1BP1/CASP10/TOMM70/ATG12/UBE2D2/TNFAIP3/TRIM4
REACTOME_HDACS_DEACETYLATE_HISTONES	REACTOME_HDACS_DEACETYLATE_HISTONES	32	0.279669	1.11482	0.177659	0.515726	0.413431	11079	tags=100%, list=72%, signal=28%	SAP30/KDM1A/RBBP7/HDAC1/RBBP4/HDAC2/HDAC3/MTA2/REST/HDAC8/SUDS3/HMG20B/BRMS1/CHD3/GATAD2A/RCOR1/MBD3/SAP18/CHD4/NCOR2/TBL1XR1/TBL1X/PHF21A/MTA1/GATAD2B/ARID4B/GPS2/SAP30L/NCOR1/MTA3/HDAC10/ARID4A
REACTOME_NFE2L2_REGULATING_TUMORIGENIC_GENES	REACTOME_NFE2L2_REGULATING_TUMORIGENIC_GENES	11	0.414457	1.23078	0.181287	0.521141	0.417772	105	tags=18%, list=1%, signal=18%	PDGFA/AREG
REACTOME_REGULATION_OF_BETA_CELL_DEVELOPMENT	REACTOME_REGULATION_OF_BETA_CELL_DEVELOPMENT	22	-0.50573	-1.22081	0.180602	0.521141	0.417772	3035	tags=36%, list=20%, signal=29%	NR5A2/PAX6/HNF1A/MAML3/KAT2B/GCK/RBPJ/MAFA
REACTOME_SIGNALING_BY_ACTIVIN	REACTOME_SIGNALING_BY_ACTIVIN	17	0.350879	1.20254	0.181159	0.521141	0.417772	887	tags=24%, list=6%, signal=22%	FSTL3/FST/ACVR2B/INHBA
REACTOME_TRAFFICKING_OF_AMPA_RECEPTORS	REACTOME_TRAFFICKING_OF_AMPA_RECEPTORS	24	-0.50265	-1.22696	0.181918	0.521623	0.418158	3069	tags=25%, list=20%, signal=20%	AKAP5/MYO6/CAMK2B/CAMK2A/PRKCB/TSPAN7
REACTOME_SYNTHESIS_SECRETION_AND_DEACYLATION_OF_GHRELIN	REACTOME_SYNTHESIS_SECRETION_AND_DEACYLATION_OF_GHRELIN	13	-0.559931	-1.23478	0.187135	0.532504	0.426881	1539	tags=38%, list=10%, signal=35%	KLF4/IGF1/UCN/GHRL/ACHE
REACTOME_REGULATION_OF_FZD_BY_UBIQUITINATION	REACTOME_REGULATION_OF_FZD_BY_UBIQUITINATION	20	-0.514868	-1.22564	0.186441	0.532504	0.426881	1641	tags=20%, list=11%, signal=18%	RSPO1/LGR5/RSPO4/LGR6
REACTOME_FORMATION_OF_TUBULIN_FOLDING_INTERMEDIATES_BY_CCT_TRIC	REACTOME_FORMATION_OF_TUBULIN_FOLDING_INTERMEDIATES_BY_CCT_TRIC	23	-0.504533	-1.22547	0.186874	0.532504	0.426881	2575	tags=35%, list=17%, signal=29%	TUBB2A/TUBA4A/CCT6B/TUBB1/TUBB4A/TUBB2B/TUBAL3/TUBA3D
REACTOME_CITRIC_ACID_CYCLE_TCA_CYCLE	REACTOME_CITRIC_ACID_CYCLE_TCA_CYCLE	22	0.336943	1.22093	0.190439	0.540539	0.433322	3726	tags=55%, list=24%, signal=41%	MDH2/SDHD/IDH3B/ME2/DLD/SUCLG2/SDHB/DLST/SDHA/SUCLG1/SDHC/SUCLA2
REACTOME_NITRIC_OXIDE_STIMULATES_GUANYLATE_CYCLASE	REACTOME_NITRIC_OXIDE_STIMULATES_GUANYLATE_CYCLASE	18	-0.525018	-1.22412	0.193326	0.54735	0.438782	4389	tags=50%, list=29%, signal=36%	PDE5A/PDE1A/KCNMB2/ITPR1/PDE2A/PDE1B/NOS1/NOS3/KCNMA1
REACTOME_TGF_BETA_RECEPTOR_SIGNALING_ACTIVATES_SMADS	REACTOME_TGF_BETA_RECEPTOR_SIGNALING_ACTIVATES_SMADS	47	0.257404	1.15086	0.196111	0.553841	0.443986	2195	tags=26%, list=14%, signal=22%	ITGB6/PMEPA1/TGFB2/ITGB8/UBB/ITGAV/XPO1/ITGB1/LTBP2/LTBP3/TGFBR1/FKBP1A
REACTOME_SYNTHESIS_OF_PA	REACTOME_SYNTHESIS_OF_PA	33	-0.472956	-1.2032	0.199575	0.561261	0.449934	4992	tags=39%, list=32%, signal=27%	PLA2R1/GPAT2/PLA2G4B/AGPAT3/AGPAT4/GPD1L/PLA2G2F/DDHD1/GPD1/PLA2G2A/PLA2G4A/PLA2G4D/GPAT3
REACTOME_MEIOSIS	REACTOME_MEIOSIS	48	0.241083	1.12001	0.199737	0.561261	0.449934	3207	tags=42%, list=21%, signal=33%	LMNB1/RAD51/RPA3/RPA1/MND1/NBN/CDK4/POT1/RAD21/TERF1/TOP3A/UBE2I/BRCA1/MRE11/CDK2/DIDO1/TERF2/STAG1/RPA2/BLM
REACTOME_TRYPTOPHAN_CATABOLISM	REACTOME_TRYPTOPHAN_CATABOLISM	13	0.423395	1.31996	0.201484	0.564758	0.452737	1140	tags=23%, list=7%, signal=21%	IDO1/KYNU/SLC7A5
REACTOME_STAT5_ACTIVATION_DOWNSTREAM_OF_FLT3_ITD_MUTANTS	REACTOME_STAT5_ACTIVATION_DOWNSTREAM_OF_FLT3_ITD_MUTANTS	10	-0.582717	-1.2302	0.205882	0.568579	0.455801	2325	tags=60%, list=15%, signal=51%	STAT5A/STAT5B/CDKN1A/PIM1/GAB2/FLT3
REACTOME_REGULATED_NECROSIS	REACTOME_REGULATED_NECROSIS	58	0.246134	1.22509	0.205872	0.568579	0.455801	3586	tags=34%, list=23%, signal=27%	GSDME/BAK1/TNFSF10/FADD/CASP1/CASP3/IRF1/UBB/CHMP4C/CHMP6/IRF2/IL18/TRAF2/ITCH/CHMP4B/CASP4/GSDMD/CHMP7/SDCBP/CASP5
REACTOME_TNF_RECEPTOR_SUPERFAMILY_TNFSF_MEMBERS_MEDIATING_NON_CANONICAL_NF_KB_PATHWAY	REACTOME_TNF_RECEPTOR_SUPERFAMILY_TNFSF_MEMBERS_MEDIATING_NON_CANONICAL_NF_KB_PATHWAY	15	-0.538719	-1.22058	0.204624	0.568579	0.455801	3898	tags=47%, list=25%, signal=35%	MAP3K14/BIRC2/TNFSF11/TNFRSF11A/TNFSF14/CD40LG/TNFRSF13C
REACTOME_COOPERATION_OF_PDCL_PHLP1_AND_TRIC_CCT_IN_G_PROTEIN_BETA_FOLDING	REACTOME_COOPERATION_OF_PDCL_PHLP1_AND_TRIC_CCT_IN_G_PROTEIN_BETA_FOLDING	35	-0.467305	-1.19602	0.205726	0.568579	0.455801	3028	tags=31%, list=20%, signal=25%	GNG4/GNG3/GNGT1/CCT6B/GNB3/GNA14/RGS11/GNG7/RGS6/RGS9/CSNK2B
REACTOME_AGGREPHAGY	REACTOME_AGGREPHAGY	37	-0.461726	-1.19235	0.205021	0.568579	0.455801	2575	tags=24%, list=17%, signal=20%	TUBB2A/PRKN/TUBA4A/TUBB1/DYNC1I1/TUBB4A/TUBB2B/TUBAL3/TUBA3D
REACTOME_COPII_MEDIATED_VESICLE_TRANSPORT	REACTOME_COPII_MEDIATED_VESICLE_TRANSPORT	65	0.223999	1.09417	0.204851	0.568579	0.455801	2830	tags=25%, list=18%, signal=20%	AREG/SERPINA1/CTSZ/CTSC/MCFD2/TMED2/PPP6R3/BET1/PPP6C/LMAN2L/COL7A1/STX5/TRAPPC4/SEC22C/GORASP1/SEC23A
REACTOME_TP53_REGULATES_TRANSCRIPTION_OF_CASPASE_ACTIVATORS_AND_CASPASES	REACTOME_TP53_REGULATES_TRANSCRIPTION_OF_CASPASE_ACTIVATORS_AND_CASPASES	12	0.392965	1.20419	0.210191	0.579056	0.464199	2988	tags=42%, list=19%, signal=34%	TP73/CASP1/CASP2/CASP6/CASP10
REACTOME_OTHER_SEMAPHORIN_INTERACTIONS	REACTOME_OTHER_SEMAPHORIN_INTERACTIONS	18	-0.517426	-1.20642	0.211738	0.58189	0.466471	3666	tags=39%, list=24%, signal=30%	SEMA7A/SEMA4D/SEMA5A/SEMA6D/SEMA4A/PTPRC/PLXNA4
REACTOME_CA_DEPENDENT_EVENTS	REACTOME_CA_DEPENDENT_EVENTS	34	-0.464574	-1.18838	0.214135	0.587043	0.470602	6225	tags=65%, list=41%, signal=39%	CALM1/ADCY9/ADCY6/CAMK2G/CAMK2D/PRKCD/PRKAR1A/PDE1C/PRKACA/PDE1A/PRKAR2B/CAMK4/PRKX/ADCY4/ADCY1/PDE1B/CAMK2B/CAMK2A/NBEA/PLA2G4A/ADCY2/ADCY5
REACTOME_TRANSCRIPTIONAL_REGULATION_BY_MECP2	REACTOME_TRANSCRIPTIONAL_REGULATION_BY_MECP2	48	-0.442755	-1.17069	0.215021	0.588037	0.471399	2315	tags=23%, list=15%, signal=20%	PPARG/HIPK2/CAMK2B/BDNF/CAMK2A/GAD1/SOX2/TRPC3/TNRC6C/MEF2C/GAMT
REACTOME_MRNA_DECAY_BY_3_TO_5_EXORIBONUCLEASE	REACTOME_MRNA_DECAY_BY_3_TO_5_EXORIBONUCLEASE	13	0.416112	1.29725	0.215843	0.588853	0.472053	1611	tags=23%, list=10%, signal=21%	EXOSC3/EXOSC2/DCPS
REACTOME_HEME_SIGNALING	REACTOME_HEME_SIGNALING	44	-0.452036	-1.18441	0.21775	0.592618	0.475071	3600	tags=30%, list=23%, signal=23%	CRTC1/LY96/CLOCK/NR1D1/HMOX1/NCOA1/TLR4/RORA/MEF2C/PPARGC1A/HBA2/HBB/HBA1
REACTOME_SCAVENGING_BY_CLASS_A_RECEPTORS	REACTOME_SCAVENGING_BY_CLASS_A_RECEPTORS	16	-0.526224	-1.20723	0.218535	0.593319	0.475633	2716	tags=31%, list=18%, signal=26%	MARCO/COLEC12/MASP1/SCARA5/COLEC11
REACTOME_ADP_SIGNALLING_THROUGH_P2Y_PURINOCEPTOR_1	REACTOME_ADP_SIGNALLING_THROUGH_P2Y_PURINOCEPTOR_1	23	-0.488935	-1.18758	0.222469	0.602544	0.483028	3028	tags=35%, list=20%, signal=28%	GNG4/GNG3/GNGT1/GNB3/GNA14/PLA2G4A/GNG7/P2RY1
REACTOME_TP53_REGULATES_TRANSCRIPTION_OF_GENES_INVOLVED_IN_G1_CELL_CYCLE_ARREST	REACTOME_TP53_REGULATES_TRANSCRIPTION_OF_GENES_INVOLVED_IN_G1_CELL_CYCLE_ARREST	14	0.392233	1.23767	0.22449	0.606554	0.486243	3003	tags=50%, list=20%, signal=40%	CCNA1/CCNA2/CCNE2/E2F1/CDK2/CDKN1B/E2F8
REACTOME_COSTIMULATION_BY_THE_CD28_FAMILY	REACTOME_COSTIMULATION_BY_THE_CD28_FAMILY	61	-0.427969	-1.15468	0.225381	0.607501	0.487002	4050	tags=31%, list=26%, signal=23%	MAP3K8/MAP3K14/RAC1/PPP2R5A/CD4/CTLA4/PTPN6/ICOS/PDCD1/CD3G/HLA-DPB1/CD247/CD3E/LCK/GRAP2/VAV1/CD3D/CD28/BTLA
REACTOME_NEGATIVE_REGULATION_OF_TCF_DEPENDENT_SIGNALING_BY_WNT_LIGAND_ANTAGONISTS	REACTOME_NEGATIVE_REGULATION_OF_TCF_DEPENDENT_SIGNALING_BY_WNT_LIGAND_ANTAGONISTS	13	0.409405	1.27634	0.228176	0.609193	0.488358	666	tags=23%, list=4%, signal=22%	DKK1/KREMEN2/SFRP2
REACTOME_REGULATION_OF_TLR_BY_ENDOGENOUS_LIGAND	REACTOME_REGULATION_OF_TLR_BY_ENDOGENOUS_LIGAND	14	-0.5388	-1.20119	0.22807	0.609193	0.488358	3342	tags=57%, list=22%, signal=45%	LY96/TLR1/TLR4/TLR6/S100A9/SFTPD/S100A1/S100A8
REACTOME_TRANSPORT_OF_BILE_SALTS_AND_ORGANIC_ACIDS_METAL_IONS_AND_AMINE_COMPOUNDS	REACTOME_TRANSPORT_OF_BILE_SALTS_AND_ORGANIC_ACIDS_METAL_IONS_AND_AMINE_COMPOUNDS	57	-0.432441	-1.16504	0.22695	0.609193	0.488358	5287	tags=46%, list=34%, signal=30%	EMB/RSC1A1/SLC39A3/SLC6A2/SLC6A14/SLC6A11/SLC22A3/BSG/SLC40A1/SLC6A9/SLC2A13/SLC6A6/SLC39A4/SLC10A6/SLC22A1/SLC47A1/SLC16A8/SLC41A2/SLC16A7/SLC6A12/SLC13A5/SLC30A3/RHCG/SLC14A1/SLC47A2/SLC13A4
REACTOME_POTENTIAL_THERAPEUTICS_FOR_SARS	REACTOME_POTENTIAL_THERAPEUTICS_FOR_SARS	94	-0.406369	-1.12996	0.227912	0.609193	0.488358	1684	tags=14%, list=11%, signal=12%	PLCG2/VAV1/BTK/ATP1B2/FXYD6/FXYD1/CYSLTR1/BLNK/FXYD7/CD79B/ATP1A3/CD79A/TLR9
REACTOME_REGULATION_OF_COMMISSURAL_AXON_PATHFINDING_BY_SLIT_AND_ROBO	REACTOME_REGULATION_OF_COMMISSURAL_AXON_PATHFINDING_BY_SLIT_AND_ROBO	10	-0.572093	-1.20777	0.231618	0.612561	0.491058	4478	tags=70%, list=29%, signal=50%	ROBO1/SLIT2/NELL2/SLIT1/SLIT3/DCC/ROBO2
REACTOME_VITAMIN_D_CALCIFEROL_METABOLISM	REACTOME_VITAMIN_D_CALCIFEROL_METABOLISM	10	0.418671	1.19405	0.231183	0.612561	0.491058	1057	tags=30%, list=7%, signal=28%	CYP24A1/CYP27B1/SUMO2
REACTOME_SIGNAL_TRANSDUCTION_BY_L1	REACTOME_SIGNAL_TRANSDUCTION_BY_L1	21	0.330175	1.17854	0.231481	0.612561	0.491058	1800	tags=33%, list=12%, signal=29%	L1CAM/VAV2/ITGA5/CSNK2A1/EGFR/ITGAV/ITGB1
REACTOME_INTERLEUKIN_RECEPTOR_SHC_SIGNALING	REACTOME_INTERLEUKIN_RECEPTOR_SHC_SIGNALING	23	-0.48449	-1.17678	0.230256	0.612561	0.491058	3453	tags=48%, list=22%, signal=37%	PIK3R3/IL3RA/CSF2/INPP5D/PTPN6/IL2RB/JAK3/IL2RG/CSF2RA/GAB2/CSF2RB
REACTOME_ANTI_INFLAMMATORY_RESPONSE_FAVOURING_LEISHMANIA_PARASITE_INFECTION	REACTOME_ANTI_INFLAMMATORY_RESPONSE_FAVOURING_LEISHMANIA_PARASITE_INFECTION	71	-0.416078	-1.13486	0.233333	0.615649	0.493534	4416	tags=39%, list=29%, signal=28%	FYN/PRKACA/GNG2/PRKAR2B/HCK/PRKX/ITPR2/IL10/ITPR1/GNG4/ADCY4/CD3G/GNG3/CD247/ADCY1/CYSLTR2/GGT1/GNGT1/FGR/GNB3/PLCG2/GNAZ/ADCY2/DPEP2/GNG7/CYSLTR1/DPEP1/ADCY5
REACTOME_MITOCHONDRIAL_PROTEIN_IMPORT	REACTOME_MITOCHONDRIAL_PROTEIN_IMPORT	60	0.237496	1.15543	0.234257	0.616638	0.494327	4122	tags=42%, list=27%, signal=31%	CHCHD3/CHCHD2/SLC25A6/PMPCA/TIMM17A/CHCHD7/FXN/TOMM5/SLC25A13/TIMM10B/TIMM22/PMPCB/HSPD1/TIMM8A/TOMM70/TOMM22/CYC1/PAM16/TIMM21/GFER/CMC2/SAMM50/CMC4/COQ2/TIMM9
REACTOME_MISCELLANEOUS_TRANSPORT_AND_BINDING_EVENTS	REACTOME_MISCELLANEOUS_TRANSPORT_AND_BINDING_EVENTS	22	-0.485922	-1.17299	0.238573	0.626533	0.502259	3007	tags=27%, list=20%, signal=22%	LRRC8D/LRRC8E/DMTN/NIPAL4/ADD2/AZGP1
REACTOME_REGULATION_BY_C_FLIP	REACTOME_REGULATION_BY_C_FLIP	11	0.397488	1.18039	0.239766	0.628198	0.503594	680	tags=18%, list=4%, signal=17%	TNFSF10/FADD
REACTOME_PI3K_AKT_SIGNALING_IN_CANCER	REACTOME_PI3K_AKT_SIGNALING_IN_CANCER	90	-0.407319	-1.13015	0.243731	0.637102	0.510732	3577	tags=32%, list=23%, signal=25%	NRG4/PIK3AP1/FGFR2/GAB1/EREG/FOXO6/ICOS/FGF2/FGFR4/HBEGF/PDGFRA/NRG2/FRS2/FGFR1/TRAT1/FGFR3/GAB2/EPGN/KIT/LCK/VAV1/KL/ESR2/FGF7/EGF/CD28/FGF18/HGF/FLT3
REACTOME_PRC2_METHYLATES_HISTONES_AND_DNA	REACTOME_PRC2_METHYLATES_HISTONES_AND_DNA	13	0.402426	1.25458	0.244621	0.637944	0.511407	2412	tags=31%, list=16%, signal=26%	PHF19/MTF2/RBBP7/RBBP4
REACTOME_ASSEMBLY_OF_ACTIVE_LPL_AND_LIPC_LIPASE_COMPLEXES	REACTOME_ASSEMBLY_OF_ACTIVE_LPL_AND_LIPC_LIPASE_COMPLEXES	12	-0.546571	-1.1902	0.246154	0.640456	0.51342	4146	tags=50%, list=27%, signal=37%	LIPC/APOC2/PCSK5/LMF1/LPL/ANGPTL8
REACTOME_ADENYLATE_CYCLASE_INHIBITORY_PATHWAY	REACTOME_ADENYLATE_CYCLASE_INHIBITORY_PATHWAY	12	-0.545286	-1.1874	0.247337	0.642049	0.514697	2990	tags=42%, list=19%, signal=34%	GNAL/ADCY4/ADCY1/ADCY2/ADCY5
REACTOME_INTERLEUKIN_17_SIGNALING	REACTOME_INTERLEUKIN_17_SIGNALING	67	0.106863	0.52209	0.248399	0.643318	0.515715	12501	tags=99%, list=81%, signal=18%	MAP2K3/IL17RE/RIPK2/UBB/MAPK14/CREB1/SKP1/DUSP6/ATF1/UBE2V1/VRK3/CUL1/IRAK2/UBE2N/ATF2/MAP2K1/DUSP4/PPP2R1A/NFKB1/RPS6KA3/PPP2CA/TRAF6/MAP3K7/IRAK1/MAPKAPK2/RPS6KA1/PPP2R5D/MAPK8/CHUK/NOD1/MAPK1/MAPK9/RPS6KA2/NOD2/TNIP2/TAB1/IL17RA/TAB2/PPP2R1B/TAB3/IKBKG/MAP2K4/ELK1/UBC/MAPK3/BTRC/PPP2CB/RPS27A/FBXW11/JUN/RPS6KA5/MAP2K7/DUSP3/IKBKB/MAPK11/FOS/DUSP7/UBA52/MEF2A/MAPKAPK3/MAP3K8/MAPK7/IL17RB/IL17RC…
REACTOME_PROTEIN_FOLDING	REACTOME_PROTEIN_FOLDING	90	-0.405589	-1.12535	0.249749	0.644503	0.516664	2753	tags=22%, list=18%, signal=18%	GNG3/FBXW7/TUBB2A/TUBA4A/GNGT1/CCT6B/TUBB1/PFDN6/GNB3/GNA14/TUBB4A/TUBB2B/RGS11/GNG7/RGS6/FBXW10/RGS9/CSNK2B/TUBAL3/TUBA3D
REACTOME_RND1_GTPASE_CYCLE	REACTOME_RND1_GTPASE_CYCLE	40	0.242226	1.03147	0.250003	0.644503	0.516664	817	tags=12%, list=5%, signal=12%	CAV1/DEPDC1B/EPSTI1/KIF14/RRAS2
REACTOME_PREGNENOLONE_BIOSYNTHESIS	REACTOME_PREGNENOLONE_BIOSYNTHESIS	10	-0.566998	-1.19701	0.251225	0.646097	0.517942	1317	tags=20%, list=9%, signal=18%	STAR/TSPOAP1
REACTOME_CYTOSOLIC_SENSORS_OF_PATHOGEN_ASSOCIATED_DNA	REACTOME_CYTOSOLIC_SENSORS_OF_PATHOGEN_ASSOCIATED_DNA	62	0.223025	1.0768	0.251771	0.646097	0.517942	2451	tags=24%, list=16%, signal=20%	TRIM32/DTX4/AIM2/CTNNB1/TRIM21/POLR2K/UBB/TLR3/NFKBIA/TBK1/POLR3C/PRKDC/POLR3K/IFI16/MRE11
REACTOME_RET_SIGNALING	REACTOME_RET_SIGNALING	38	-0.445997	-1.15509	0.252346	0.646098	0.517944	5125	tags=50%, list=33%, signal=33%	PSPN/PIK3R3/DOK6/DOK4/PRKACA/MAPK7/DOK5/DOK2/GAB1/ARTN/FRS2/RET/GAB2/RAP1GAP/GDNF/NRTN/GFRA1/GFRA2/GFRA3
REACTOME_ACTIVATED_NTRK2_SIGNALS_THROUGH_FRS2_AND_FRS3	REACTOME_ACTIVATED_NTRK2_SIGNALS_THROUGH_FRS2_AND_FRS3	11	-0.555611	-1.18762	0.255114	0.650223	0.52125	2718	tags=27%, list=18%, signal=22%	FRS2/BDNF/NTRK2
REACTOME_REGULATION_OF_IFNA_IFNB_SIGNALING	REACTOME_REGULATION_OF_IFNA_IFNB_SIGNALING	12	0.370827	1.13635	0.254777	0.650223	0.52125	3075	tags=42%, list=20%, signal=33%	STAT1/USP18/STAT2/PTPN1/IFNAR1
REACTOME_TP53_REGULATES_TRANSCRIPTION_OF_GENES_INVOLVED_IN_CYTOCHROME_C_RELEASE	REACTOME_TP53_REGULATES_TRANSCRIPTION_OF_GENES_INVOLVED_IN_CYTOCHROME_C_RELEASE	20	0.31769	1.1242	0.25641	0.652048	0.522713	737	tags=20%, list=5%, signal=19%	BID/BBC3/STEAP3/TP73
REACTOME_BASIGIN_INTERACTIONS	REACTOME_BASIGIN_INTERACTIONS	22	0.320249	1.16044	0.257143	0.652435	0.523023	2717	tags=50%, list=18%, signal=41%	L1CAM/SLC16A3/CAV1/ITGA3/SLC7A5/ITGB1/ATP1B3/SLC7A7/SLC7A6/ATP1B1/SLC16A1
REACTOME_DECTIN_2_FAMILY	REACTOME_DECTIN_2_FAMILY	16	-0.511544	-1.17355	0.259725	0.657503	0.527086	3269	tags=50%, list=21%, signal=39%	CLEC4D/MUC3A/MUC12/PLCG2/MUC20/CLEC10A/CLEC4E/MUC15
REACTOME_DAP12_SIGNALING	REACTOME_DAP12_SIGNALING	29	-0.459018	-1.15326	0.261522	0.660563	0.529539	2322	tags=41%, list=15%, signal=35%	SYK/FYN/RAC1/LCP2/KLRD1/LCK/GRAP2/PLCG2/KLRC2/BTK/LAT/KLRK1
REACTOME_CHOLESTEROL_BIOSYNTHESIS	REACTOME_CHOLESTEROL_BIOSYNTHESIS	27	-0.466326	-1.16264	0.262136	0.66063	0.529593	5556	tags=59%, list=36%, signal=38%	MVK/SREBF2/PMVK/DHCR24/FDPS/IDI1/HMGCR/ARV1/EBP/SQLE/HSD17B7/MVD/HMGCS1/FDFT1/MSMO1/TM7SF2
REACTOME_EFFECTS_OF_PIP2_HYDROLYSIS	REACTOME_EFFECTS_OF_PIP2_HYDROLYSIS	24	-0.47238	-1.15307	0.263506	0.662597	0.53117	5807	tags=58%, list=38%, signal=36%	RASGRP1/MGLL/PRKCD/DGKI/TRPC6/DGKD/PRKCH/ITPR2/DAGLA/ITPR1/DGKA/RASGRP2/ABHD6/TRPC3
REACTOME_GLUCAGON_SIGNALING_IN_METABOLIC_REGULATION	REACTOME_GLUCAGON_SIGNALING_IN_METABOLIC_REGULATION	27	-0.46503	-1.1594	0.264293	0.663093	0.531568	4330	tags=41%, list=28%, signal=29%	PRKACA/GNG2/PRKAR2B/GNG4/ADCY4/GNG3/ADCY1/GNB3/ADCY2/GNG7/ADCY5
REACTOME_RMTS_METHYLATE_HISTONE_ARGININES	REACTOME_RMTS_METHYLATE_HISTONE_ARGININES	29	0.291839	1.16635	0.26801	0.67092	0.537841	4203	tags=48%, list=27%, signal=35%	CDK4/WDR5/PRMT5/RBBP7/PRMT1/PRMT3/SMARCD1/WDR77/ACTL6A/JAK2/SMARCC1/SMARCD2/COPRS/PBRM1
REACTOME_FRS_MEDIATED_FGFR2_SIGNALING	REACTOME_FRS_MEDIATED_FGFR2_SIGNALING	13	-0.530316	-1.16947	0.270175	0.671852	0.538589	3405	tags=38%, list=22%, signal=30%	FGFR2/FGF2/FRS2/FGF7/FGF18
REACTOME_RHOC_GTPASE_CYCLE	REACTOME_RHOC_GTPASE_CYCLE	71	0.23084	1.14583	0.270048	0.671852	0.538589	1677	tags=17%, list=11%, signal=15%	CAV1/DEPDC1B/DIAPH3/ANLN/VAV2/ARHGEF17/C1QBP/STOM/VAPB/RACGAP1/ARHGEF40/CAVIN1
REACTOME_DAG_AND_IP3_SIGNALING	REACTOME_DAG_AND_IP3_SIGNALING	38	-0.44209	-1.14497	0.26903	0.671852	0.538589	5825	tags=61%, list=38%, signal=38%	CALM1/ADCY9/ADCY6/CAMK2G/CAMK2D/PRKCD/PRKAR1A/PDE1C/PRKACA/PDE1A/PRKAR2B/CAMK4/PRKX/ITPR2/ITPR1/ADCY4/ADCY1/PDE1B/CAMK2B/CAMK2A/NBEA/ADCY2/ADCY5
REACTOME_INOSITOL_PHOSPHATE_METABOLISM	REACTOME_INOSITOL_PHOSPHATE_METABOLISM	44	-0.43509	-1.14	0.271414	0.673442	0.539863	3947	tags=32%, list=26%, signal=24%	ITPKB/INPP5J/PLCH1/INPP5D/MTMR9/SYNJ1/PLD4/MTMR7/IMPA2/PLCB2/PLCG2/PLCB4/PLCD4/PLCD1
REACTOME_PURINE_SALVAGE	REACTOME_PURINE_SALVAGE	12	0.362043	1.10944	0.273885	0.678077	0.54358	3198	tags=33%, list=21%, signal=26%	ADA/ADK/DCK/PNP
REACTOME_NA_CL_DEPENDENT_NEUROTRANSMITTER_TRANSPORTERS	REACTOME_NA_CL_DEPENDENT_NEUROTRANSMITTER_TRANSPORTERS	10	-0.554452	-1.17052	0.276961	0.682684	0.547272	5089	tags=70%, list=33%, signal=47%	SLC6A2/SLC6A14/SLC6A11/SLC6A9/SLC6A6/SLC22A1/SLC6A12
REACTOME_GLYCEROPHOSPHOLIPID_BIOSYNTHESIS	REACTOME_GLYCEROPHOSPHOLIPID_BIOSYNTHESIS	109	-0.392102	-1.09742	0.276553	0.682684	0.547272	5809	tags=42%, list=38%, signal=26%	CDS1/LPIN3/CPNE7/MGLL/PLB1/CHKB/LIPH/CHPT1/PLA2G4C/PCYT1A/ETNK2/ABHD3/PLA2R1/GPAT2/ETNK1/MBOAT1/PLA2G4B/BCHE/AGPAT3/PITPNM3/PCYT2/TMEM86B/PLA2G4E/AGPAT4/LPIN2/GPD1L/MBOAT2/PLD4/PLBD1/PLA2G2F/DDHD1/DGAT2/PLA2G6/PNPLA3/LPIN1/GPD1/PLA2G2A/PLA2G4A/PLA2G3/PHOSPHO1/PLA2G4D/ACHE/CSNK2B/GPAT3/PLA2G4F/PLA1A
REACTOME_COPI_INDEPENDENT_GOLGI_TO_ER_RETROGRADE_TRAFFIC	REACTOME_COPI_INDEPENDENT_GOLGI_TO_ER_RETROGRADE_TRAFFIC	47	-0.425406	-1.126	0.281762	0.691253	0.554142	2575	tags=21%, list=17%, signal=18%	TUBB2A/TUBA4A/TUBB1/PLA2G6/PLA2G4A/DYNC1I1/TUBB4A/TUBB2B/TUBAL3/TUBA3D
REACTOME_CLASS_B_2_SECRETIN_FAMILY_RECEPTORS	REACTOME_CLASS_B_2_SECRETIN_FAMILY_RECEPTORS	62	-0.415177	-1.12017	0.281218	0.691253	0.554142	4190	tags=34%, list=27%, signal=25%	PTH1R/GNG2/FZD1/WNT5A/VIPR1/CD55/GNG4/GNG3/WNT16/GNGT1/GNB3/FZD9/ADM2/VIP/WNT2B/UCN/PTCH2/GNG7/GIPR/ADCYAP1/ADGRE3
REACTOME_L1CAM_INTERACTIONS	REACTOME_L1CAM_INTERACTIONS	103	-0.392501	-1.09636	0.282282	0.691253	0.554142	2688	tags=23%, list=17%, signal=19%	FGFR1/NFASC/TUBB2A/TUBA4A/TUBB1/CD24/ITGA2B/SCN1B/ITGA10/SCN5A/GAP43/CHL1/TUBB4A/TUBB2B/SCN11A/KCNQ3/NRCAM/SCN2A/CSNK2B/TUBAL3/ANK2/SCN8A/TUBA3D/SPTBN4
REACTOME_INTRINSIC_PATHWAY_OF_FIBRIN_CLOT_FORMATION	REACTOME_INTRINSIC_PATHWAY_OF_FIBRIN_CLOT_FORMATION	14	-0.51843	-1.15577	0.28655	0.700178	0.561296	3735	tags=57%, list=24%, signal=43%	A2M/VWF/SERPINA5/F8/F12/GP1BB/F10/GP1BA
REACTOME_TRANSCRIPTIONAL_REGULATION_BY_THE_AP_2_TFAP2_FAMILY_OF_TRANSCRIPTION_FACTORS	REACTOME_TRANSCRIPTIONAL_REGULATION_BY_THE_AP_2_TFAP2_FAMILY_OF_TRANSCRIPTION_FACTORS	32	0.256338	1.02182	0.287271	0.700418	0.561489	2399	tags=25%, list=16%, signal=21%	ATAD2/MYBL2/YEATS4/DEK/EGFR/NPM1/UBE2I/HSPD1
REACTOME_NPAS4_REGULATES_EXPRESSION_OF_TARGET_GENES	REACTOME_NPAS4_REGULATES_EXPRESSION_OF_TARGET_GENES	17	-0.498599	-1.149	0.289352	0.702444	0.563113	3319	tags=29%, list=22%, signal=23%	CDK5R1/NAMPT/RET/BDNF/ARNT2
REACTOME_RHO_GTPASES_ACTIVATE_IQGAPS	REACTOME_RHO_GTPASES_ACTIVATE_IQGAPS	27	-0.455892	-1.13662	0.289105	0.702444	0.563113	3072	tags=30%, list=20%, signal=24%	IQGAP2/TUBB2A/TUBA4A/TUBB1/TUBB4A/TUBB2B/TUBAL3/TUBA3D
REACTOME_RHOBTB_GTPASE_CYCLE	REACTOME_RHOBTB_GTPASE_CYCLE	35	0.255891	1.09371	0.293049	0.709887	0.56908	3253	tags=34%, list=21%, signal=27%	ACTN1/DBN1/CCT6A/HSP90AB1/CCT2/RHOBTB2/CCT7/ACTG1/COPS4/RNF20/COPS2/CPSF7
REACTOME_CGMP_EFFECTS	REACTOME_CGMP_EFFECTS	14	-0.515543	-1.14934	0.294737	0.712439	0.571126	4389	tags=50%, list=29%, signal=36%	PDE5A/PDE1A/KCNMB2/ITPR1/PDE2A/PDE1B/KCNMA1
REACTOME_METABOLISM_OF_ANGIOTENSINOGEN_TO_ANGIOTENSINS	REACTOME_METABOLISM_OF_ANGIOTENSINOGEN_TO_ANGIOTENSINS	12	-0.529734	-1.15354	0.295858	0.713615	0.572068	1915	tags=33%, list=12%, signal=29%	CPA3/AGT/GZMH/CTSG
REACTOME_INTERLEUKIN_3_INTERLEUKIN_5_AND_GM_CSF_SIGNALING	REACTOME_INTERLEUKIN_3_INTERLEUKIN_5_AND_GM_CSF_SIGNALING	44	-0.428458	-1.12263	0.297214	0.715349	0.573458	4956	tags=57%, list=32%, signal=39%	RAPGEF1/PIK3CD/PIK3CB/CRK/STAT5A/STAT5B/PIK3R3/UBA52/SYK/IL3RA/FYN/PRKACA/HCK/CSF2/INPP5D/PTPN6/IL2RB/JAK3/IL2RG/CSF2RA/GAB2/VAV1/CSF2RB/TEC/BLNK
REACTOME_GLYCOGEN_STORAGE_DISEASES	REACTOME_GLYCOGEN_STORAGE_DISEASES	14	-0.51453	-1.14708	0.298246	0.716299	0.57422	509	tags=21%, list=3%, signal=21%	EPM2A/GYG2/PPP1R3C
REACTOME_FCGR3A_MEDIATED_IL10_SYNTHESIS	REACTOME_FCGR3A_MEDIATED_IL10_SYNTHESIS	36	-0.437022	-1.12521	0.301154	0.718678	0.576127	4614	tags=47%, list=30%, signal=33%	SYK/FYN/PRKACA/PRKAR2B/HCK/PRKX/ITPR2/IL10/ITPR1/ADCY4/CD3G/CD247/ADCY1/FGR/PLCG2/ADCY2/ADCY5
REACTOME_THE_ACTIVATION_OF_ARYLSULFATASES	REACTOME_THE_ACTIVATION_OF_ARYLSULFATASES	10	0.391368	1.11618	0.301075	0.718678	0.576127	2383	tags=40%, list=16%, signal=34%	STS/ARSI/ARSJ/SUMF2
REACTOME_RNA_POLYMERASE_III_CHAIN_ELONGATION	REACTOME_RNA_POLYMERASE_III_CHAIN_ELONGATION	18	0.310698	1.08726	0.300752	0.718678	0.576127	4726	tags=56%, list=31%, signal=39%	POLR2K/POLR3C/POLR3K/POLR3E/POLR3B/POLR3F/POLR3A/POLR1D/CRCP/POLR3D
REACTOME_DEFECTS_OF_CONTACT_ACTIVATION_SYSTEM_CAS_AND_KALLIKREIN_KININ_SYSTEM_KKS	REACTOME_DEFECTS_OF_CONTACT_ACTIVATION_SYSTEM_CAS_AND_KALLIKREIN_KININ_SYSTEM_KKS	10	-0.547222	-1.15526	0.303922	0.723745	0.580189	3501	tags=60%, list=23%, signal=46%	VWF/F8/F12/GP1BB/F10/GP1BA
REACTOME_HS_GAG_BIOSYNTHESIS	REACTOME_HS_GAG_BIOSYNTHESIS	24	0.29351	1.07149	0.305263	0.725403	0.581518	1280	tags=29%, list=8%, signal=27%	AGRN/GPC4/SDC4/EXT2/SLC35D2/EXT1/HS2ST1
REACTOME_GLYCOSPHINGOLIPID_BIOSYNTHESIS	REACTOME_GLYCOSPHINGOLIPID_BIOSYNTHESIS	10	-0.545781	-1.15222	0.310049	0.732136	0.586916	5258	tags=50%, list=34%, signal=33%	CPTP/B4GALNT1/UGT8/GLTP/ESYT3
REACTOME_AMINE_LIGAND_BINDING_RECEPTORS	REACTOME_AMINE_LIGAND_BINDING_RECEPTORS	18	-0.485935	-1.13299	0.310702	0.732136	0.586916	4765	tags=72%, list=31%, signal=50%	ADRA2C/CHRM3/HTR1F/HTR7/HTR1B/ADRA1B/DRD2/ADRB2/ADRA2B/ADRA1D/HTR2B/HTR2C/ADRA2A
REACTOME_COLLAGEN_CHAIN_TRIMERIZATION	REACTOME_COLLAGEN_CHAIN_TRIMERIZATION	39	-0.429112	-1.11372	0.310345	0.732136	0.586916	1863	tags=26%, list=12%, signal=23%	COL9A2/COL9A3/COL14A1/COL28A1/COL26A1/COL6A6/COL21A1/COL6A5/COL4A3/COL4A4
REACTOME_RHOBTB1_GTPASE_CYCLE	REACTOME_RHOBTB1_GTPASE_CYCLE	23	0.29822	1.08637	0.31068	0.732136	0.586916	3816	tags=39%, list=25%, signal=29%	DBN1/CCT2/CCT7/COPS4/RNF20/COPS2/CPSF7/TRA2B/HNRNPC
REACTOME_INTERLEUKIN_2_FAMILY_SIGNALING	REACTOME_INTERLEUKIN_2_FAMILY_SIGNALING	38	-0.428853	-1.11068	0.315954	0.742955	0.595588	3453	tags=37%, list=22%, signal=29%	CSF2/IL21R/INPP5D/PTPN6/IL2RB/PTK2B/JAK3/IL2RG/IL9R/CSF2RA/GAB2/STAT4/LCK/CSF2RB
REACTOME_CARNITINE_METABOLISM	REACTOME_CARNITINE_METABOLISM	13	-0.512814	-1.13088	0.320468	0.751996	0.602836	3867	tags=46%, list=25%, signal=35%	PPARD/MID1IP1/ACACA/CPT1A/PRKAA2/ACACB
REACTOME_CD28_DEPENDENT_VAV1_PATHWAY	REACTOME_CD28_DEPENDENT_VAV1_PATHWAY	12	-0.522412	-1.13759	0.321893	0.7522	0.603	4416	tags=42%, list=29%, signal=30%	FYN/RAC1/LCK/VAV1/CD28
REACTOME_REGULATION_OF_CDH11_FUNCTION	REACTOME_REGULATION_OF_CDH11_FUNCTION	11	0.365926	1.08666	0.321637	0.7522	0.603	1012	tags=45%, list=7%, signal=42%	ADAM19/CTNNB1/CDH8/CTNND1/ANGPTL4
REACTOME_INTEGRIN_CELL_SURFACE_INTERACTIONS	REACTOME_INTEGRIN_CELL_SURFACE_INTERACTIONS	79	-0.39362	-1.08304	0.323618	0.754661	0.604973	3155	tags=34%, list=21%, signal=27%	HSPG2/IBSP/COL9A2/ITGB2/COL9A3/JAM2/ICAM2/ITGA11/ITGB7/VTN/SPP1/FBN1/ITGA2B/COMP/ITGA10/ITGA7/ITGAX/ICAM4/JAM3/ICAM3/ITGAL/COL6A6/ITGA8/ITGAM/COL6A5/COL4A3/COL4A4
REACTOME_DOWNSTREAM_SIGNALING_OF_ACTIVATED_FGFR2	REACTOME_DOWNSTREAM_SIGNALING_OF_ACTIVATED_FGFR2	18	-0.480797	-1.12102	0.325662	0.756792	0.606681	3405	tags=33%, list=22%, signal=26%	FGFR2/GAB1/FGF2/FRS2/FGF7/FGF18
REACTOME_COOPERATION_OF_PREFOLDIN_AND_TRIC_CCT_IN_ACTIN_AND_TUBULIN_FOLDING	REACTOME_COOPERATION_OF_PREFOLDIN_AND_TRIC_CCT_IN_ACTIN_AND_TUBULIN_FOLDING	30	-0.44211	-1.1165	0.325879	0.756792	0.606681	2575	tags=30%, list=17%, signal=25%	TUBB2A/TUBA4A/CCT6B/TUBB1/PFDN6/TUBB4A/TUBB2B/TUBAL3/TUBA3D
REACTOME_FRS_MEDIATED_FGFR3_SIGNALING	REACTOME_FRS_MEDIATED_FGFR3_SIGNALING	12	-0.5204	-1.13321	0.326627	0.756967	0.606821	2811	tags=58%, list=18%, signal=48%	SOS1/HRAS/FRS3/FGF2/FRS2/FGFR3/FGF18
REACTOME_REGULATION_OF_RUNX2_EXPRESSION_AND_ACTIVITY	REACTOME_REGULATION_OF_RUNX2_EXPRESSION_AND_ACTIVITY	69	0.221166	1.08575	0.332637	0.769309	0.616715	3787	tags=42%, list=25%, signal=32%	MSX2/PSMA5/PSMA1/PSMD13/PSMA7/PSMA2/STAT1/PSMA4/PSMC1/UBB/PSMB2/PSMD5/PSMD2/PSMD10/PSMC6/PSMD9/SKP1/PSMB7/PSMF1/SKP2/PSMA6/PSMD4/CUL1/ESRRA/PSME4/PSMC2/CBFB/PSMD6/PSMB5
REACTOME_SIGNALING_BY_NTRK3_TRKC	REACTOME_SIGNALING_BY_NTRK3_TRKC	17	-0.484815	-1.11724	0.335648	0.773944	0.620431	401	tags=18%, list=3%, signal=17%	PTPRS/NTF3/NTRK3
REACTOME_PKA_MEDIATED_PHOSPHORYLATION_OF_CREB	REACTOME_PKA_MEDIATED_PHOSPHORYLATION_OF_CREB	18	-0.477035	-1.11224	0.336018	0.773944	0.620431	4330	tags=44%, list=28%, signal=32%	PRKACA/PRKAR2B/PRKX/ADCY4/ADCY1/NBEA/ADCY2/ADCY5
REACTOME_THE_ROLE_OF_NEF_IN_HIV_1_REPLICATION_AND_DISEASE_PATHOGENESIS	REACTOME_THE_ROLE_OF_NEF_IN_HIV_1_REPLICATION_AND_DISEASE_PATHOGENESIS	27	-0.441754	-1.10137	0.339806	0.779473	0.624863	4416	tags=41%, list=29%, signal=29%	FYN/HCK/RAC1/CD4/CD247/AP1S2/ELMO1/LCK/DOCK2/CD28/CD8B
REACTOME_CELL_SURFACE_INTERACTIONS_AT_THE_VASCULAR_WALL	REACTOME_CELL_SURFACE_INTERACTIONS_AT_THE_VASCULAR_WALL	111	-0.381421	-1.06883	0.339339	0.779473	0.624863	3258	tags=31%, list=21%, signal=24%	INPP5D/ANGPT1/PTPN6/CXADR/ITGB2/TEK/SELPLG/SLC7A8/JAM2/CD2/CD84/CEACAM3/GRB14/CEACAM1/MMP1/MIF/SLC16A8/CD244/LCK/CEACAM5/CD48/SELE/ITGAX/JAM3/SIRPG/ATP1B2/ITGAL/SPN/JAML/SELP/ITGAM/TSPAN7/SELL/JCHAIN
REACTOME_GAP_JUNCTION_ASSEMBLY	REACTOME_GAP_JUNCTION_ASSEMBLY	28	-0.438322	-1.09702	0.344086	0.787684	0.631445	2575	tags=43%, list=17%, signal=36%	TUBB6/GJB2/GJA1/GJC2/TUBB2A/GJA4/TUBA4A/TUBB1/TUBB4A/TUBB2B/TUBAL3/TUBA3D
REACTOME_DISEASES_OF_IMMUNE_SYSTEM	REACTOME_DISEASES_OF_IMMUNE_SYSTEM	28	-0.43772	-1.09552	0.346237	0.790996	0.6341	3775	tags=36%, list=25%, signal=27%	IRAK4/LY96/TLR1/TLR4/TLR6/S100A9/BTK/TLR10/S100A1/S100A8
REACTOME_RUNX2_REGULATES_BONE_DEVELOPMENT	REACTOME_RUNX2_REGULATES_BONE_DEVELOPMENT	28	-0.437475	-1.0949	0.348387	0.792686	0.635456	3856	tags=36%, list=25%, signal=27%	HDAC6/BGLAP/SATB2/HDAC4/RUNX2/YAP1/GLI2/AR/ZNF521/SMAD6
REACTOME_TRISTETRAPROLIN_TTP_ZFP36_BINDS_AND_DESTABILIZES_MRNA	REACTOME_TRISTETRAPROLIN_TTP_ZFP36_BINDS_AND_DESTABILIZES_MRNA	17	0.308025	1.05567	0.347826	0.792686	0.635456	1375	tags=18%, list=9%, signal=16%	EXOSC3/TNPO1/EXOSC2
REACTOME_PI3K_EVENTS_IN_ERBB2_SIGNALING	REACTOME_PI3K_EVENTS_IN_ERBB2_SIGNALING	14	-0.498153	-1.11057	0.352047	0.799395	0.640834	3577	tags=43%, list=23%, signal=33%	NRG4/GAB1/EREG/HBEGF/NRG2/EGF
REACTOME_NFE2L2_REGULATING_ANTI_OXIDANT_DETOXIFICATION_ENZYMES	REACTOME_NFE2L2_REGULATING_ANTI_OXIDANT_DETOXIFICATION_ENZYMES	17	-0.47989	-1.10589	0.354167	0.802587	0.643393	7112	tags=82%, list=46%, signal=44%	MAFK/NQO1/CREBBP/GCLC/GSR/PRDX1/SOD3/TXNRD1/EP300/ATF4/TXN/SLC7A11/SRXN1/HMOX1
REACTOME_GLUTATHIONE_SYNTHESIS_AND_RECYCLING	REACTOME_GLUTATHIONE_SYNTHESIS_AND_RECYCLING	12	-0.512881	-1.11684	0.357396	0.806663	0.64666	3187	tags=33%, list=21%, signal=26%	GGT7/GGT1/CHAC1/GGT6
REACTOME_CLEC7A_DECTIN_1_INDUCES_NFAT_ACTIVATION	REACTOME_CLEC7A_DECTIN_1_INDUCES_NFAT_ACTIVATION	11	-0.51917	-1.10972	0.357401	0.806663	0.64666	3522	tags=36%, list=23%, signal=28%	ITPR2/ITPR1/NFATC3/NFATC2
REACTOME_G_BETA_GAMMA_SIGNALLING_THROUGH_CDC42	REACTOME_G_BETA_GAMMA_SIGNALLING_THROUGH_CDC42	18	-0.469507	-1.09469	0.359033	0.808147	0.64785	3028	tags=44%, list=20%, signal=36%	GNGT2/GNG2/GNG4/GNG3/GNGT1/ARHGEF6/GNB3/GNG7
REACTOME_PRESYNAPTIC_FUNCTION_OF_KAINATE_RECEPTORS	REACTOME_PRESYNAPTIC_FUNCTION_OF_KAINATE_RECEPTORS	18	-0.468465	-1.09226	0.360184	0.808147	0.64785	3028	tags=44%, list=20%, signal=36%	GNGT2/GNG2/GNG4/GNG3/PLCB2/GNGT1/GNB3/GNG7
REACTOME_ENOS_ACTIVATION	REACTOME_ENOS_ACTIVATION	10	0.36745	1.04797	0.360215	0.808147	0.64785	97	tags=20%, list=1%, signal=20%	CAV1/DDAH1
REACTOME_SYNTHESIS_OF_PE	REACTOME_SYNTHESIS_OF_PE	12	-0.511747	-1.11437	0.36213	0.810825	0.649997	5770	tags=67%, list=38%, signal=42%	LPIN3/CHKB/ETNK2/ETNK1/PCYT2/LPIN2/LPIN1/PHOSPHO1
REACTOME_LISTERIA_MONOCYTOGENES_ENTRY_INTO_HOST_CELLS	REACTOME_LISTERIA_MONOCYTOGENES_ENTRY_INTO_HOST_CELLS	19	0.307631	1.06642	0.366667	0.819351	0.656831	1467	tags=26%, list=10%, signal=24%	CTNNB1/SRC/CTNND1/UBB/SH3KBP1
REACTOME_HYALURONAN_METABOLISM	REACTOME_HYALURONAN_METABOLISM	17	-0.473042	-1.09011	0.368056	0.820822	0.658011	2424	tags=24%, list=16%, signal=20%	HYAL3/CEMIP/HYAL1/STAB2
REACTOME_SARS_COV_2_TARGETS_HOST_INTRACELLULAR_SIGNALLING_AND_REGULATORY_PATHWAYS	REACTOME_SARS_COV_2_TARGETS_HOST_INTRACELLULAR_SIGNALLING_AND_REGULATORY_PATHWAYS	12	0.335417	1.02785	0.369427	0.822249	0.659154	3593	tags=42%, list=23%, signal=32%	CAV1/YWHAH/YWHAG/YWHAZ/AKT2
REACTOME_NEPHRIN_FAMILY_INTERACTIONS	REACTOME_NEPHRIN_FAMILY_INTERACTIONS	19	-0.463143	-1.09217	0.375283	0.82872	0.664342	479	tags=21%, list=3%, signal=20%	FYN/MAGI2/KIRREL3/ACTN2
REACTOME_FOXO_MEDIATED_TRANSCRIPTION_OF_OXIDATIVE_STRESS_METABOLIC_AND_NEURONAL_GENES	REACTOME_FOXO_MEDIATED_TRANSCRIPTION_OF_OXIDATIVE_STRESS_METABOLIC_AND_NEURONAL_GENES	23	-0.445139	-1.0812	0.374861	0.82872	0.664342	2117	tags=26%, list=14%, signal=23%	FOXO6/TRIM63/GCK/ABCA6/PPARGC1A/PLXNA4
REACTOME_INTERLEUKIN_6_SIGNALING	REACTOME_INTERLEUKIN_6_SIGNALING	11	0.344273	1.02236	0.374269	0.82872	0.664342	10081	tags=100%, list=66%, signal=34%	STAT1/JAK2/SOCS3/JAK1/CBL/PTPN11/IL6ST/IL6/STAT3/TYK2/IL6R
REACTOME_REGULATION_OF_BACH1_ACTIVITY	REACTOME_REGULATION_OF_BACH1_ACTIVITY	11	0.343008	1.0186	0.374269	0.82872	0.664342	3613	tags=45%, list=24%, signal=35%	UBB/SKP1/SKP2/CUL1/BACH1
REACTOME_INDUCTION_OF_CELL_CELL_FUSION	REACTOME_INDUCTION_OF_CELL_CELL_FUSION	12	-0.507987	-1.10618	0.377515	0.832013	0.666982	2304	tags=58%, list=15%, signal=50%	ACE2/ANO10/FURIN/ANO9/TMPRSS2/ANO5/ANO3
REACTOME_FORMATION_OF_APOPTOSOME	REACTOME_FORMATION_OF_APOPTOSOME	11	0.338833	1.00621	0.380117	0.836109	0.670265	1632	tags=27%, list=11%, signal=24%	APIP/DIABLO/AVEN
REACTOME_ROLE_OF_PHOSPHOLIPIDS_IN_PHAGOCYTOSIS	REACTOME_ROLE_OF_PHOSPHOLIPIDS_IN_PHAGOCYTOSIS	25	-0.434045	-1.06891	0.381937	0.838471	0.672159	3522	tags=32%, list=23%, signal=25%	ITPR2/PLPP5/ITPR1/PLD4/CD3G/CD247/PLA2G6/PLCG2
REACTOME_NUCLEAR_RECEPTOR_TRANSCRIPTION_PATHWAY	REACTOME_NUCLEAR_RECEPTOR_TRANSCRIPTION_PATHWAY	41	-0.408407	-1.06951	0.383661	0.840614	0.673876	5682	tags=54%, list=37%, signal=34%	NR2C1/NR1I3/RORC/NR1H2/MED1/RARG/ESR1/NCOR1/NR4A3/PGR/PPARD/RARB/NR1D2/NR5A2/NR1D1/RORB/PPARG/NR2F1/RORA/ESR2/AR/NR2E1
REACTOME_GLYCOGEN_SYNTHESIS	REACTOME_GLYCOGEN_SYNTHESIS	13	-0.495217	-1.09207	0.385965	0.844017	0.676604	509	tags=23%, list=3%, signal=22%	EPM2A/GYG2/PPP1R3C
REACTOME_THROMBOXANE_SIGNALLING_THROUGH_TP_RECEPTOR	REACTOME_THROMBOXANE_SIGNALLING_THROUGH_TP_RECEPTOR	22	-0.444347	-1.07263	0.38796	0.846193	0.678349	3028	tags=36%, list=20%, signal=29%	GNGT2/GNG2/GNG4/GNG3/GNGT1/GNB3/GNA14/GNG7
REACTOME_SYNTHESIS_OF_PC	REACTOME_SYNTHESIS_OF_PC	25	-0.432622	-1.06541	0.388466	0.846193	0.678349	1577	tags=44%, list=10%, signal=40%	LPIN3/CHKB/CHPT1/PCYT1A/ABHD3/BCHE/LPIN2/LPIN1/PHOSPHO1/ACHE/CSNK2B
REACTOME_HYALURONAN_UPTAKE_AND_DEGRADATION	REACTOME_HYALURONAN_UPTAKE_AND_DEGRADATION	12	-0.502358	-1.09392	0.389349	0.846477	0.678576	2424	tags=25%, list=16%, signal=21%	HYAL3/HYAL1/STAB2
REACTOME_FRS_MEDIATED_FGFR1_SIGNALING	REACTOME_FRS_MEDIATED_FGFR1_SIGNALING	12	-0.501095	-1.09117	0.390533	0.84741	0.679325	2811	tags=58%, list=18%, signal=48%	SOS1/HRAS/FRS3/FGF2/FRS2/FGFR1/KL
REACTOME_INTERCONVERSION_OF_NUCLEOTIDE_DI_AND_TRIPHOSPHATES	REACTOME_INTERCONVERSION_OF_NUCLEOTIDE_DI_AND_TRIPHOSPHATES	29	0.261744	1.04608	0.391304	0.847449	0.679356	1605	tags=31%, list=10%, signal=28%	RRM2/TYMS/RRM1/DTYMK/CTPS2/DCTPP1/AK2/CTPS1/AK4
REACTOME_PLATELET_ADHESION_TO_EXPOSED_COLLAGEN	REACTOME_PLATELET_ADHESION_TO_EXPOSED_COLLAGEN	12	-0.499879	-1.08852	0.392899	0.84916	0.680728	4416	tags=50%, list=29%, signal=36%	FYN/ITGA2/VWF/ITGA10/GP1BB/GP1BA
REACTOME_METABOLISM_OF_STEROID_HORMONES	REACTOME_METABOLISM_OF_STEROID_HORMONES	24	-0.436213	-1.06479	0.393605	0.84916	0.680728	1822	tags=21%, list=12%, signal=18%	HSD11B2/HSD17B3/HSD17B14/STAR/TSPOAP1
REACTOME_TRANSCRIPTIONAL_REGULATION_BY_NPAS4	REACTOME_TRANSCRIPTIONAL_REGULATION_BY_NPAS4	29	-0.426621	-1.07186	0.395498	0.85161	0.682691	3324	tags=24%, list=22%, signal=19%	KCNIP3/CDK5R1/NAMPT/RET/BDNF/TNRC6C/ARNT2
REACTOME_RHOQ_GTPASE_CYCLE	REACTOME_RHOQ_GTPASE_CYCLE	58	0.225767	1.12372	0.396262	0.851623	0.682702	807	tags=10%, list=5%, signal=10%	CAV1/DEPDC1B/CDC42EP3/DIAPH3/STEAP3/STOM
REACTOME_PKA_ACTIVATION_IN_GLUCAGON_SIGNALLING	REACTOME_PKA_ACTIVATION_IN_GLUCAGON_SIGNALLING	15	-0.475252	-1.07678	0.397688	0.853056	0.683851	4330	tags=60%, list=28%, signal=43%	ADCY9/ADCY6/PRKAR1A/PRKACA/PRKAR2B/ADCY4/ADCY1/ADCY2/ADCY5
REACTOME_ATTACHMENT_AND_ENTRY	REACTOME_ATTACHMENT_AND_ENTRY	17	0.293889	1.00722	0.398551	0.853278	0.684029	606	tags=24%, list=4%, signal=23%	AGRN/GPC4/SDC4/CTSL
REACTOME_INTERLEUKIN_2_SIGNALING	REACTOME_INTERLEUKIN_2_SIGNALING	11	-0.502031	-1.07309	0.400722	0.85483	0.685273	2980	tags=73%, list=19%, signal=59%	STAT5A/STAT5B/SYK/IL2RB/PTK2B/JAK3/IL2RG/LCK
REACTOME_RHO_GTPASES_ACTIVATE_NADPH_OXIDASES	REACTOME_RHO_GTPASES_ACTIVATE_NADPH_OXIDASES	23	-0.437928	-1.06369	0.401557	0.85483	0.685273	4035	tags=48%, list=26%, signal=35%	MAPK11/PRKCD/CYBB/NCF4/RAC1/NOX1/NOXO1/S100A9/NCF1/PRKCB/S100A8
REACTOME_TICAM1_DEPENDENT_ACTIVATION_OF_IRF3_IRF7	REACTOME_TICAM1_DEPENDENT_ACTIVATION_OF_IRF3_IRF7	12	0.325939	0.998801	0.401274	0.85483	0.685273	1967	tags=25%, list=13%, signal=22%	UBB/TLR3/TBK1
REACTOME_ENDOGENOUS_STEROLS	REACTOME_ENDOGENOUS_STEROLS	19	-0.452689	-1.06752	0.403628	0.857614	0.687505	2388	tags=42%, list=16%, signal=36%	CYP39A1/POMC/CYP19A1/NCOA2/NCOA1/CYP7B1/CYP27A1/ARNT2
REACTOME_PHOSPHOLIPID_METABOLISM	REACTOME_PHOSPHOLIPID_METABOLISM	188	-0.362997	-1.03342	0.404595	0.858048	0.687852	5192	tags=33%, list=34%, signal=22%	CHPT1/PLA2G4C/PCYT1A/ETNK2/ABHD3/PLA2R1/PIK3R3/SBF1/INPP5F/FIG4/GPAT2/ETNK1/MBOAT1/PLA2G4B/PLEKHA1/MTMR10/BCHE/AGPAT3/PIP4K2A/PITPNM3/INPP5J/PCYT2/TMEM86B/PLA2G4E/AGPAT4/INPP5D/LPIN2/PIK3C2B/GPD1L/MBOAT2/MTMR9/SYNJ1/PLD4/PLBD1/MTMR7/GDPD1/PLA2G2F/DDHD1/DGAT2/PLA2G6/PLEKHA6/TNFAIP8L2/PNPLA3/PIK3R6/LPIN1/GPD1/PLA2G2A/PLA2G4A/PLA2G3/PHOSPHO1/PIK3C2G/PIK3CG/PIP5K1B/PIK3R5/PNPLA7/PLA2G4D/ACHE/CSNK2B/G…
REACTOME_CYTOPROTECTION_BY_HMOX1	REACTOME_CYTOPROTECTION_BY_HMOX1	59	-0.391601	-1.05382	0.408122	0.860742	0.690012	4849	tags=31%, list=32%, signal=21%	NCOR1/COX6C/COX7C/COX6A1/NCOA2/COX7B/SMARCD3/ABCC1/COX4I1/STAP2/HMOX1/BLVRB/NCOA1/COX5B/COX6B1/HBA2/HBB/HBA1
REACTOME_SUPPRESSION_OF_PHAGOSOMAL_MATURATION	REACTOME_SUPPRESSION_OF_PHAGOSOMAL_MATURATION	13	0.325548	1.01491	0.408163	0.860742	0.690012	2424	tags=38%, list=16%, signal=32%	UBB/KPNB1/RAB5A/ATP6V1H/NOS2
REACTOME_N_GLYCAN_ANTENNAE_ELONGATION	REACTOME_N_GLYCAN_ANTENNAE_ELONGATION	13	0.323885	1.00973	0.408163	0.860742	0.690012	637	tags=23%, list=4%, signal=22%	B4GALT5/B4GALT1/ST3GAL4
REACTOME_NOTCH3_INTRACELLULAR_DOMAIN_REGULATES_TRANSCRIPTION	REACTOME_NOTCH3_INTRACELLULAR_DOMAIN_REGULATES_TRANSCRIPTION	22	0.276025	1.00019	0.409524	0.861994	0.691016	1799	tags=36%, list=12%, signal=32%	HEYL/DLGAP5/MAML2/STAT1/SNW1/HEY1/WWC1/HEY2
REACTOME_MET_ACTIVATES_RAS_SIGNALING	REACTOME_MET_ACTIVATES_RAS_SIGNALING	11	-0.497144	-1.06264	0.411552	0.864645	0.693141	1279	tags=55%, list=8%, signal=50%	MET/SOS1/HRAS/RANBP9/MUC20/HGF
REACTOME_CS_DS_DEGRADATION	REACTOME_CS_DS_DEGRADATION	13	-0.486243	-1.07228	0.415205	0.865844	0.694103	3746	tags=46%, list=24%, signal=35%	IDS/IDUA/HYAL3/CSPG5/BCAN/HYAL1
REACTOME_TERMINATION_OF_O_GLYCAN_BIOSYNTHESIS	REACTOME_TERMINATION_OF_O_GLYCAN_BIOSYNTHESIS	15	-0.470179	-1.06529	0.415029	0.865844	0.694103	2900	tags=40%, list=19%, signal=32%	MUC3A/MUC12/ST6GAL1/MUC20/ST6GALNAC3/MUC15
REACTOME_SIGNALING_BY_ALK_IN_CANCER	REACTOME_SIGNALING_BY_ALK_IN_CANCER	53	0.223313	1.05679	0.415164	0.865844	0.694103	2257	tags=17%, list=15%, signal=15%	FN1/CEBPB/ATIC/TPM3/NPM1/SHC1/WDCP/EEF1G/SKP1
REACTOME_P130CAS_LINKAGE_TO_MAPK_SIGNALING_FOR_INTEGRINS	REACTOME_P130CAS_LINKAGE_TO_MAPK_SIGNALING_FOR_INTEGRINS	12	0.324157	0.993339	0.414013	0.865844	0.694103	944	tags=25%, list=6%, signal=23%	FN1/SRC/BCAR1
REACTOME_ABC_FAMILY_PROTEINS_MEDIATED_TRANSPORT	REACTOME_ABC_FAMILY_PROTEINS_MEDIATED_TRANSPORT	93	-0.374605	-1.04031	0.417671	0.869374	0.696932	1900	tags=16%, list=12%, signal=14%	KCNJ11/ABCB4/ABCA6/ABCD2/ABCA5/ABCA7/ABCC6/ABCA4/ABCA12/ABCA9/ABCB1/ABCA8/ABCG4/ABCA3/ABCC2
REACTOME_FERTILIZATION	REACTOME_FERTILIZATION	12	-0.491796	-1.07092	0.418935	0.870393	0.697749	3769	tags=58%, list=25%, signal=44%	IZUMO4/HVCN1/CATSPER2/IZUMO1/CATSPER3/CATSPERG/OVGP1
REACTOME_PLATELET_SENSITIZATION_BY_LDL	REACTOME_PLATELET_SENSITIZATION_BY_LDL	16	-0.46551	-1.06794	0.421053	0.871571	0.698694	4561	tags=38%, list=30%, signal=26%	LRP8/PECAM1/PPP2R5A/PTPN6/FGR/PLA2G4A
REACTOME_METABOLISM_OF_PORPHYRINS	REACTOME_METABOLISM_OF_PORPHYRINS	21	-0.440334	-1.05781	0.420582	0.871571	0.698694	4140	tags=33%, list=27%, signal=24%	ABCC1/FLVCR1/ABCG2/HMOX1/BLVRB/UGT1A1/ABCC2
REACTOME_PLATELET_AGGREGATION_PLUG_FORMATION	REACTOME_PLATELET_AGGREGATION_PLUG_FORMATION	31	-0.414159	-1.04784	0.42279	0.873559	0.700287	3501	tags=32%, list=23%, signal=25%	VWF/RAPGEF4/ADRA2B/RASGRP2/ITGA2B/APBB1IP/RAPGEF3/GP1BB/GP1BA/ADRA2A
REACTOME_TRANSCRIPTIONAL_REGULATION_OF_PLURIPOTENT_STEM_CELLS	REACTOME_TRANSCRIPTIONAL_REGULATION_OF_PLURIPOTENT_STEM_CELLS	22	-0.432018	-1.04287	0.425864	0.878296	0.704084	2811	tags=41%, list=18%, signal=33%	FGF2/KLF4/SALL1/HHEX/HIF3A/PBX1/SOX2/FOXD3/EOMES
REACTOME_DISEASES_ASSOCIATED_WITH_O_GLYCOSYLATION_OF_PROTEINS	REACTOME_DISEASES_ASSOCIATED_WITH_O_GLYCOSYLATION_OF_PROTEINS	53	-0.390753	-1.04789	0.42668	0.878367	0.704142	3762	tags=42%, list=24%, signal=31%	SPON1/NOTCH3/ADAMTS7/ADAMTS10/ADAMTS6/NOTCH2/ADAMTS13/MUC3A/SBSPON/SEMA5A/MUC12/ADAMTSL5/ADAMTS3/THSD7A/MUC20/ADAMTSL1/ADAMTS16/CFP/LARGE1/ADAMTSL3/ADAMTS17/MUC15
REACTOME_ERBB2_ACTIVATES_PTK6_SIGNALING	REACTOME_ERBB2_ACTIVATES_PTK6_SIGNALING	11	-0.492999	-1.05378	0.430806	0.88524	0.709651	3577	tags=45%, list=23%, signal=35%	NRG4/EREG/HBEGF/NRG2/EGF
REACTOME_SIGNALING_BY_FLT3_ITD_AND_TKD_MUTANTS	REACTOME_SIGNALING_BY_FLT3_ITD_AND_TKD_MUTANTS	16	-0.462187	-1.06032	0.432494	0.886506	0.710666	2325	tags=50%, list=15%, signal=42%	SOS1/STAT5A/HRAS/STAT5B/CDKN1A/PIM1/GAB2/FLT3
REACTOME_SIGNALING_BY_NTRKS	REACTOME_SIGNALING_BY_NTRKS	128	-0.364141	-1.02635	0.433	0.886506	0.710666	4473	tags=30%, list=29%, signal=21%	JUND/FYN/TRIB1/EGR2/MEF2A/MAPKAPK3/MAP2K2/PTPRO/PCSK5/MAPK7/RAC1/FOSB/MAPK13/RIT1/ID2/GAB1/FOSL1/CDK5R1/LYL1/RRAD/ARC/FRS2/TIAM1/SHC2/PTPRS/BDNF/ADORA2A/VGF/NGF/MEF2C/SH3GL3/EGR3/NTRK1/NTF3/NTRK2/DOCK3/NTRK3/ADCYAP1
REACTOME_PLASMA_LIPOPROTEIN_REMODELING	REACTOME_PLASMA_LIPOPROTEIN_REMODELING	19	-0.442858	-1.04434	0.43424	0.887429	0.711406	5752	tags=47%, list=37%, signal=30%	FURIN/PLTP/LIPG/LIPC/APOC2/PCSK5/LMF1/LPL/ANGPTL8
REACTOME_PURINERGIC_SIGNALING_IN_LEISHMANIASIS_INFECTION	REACTOME_PURINERGIC_SIGNALING_IN_LEISHMANIASIS_INFECTION	26	0.269538	0.999934	0.435897	0.889199	0.712825	1179	tags=23%, list=8%, signal=21%	C3/NT5E/CASP1/APP/HSP90AB1/TXNIP
REACTOME_SPRY_REGULATION_OF_FGF_SIGNALING	REACTOME_SPRY_REGULATION_OF_FGF_SIGNALING	16	0.310969	1.01103	0.4375	0.890851	0.71415	10594	tags=100%, list=69%, signal=31%	SRC/UBB/PPP2R1A/PPP2CA/GRB2/MAPK1/CBL/PTPN11/UBC/MAPK3/PPP2CB/RPS27A/BRAF/SPRY2/UBA52/MKNK1
REACTOME_G_PROTEIN_ACTIVATION	REACTOME_G_PROTEIN_ACTIVATION	20	-0.437343	-1.04109	0.446328	0.905546	0.725929	3028	tags=45%, list=20%, signal=36%	POMC/GNGT2/GNG2/GNG4/GNG3/GNGT1/GNB3/GNA14/GNG7
REACTOME_MAPK3_ERK1_ACTIVATION	REACTOME_MAPK3_ERK1_ACTIVATION	10	0.344251	0.981803	0.446237	0.905546	0.725929	10081	tags=100%, list=66%, signal=34%	CDK1/JAK2/MAP2K1/JAK1/PTPN11/IL6ST/MAPK3/IL6/TYK2/IL6R
REACTOME_GPVI_MEDIATED_ACTIVATION_CASCADE	REACTOME_GPVI_MEDIATED_ACTIVATION_CASCADE	32	-0.407975	-1.03984	0.447146	0.905571	0.725949	1801	tags=41%, list=12%, signal=36%	PIK3R3/SYK/FYN/RAC1/LCP2/PTPN6/LCK/PLCG2/PIK3R6/VAV1/LAT/PIK3CG/PIK3R5
REACTOME_TRAF6_MEDIATED_IRF7_ACTIVATION_IN_TLR7_8_OR_9_SIGNALING	REACTOME_TRAF6_MEDIATED_IRF7_ACTIVATION_IN_TLR7_8_OR_9_SIGNALING	13	-0.476897	-1.05167	0.449123	0.907098	0.727173	61	tags=31%, list=0%, signal=31%	UBA52/IRAK4/TLR7/TLR9
REACTOME_DAP12_INTERACTIONS	REACTOME_DAP12_INTERACTIONS	38	-0.397552	-1.02962	0.450469	0.907098	0.727173	2322	tags=32%, list=15%, signal=27%	SIRPB1/KLRD1/CD300E/CD300LB/LCK/GRAP2/PLCG2/KLRC2/BTK/LAT/SIGLEC15/KLRK1
REACTOME_VXPX_CARGO_TARGETING_TO_CILIUM	REACTOME_VXPX_CARGO_TARGETING_TO_CILIUM	18	0.282345	0.988039	0.451128	0.907098	0.727173	11034	tags=100%, list=72%, signal=28%	ARF4/EXOC2/EXOC4/EXOC5/RAB3IP/RAB11A/PKD2/EXOC8/EXOC7/CNGB1/EXOC1/EXOC6/EXOC3/GBF1/PKD1/ASAP1/RAB8A/RAB11FIP3
REACTOME_REGULATION_OF_TP53_ACTIVITY_THROUGH_METHYLATION	REACTOME_REGULATION_OF_TP53_ACTIVITY_THROUGH_METHYLATION	18	0.282256	0.987727	0.451128	0.907098	0.727173	1511	tags=22%, list=10%, signal=20%	SMYD2/UBB/PRMT5/TTC5
REACTOME_RESPONSE_TO_METAL_IONS	REACTOME_RESPONSE_TO_METAL_IONS	10	-0.495485	-1.04604	0.454657	0.912561	0.731553	1148	tags=50%, list=7%, signal=46%	MT1X/MTF1/MT1G/MT1H/SNCB
REACTOME_PROSTACYCLIN_SIGNALLING_THROUGH_PROSTACYCLIN_RECEPTOR	REACTOME_PROSTACYCLIN_SIGNALLING_THROUGH_PROSTACYCLIN_RECEPTOR	17	-0.447577	-1.03142	0.457176	0.915982	0.734295	4942	tags=47%, list=32%, signal=32%	GNGT2/PTGIR/GNG2/GNG4/GNG3/GNGT1/GNB3/GNG7
REACTOME_SODIUM_CALCIUM_EXCHANGERS	REACTOME_SODIUM_CALCIUM_EXCHANGERS	10	-0.493106	-1.04101	0.459559	0.916447	0.734668	2344	tags=40%, list=15%, signal=34%	SLC24A3/SLC24A5/SLC8A2/SLC24A4
REACTOME_SIGNAL_AMPLIFICATION	REACTOME_SIGNAL_AMPLIFICATION	30	-0.40872	-1.03218	0.458999	0.916447	0.734668	3028	tags=33%, list=20%, signal=27%	GNG2/P2RY12/GNG4/GNG3/GNGT1/GNB3/GNA14/PLA2G4A/GNG7/P2RY1
REACTOME_DISEASES_ASSOCIATED_WITH_GLYCOSYLATION_PRECURSOR_BIOSYNTHESIS	REACTOME_DISEASES_ASSOCIATED_WITH_GLYCOSYLATION_PRECURSOR_BIOSYNTHESIS	15	0.295881	0.952634	0.459854	0.916447	0.734668	1231	tags=20%, list=8%, signal=18%	DPM1/GALT/PGM1
REACTOME_METABOLIC_DISORDERS_OF_BIOLOGICAL_OXIDATION_ENZYMES	REACTOME_METABOLIC_DISORDERS_OF_BIOLOGICAL_OXIDATION_ENZYMES	26	-0.410487	-1.01706	0.464286	0.923641	0.740435	3074	tags=31%, list=20%, signal=25%	TPMT/MAOA/CYP2R1/GGT1/CYP7B1/CYP27A1/UGT1A1/CYP4F22
REACTOME_INTERLEUKIN_20_FAMILY_SIGNALING	REACTOME_INTERLEUKIN_20_FAMILY_SIGNALING	21	-0.427686	-1.02742	0.465324	0.924072	0.74078	6040	tags=57%, list=39%, signal=35%	TYK2/IL10RB/STAT5A/STAT5B/IL20RA/IL22RA1/IFNLR1/IL22RA2/JAK3/IL20/STAT4/IL19
REACTOME_MET_RECEPTOR_RECYCLING	REACTOME_MET_RECEPTOR_RECYCLING	10	-0.489553	-1.03351	0.468137	0.928018	0.743944	6679	tags=60%, list=43%, signal=34%	MET/CRK/GGA3/RAB4B/GAB1/HGF
REACTOME_SYNTHESIS_OF_IP2_IP_AND_INS_IN_THE_CYTOSOL	REACTOME_SYNTHESIS_OF_IP2_IP_AND_INS_IN_THE_CYTOSOL	13	-0.469325	-1.03497	0.470175	0.928782	0.744557	4437	tags=46%, list=29%, signal=33%	INPP1/INPP5J/MTMR9/SYNJ1/MTMR7/IMPA2
REACTOME_IRAK1_RECRUITS_IKK_COMPLEX	REACTOME_IRAK1_RECRUITS_IKK_COMPLEX	14	0.31158	0.98317	0.469388	0.928782	0.744557	10584	tags=100%, list=69%, signal=31%	UBB/UBE2V1/UBE2N/TRAF6/IRAK1/PELI3/CHUK/IKBKG/UBC/RPS27A/IKBKB/PELI2/PELI1/UBA52
REACTOME_INSERTION_OF_TAIL_ANCHORED_PROTEINS_INTO_THE_ENDOPLASMIC_RETICULUM_MEMBRANE	REACTOME_INSERTION_OF_TAIL_ANCHORED_PROTEINS_INTO_THE_ENDOPLASMIC_RETICULUM_MEMBRANE	19	0.287985	0.998314	0.475	0.935026	0.749562	2703	tags=32%, list=18%, signal=26%	SEC61G/APP/STX5/PRNP/CAMLG/UBL4A
REACTOME_PROCESSING_OF_SMDT1	REACTOME_PROCESSING_OF_SMDT1	15	0.291221	0.937631	0.474453	0.935026	0.749562	2902	tags=33%, list=19%, signal=27%	STOML2/PMPCA/MAIP1/PMPCB/PHB2
REACTOME_O_GLYCOSYLATION_OF_TSR_DOMAIN_CONTAINING_PROTEINS	REACTOME_O_GLYCOSYLATION_OF_TSR_DOMAIN_CONTAINING_PROTEINS	33	-0.404143	-1.02814	0.476645	0.936625	0.750844	3762	tags=45%, list=24%, signal=34%	SPON1/ADAMTS7/ADAMTS10/ADAMTS6/ADAMTS13/SBSPON/SEMA5A/ADAMTSL5/ADAMTS3/THSD7A/ADAMTSL1/ADAMTS16/CFP/ADAMTSL3/ADAMTS17
REACTOME_CELL_CELL_COMMUNICATION	REACTOME_CELL_CELL_COMMUNICATION	133	-0.357373	-1.00978	0.477522	0.936711	0.750913	3482	tags=28%, list=23%, signal=22%	HOXC8/FBLIM1/NECTIN4/PTPN6/ANG/NECTIN3/PTK2B/SDK2/JUP/MAGI2/CLDN4/SIRPB1/AFDN/CLDN22/CLDN10/ADAM33/SDK1/SFTPD/KRT14/ARHGEF6/PARD6A/FLNC/CLDN14/SIRPG/TNRC6C/CLDN15/CDH17/CLDN16/BHLHE22/CLDN2/CLDN11/KIRREL3/ACTN2/AMOT/CLDN20/CLDN8/CLDN17
REACTOME_GP1B_IX_V_ACTIVATION_SIGNALLING	REACTOME_GP1B_IX_V_ACTIVATION_SIGNALLING	10	-0.484613	-1.02308	0.480392	0.939062	0.752798	896	tags=30%, list=6%, signal=28%	VWF/GP1BB/GP1BA
REACTOME_INTERLEUKIN_4_AND_INTERLEUKIN_13_SIGNALING	REACTOME_INTERLEUKIN_4_AND_INTERLEUKIN_13_SIGNALING	96	-0.364157	-1.0128	0.47992	0.939062	0.752798	4322	tags=36%, list=28%, signal=26%	STAT6/MMP2/RHOU/ALOX5/HSP90AA1/ANXA1/TNFRSF1B/ZEB1/IL10/FASLG/IL12A/MAOA/ITGB2/FGF2/JAK3/HMOX1/MMP3/IL2RG/BCL2/POU2F1/GATA3/PIM1/MMP1/F13A1/SOX2/ITGAX/RORA/ALOX15/CCL11/CCL22/ITGAM/HGF/IL23A/PTGS2/IRF4
REACTOME_PROLONGED_ERK_ACTIVATION_EVENTS	REACTOME_PROLONGED_ERK_ACTIVATION_EVENTS	14	-0.459774	-1.02501	0.483041	0.939328	0.753011	4051	tags=71%, list=26%, signal=53%	CRKL/MAPK3/BRAF/RAPGEF1/CRK/KIDINS220/MAP2K2/FRS2/NGF/NTRK1
REACTOME_ONCOGENE_INDUCED_SENESCENCE	REACTOME_ONCOGENE_INDUCED_SENESCENCE	33	0.239167	0.991772	0.483333	0.939328	0.753011	1815	tags=21%, list=12%, signal=19%	TFDP1/CDK4/E2F1/UBB/ERF/CDKN2B/CDK6
REACTOME_NOTCH4_ACTIVATION_AND_TRANSMISSION_OF_SIGNAL_TO_THE_NUCLEUS	REACTOME_NOTCH4_ACTIVATION_AND_TRANSMISSION_OF_SIGNAL_TO_THE_NUCLEUS	10	0.336086	0.958518	0.483871	0.939328	0.753011	4614	tags=50%, list=30%, signal=35%	JAG1/YWHAZ/APH1A/ADAM10/PSEN1
REACTOME_ACTIVATION_OF_BAD_AND_TRANSLOCATION_TO_MITOCHONDRIA	REACTOME_ACTIVATION_OF_BAD_AND_TRANSLOCATION_TO_MITOCHONDRIA	15	0.290034	0.933811	0.481752	0.939328	0.753011	3593	tags=47%, list=23%, signal=36%	BID/YWHAH/YWHAG/YWHAZ/BAD/PPP3R1/AKT2
REACTOME_CA2_PATHWAY	REACTOME_CA2_PATHWAY	60	-0.376895	-1.01445	0.485279	0.940428	0.753893	4179	tags=32%, list=27%, signal=23%	GNG2/LEF1/PDE6A/WNT5A/ITPR2/ITPR1/GNG4/AXIN2/GNG3/PLCB2/GNGT1/PDE6G/GNB3/CAMK2A/GNAO1/TNRC6C/TCF7/GNG7/PDE6B
REACTOME_B_WICH_COMPLEX_POSITIVELY_REGULATES_RRNA_EXPRESSION	REACTOME_B_WICH_COMPLEX_POSITIVELY_REGULATES_RRNA_EXPRESSION	28	0.248159	0.960359	0.486111	0.940428	0.753893	5072	tags=54%, list=33%, signal=36%	DEK/POLR2K/POLR1E/MYBBP1A/TAF1A/SMARCA5/DDX21/TBP/POLR1B/POLR1D/MYO1C/POLR1A/BAZ1B/ERCC6/TAF1B
REACTOME_TP53_REGULATES_TRANSCRIPTION_OF_CELL_DEATH_GENES	REACTOME_TP53_REGULATES_TRANSCRIPTION_OF_CELL_DEATH_GENES	44	0.235977	1.04052	0.48749	0.941476	0.754732	2988	tags=30%, list=19%, signal=24%	BID/BBC3/STEAP3/TP73/CASP1/CASP2/PMAIP1/TP53I3/CASP6/TRIAP1/BIRC5/PRELID3A/CASP10
REACTOME_METABOLISM_OF_STEROIDS	REACTOME_METABOLISM_OF_STEROIDS	130	-0.356336	-1.00584	0.490509	0.945682	0.758104	5117	tags=35%, list=33%, signal=23%	PMVK/POMC/HSD11B1/DHCR24/SLC27A2/FDPS/CYP19A1/IDI1/NCOA2/INSIG1/HMGCR/HSD3B7/SMARCD3/MTF1/SLC51A/ARV1/HSD17B11/EBP/SQLE/HSD17B7/SCD/MVD/ACACA/HMGCS1/FDFT1/MSMO1/CYP2R1/NCOA1/ACOX2/CH25H/CYP7B1/HSD11B2/OSBPL6/HSD17B3/HSD17B14/ACACB/STAR/CYP27A1/CUBN/TM7SF2/FABP6/TSPOAP1/AKR1C1/AKR1C3/AKR1C2
REACTOME_TRANSCRIPTIONAL_REGULATION_BY_VENTX	REACTOME_TRANSCRIPTIONAL_REGULATION_BY_VENTX	38	0.246054	1.04988	0.492997	0.94885	0.760644	3055	tags=32%, list=20%, signal=25%	CEBPB/CTNNB1/CDC26/UBE2S/CDC23/TCF7L2/UBE2D1/ANAPC10/MOV10/CDC16/ANAPC15/CDC27
REACTOME_O_LINKED_GLYCOSYLATION	REACTOME_O_LINKED_GLYCOSYLATION	89	-0.365078	-1.01131	0.494483	0.950084	0.761634	3762	tags=35%, list=24%, signal=26%	SPON1/ADAMTS7/GCNT4/GALNT17/ADAMTS10/ADAMTS6/ADAMTS13/MUC3A/SBSPON/B3GNTL1/SEMA5A/B3GNT8/MUC12/ADAMTSL5/ADAMTS3/THSD7A/ST6GAL1/GALNT15/MUC20/ADAMTSL1/ADAMTS16/GALNT5/ST6GALNAC3/CFP/POMK/LARGE1/ADAMTSL3/GALNT16/ADAMTS17/GCNT3/MUC15
REACTOME_ER_QUALITY_CONTROL_COMPARTMENT_ERQC	REACTOME_ER_QUALITY_CONTROL_COMPARTMENT_ERQC	20	0.276546	0.978607	0.495726	0.950847	0.762245	2700	tags=35%, list=18%, signal=29%	UBB/EDEM2/RNF185/MAN1B1/UGGT2/DERL2/RNF139
REACTOME_ECM_PROTEOGLYCANS	REACTOME_ECM_PROTEOGLYCANS	69	-0.372453	-1.01184	0.497972	0.952542	0.763604	3155	tags=32%, list=21%, signal=25%	HSPG2/IBSP/LAMA2/COL9A2/COL9A3/PTPRS/VTN/ITGA2B/COMP/ITGA7/BCAN/ITGAX/HAPLN1/COL6A6/MATN1/ITGA8/ACAN/TNN/COL6A5/COL4A3/TNXB/COL4A4
REACTOME_ADORA2B_MEDIATED_ANTI_INFLAMMATORY_CYTOKINES_PRODUCTION	REACTOME_ADORA2B_MEDIATED_ANTI_INFLAMMATORY_CYTOKINES_PRODUCTION	38	-0.387938	-1.00472	0.498436	0.952542	0.763604	4330	tags=37%, list=28%, signal=27%	PRKACA/GNG2/PRKAR2B/PRKX/GNG4/ADCY4/GNG3/ADCY1/GNGT1/GNB3/GNAZ/ADCY2/GNG7/ADCY5
REACTOME_DOWNSTREAM_SIGNALING_OF_ACTIVATED_FGFR1	REACTOME_DOWNSTREAM_SIGNALING_OF_ACTIVATED_FGFR1	20	-0.420977	-1.00214	0.501695	0.952542	0.763604	3364	tags=30%, list=22%, signal=23%	GAB1/FGF2/FRS2/FGFR1/FLRT1/KL
REACTOME_GAP_JUNCTION_TRAFFICKING_AND_REGULATION	REACTOME_GAP_JUNCTION_TRAFFICKING_AND_REGULATION	41	-0.382485	-1.00162	0.499483	0.952542	0.763604	2590	tags=24%, list=17%, signal=20%	CLTCL1/TUBB2A/GJA4/MYO6/TUBA4A/TUBB1/TUBB4A/TUBB2B/TUBAL3/TUBA3D
REACTOME_GASTRULATION	REACTOME_GASTRULATION	98	-0.359163	-1.0004	0.501505	0.952542	0.763604	2953	tags=26%, list=19%, signal=21%	BMP4/NOG/HES7/FGF2/FGFR1/TRIM33/PAX6/FOXH1/MAML3/POU3F1/KAT2B/YAP1/DLL3/OSR1/SOX17/SOX2/TBX6/OCLN/RBPJ/CXCR4/TCF7/ZNF521/GBX2/MIXL1/EOMES
REACTOME_ATF6_ATF6_ALPHA_ACTIVATES_CHAPERONE_GENES	REACTOME_ATF6_ATF6_ALPHA_ACTIVATES_CHAPERONE_GENES	10	0.334671	0.954483	0.5	0.952542	0.763604	3303	tags=50%, list=21%, signal=39%	HSPA5/CALR/HSP90B1/NFYA/DDIT3
REACTOME_ALPHA_LINOLENIC_OMEGA3_AND_LINOLEIC_OMEGA6_ACID_METABOLISM	REACTOME_ALPHA_LINOLENIC_OMEGA3_AND_LINOLEIC_OMEGA6_ACID_METABOLISM	13	-0.460127	-1.01469	0.502924	0.952698	0.763729	6033	tags=54%, list=39%, signal=33%	ACOX1/FADS2/ELOVL3/ABCD1/ACAA1/ACSL1/ELOVL2
REACTOME_DOWNSTREAM_SIGNALING_OF_ACTIVATED_FGFR3	REACTOME_DOWNSTREAM_SIGNALING_OF_ACTIVATED_FGFR3	17	-0.436699	-1.00635	0.503472	0.952698	0.763729	3364	tags=29%, list=22%, signal=23%	GAB1/FGF2/FRS2/FGFR3/FGF18
REACTOME_ERBB2_REGULATES_CELL_MOTILITY	REACTOME_ERBB2_REGULATES_CELL_MOTILITY	13	-0.458861	-1.0119	0.507602	0.954012	0.764782	3577	tags=38%, list=23%, signal=30%	NRG4/EREG/HBEGF/NRG2/EGF
REACTOME_FRS_MEDIATED_FGFR4_SIGNALING	REACTOME_FRS_MEDIATED_FGFR4_SIGNALING	13	-0.457796	-1.00955	0.508772	0.954012	0.764782	2811	tags=62%, list=18%, signal=50%	SOS1/HRAS/FRS3/KLB/FGF2/FGFR4/FRS2/FGF18
REACTOME_GLYCOGEN_METABOLISM	REACTOME_GLYCOGEN_METABOLISM	24	-0.407926	-0.995739	0.507166	0.954012	0.764782	831	tags=17%, list=5%, signal=16%	EPM2A/PYGM/GYG2/PPP1R3C
REACTOME_EARLY_SARS_COV_2_INFECTION_EVENTS	REACTOME_EARLY_SARS_COV_2_INFECTION_EVENTS	35	0.227443	0.972117	0.508475	0.954012	0.764782	677	tags=14%, list=4%, signal=14%	AGRN/GPC4/SDC4/CTSL/PIK3C3
REACTOME_REGULATION_OF_TP53_ACTIVITY_THROUGH_ACETYLATION	REACTOME_REGULATION_OF_TP53_ACTIVITY_THROUGH_ACETYLATION	29	0.243133	0.971697	0.507246	0.954012	0.764782	3625	tags=41%, list=24%, signal=32%	PML/RBBP7/HDAC1/PIP4P1/RBBP4/HDAC2/ING2/PIP4K2C/MTA2/BRD7/AKT2/MEAF6
REACTOME_BRANCHED_CHAIN_AMINO_ACID_CATABOLISM	REACTOME_BRANCHED_CHAIN_AMINO_ACID_CATABOLISM	21	0.267644	0.955337	0.509259	0.954012	0.764782	2226	tags=24%, list=14%, signal=20%	ACAT1/HIBADH/IVD/AUH/DLD
REACTOME_METABOLISM_OF_NITRIC_OXIDE_NOS3_ACTIVATION_AND_REGULATION	REACTOME_METABOLISM_OF_NITRIC_OXIDE_NOS3_ACTIVATION_AND_REGULATION	14	0.298993	0.943452	0.510204	0.954192	0.764926	97	tags=14%, list=1%, signal=14%	CAV1/DDAH1
REACTOME_ALK_MUTANTS_BIND_TKIS	REACTOME_ALK_MUTANTS_BIND_TKIS	11	0.311648	0.925475	0.51462	0.959258	0.768988	1686	tags=18%, list=11%, signal=16%	FN1/NPM1
REACTOME_ALPHA_PROTEIN_KINASE_1_SIGNALING_PATHWAY	REACTOME_ALPHA_PROTEIN_KINASE_1_SIGNALING_PATHWAY	11	0.311519	0.925093	0.51462	0.959258	0.768988	10584	tags=100%, list=69%, signal=31%	UBB/TRAF6/MAP3K7/TAB1/ALPK1/TAB2/TAB3/UBC/RPS27A/TIFA/UBA52
REACTOME_TETRAHYDROBIOPTERIN_BH4_SYNTHESIS_RECYCLING_SALVAGE_AND_REGULATION	REACTOME_TETRAHYDROBIOPTERIN_BH4_SYNTHESIS_RECYCLING_SALVAGE_AND_REGULATION	10	-0.472161	-0.996797	0.519608	0.966952	0.775155	4197	tags=50%, list=27%, signal=36%	AKT1/CALM1/HSP90AA1/GCHFR/NOS3
REACTOME_TICAM1_TRAF6_DEPENDENT_INDUCTION_OF_TAK1_COMPLEX	REACTOME_TICAM1_TRAF6_DEPENDENT_INDUCTION_OF_TAK1_COMPLEX	11	0.309631	0.919485	0.520468	0.966952	0.775155	10613	tags=100%, list=69%, signal=31%	UBB/TLR3/TRAF6/MAP3K7/TAB1/TAB2/TAB3/UBC/RPS27A/UBA52/TICAM1
REACTOME_CASPASE_ACTIVATION_VIA_DEATH_RECEPTORS_IN_THE_PRESENCE_OF_LIGAND	REACTOME_CASPASE_ACTIVATION_VIA_DEATH_RECEPTORS_IN_THE_PRESENCE_OF_LIGAND	16	0.289602	0.941557	0.523438	0.969265	0.777009	680	tags=19%, list=4%, signal=18%	CD14/TNFSF10/FADD
REACTOME_SYNTHESIS_OF_PIPS_AT_THE_EARLY_ENDOSOME_MEMBRANE	REACTOME_SYNTHESIS_OF_PIPS_AT_THE_EARLY_ENDOSOME_MEMBRANE	16	0.287194	0.933728	0.523438	0.969265	0.777009	10959	tags=100%, list=71%, signal=29%	PIK3C3/INPP4B/PI4K2B/MTMR2/PIK3R4/MTM1/VAC14/PIK3C2A/PI4K2A/INPP4A/MTMR4/MTMR12/PIKFYVE/INPP5F/FIG4/MTMR10
REACTOME_CHAPERONE_MEDIATED_AUTOPHAGY	REACTOME_CHAPERONE_MEDIATED_AUTOPHAGY	20	-0.41424	-0.986099	0.525424	0.971343	0.778675	10	tags=30%, list=0%, signal=30%	UBA52/PLIN3/HSP90AA1/PLIN2/HDAC6/HBB
REACTOME_ACTIVATION_OF_SMO	REACTOME_ACTIVATION_OF_SMO	15	-0.437888	-0.992127	0.52948	0.977234	0.783398	6292	tags=67%, list=41%, signal=39%	ARRB1/EFCAB7/ARRB2/SMO/GAS1/CSNK1A1/EVC/BOC/CDON/EVC2
REACTOME_INCRETIN_SYNTHESIS_SECRETION_AND_INACTIVATION	REACTOME_INCRETIN_SYNTHESIS_SECRETION_AND_INACTIVATION	14	-0.442972	-0.987549	0.535673	0.977434	0.783559	3005	tags=36%, list=20%, signal=29%	DPP4/PAX6/GNB3/FFAR4/GRP
REACTOME_SYNTHESIS_SECRETION_AND_INACTIVATION_OF_GLUCAGON_LIKE_PEPTIDE_1_GLP_1	REACTOME_SYNTHESIS_SECRETION_AND_INACTIVATION_OF_GLUCAGON_LIKE_PEPTIDE_1_GLP_1	14	-0.442972	-0.987549	0.535673	0.977434	0.783559	3005	tags=36%, list=20%, signal=29%	DPP4/PAX6/GNB3/FFAR4/GRP
REACTOME_INSULIN_PROCESSING	REACTOME_INSULIN_PROCESSING	21	-0.408369	-0.981018	0.534676	0.977434	0.783559	1262	tags=24%, list=8%, signal=22%	CPE/MYO5A/MYRIP/KIF5C/KIF5A
REACTOME_INTERLEUKIN_7_SIGNALING	REACTOME_INTERLEUKIN_7_SIGNALING	23	-0.402402	-0.977401	0.532814	0.977434	0.783559	5949	tags=52%, list=39%, signal=32%	STAT5A/RAG1/SOCS1/STAT5B/PIK3R3/SMARCA4/CISH/JAK3/IL2RG/RAG2/CRLF2/HGF
REACTOME_INTERLEUKIN_10_SIGNALING	REACTOME_INTERLEUKIN_10_SIGNALING	41	-0.372678	-0.975943	0.536711	0.977434	0.783559	3705	tags=34%, list=24%, signal=26%	PTAFR/IL1R1/CSF2/IL10/IL12A/FPR1/IL10RA/CCR5/CCL22/IL1R2/CCL19/CCR2/PTGS2/IL1RN
REACTOME_SUMOYLATION_OF_TRANSCRIPTION_FACTORS	REACTOME_SUMOYLATION_OF_TRANSCRIPTION_FACTORS	19	0.277381	0.961557	0.533333	0.977434	0.783559	2268	tags=26%, list=15%, signal=22%	FOXL2/SUMO2/PIAS3/UBE2I/SUMO3
REACTOME_NONHOMOLOGOUS_END_JOINING_NHEJ	REACTOME_NONHOMOLOGOUS_END_JOINING_NHEJ	34	0.226557	0.953009	0.537037	0.977434	0.783559	4201	tags=47%, list=27%, signal=34%	NBN/TDP1/KAT5/NHEJ1/PRKDC/UBE2V2/BRCA1/MRE11/BRCC3/PAXIP1/XRCC6/XRCC5/UBE2N/XRCC4/RIF1/NSD2
REACTOME_PROTEIN_HYDROXYLATION	REACTOME_PROTEIN_HYDROXYLATION	19	0.273625	0.948535	0.533333	0.977434	0.783559	4335	tags=53%, list=28%, signal=38%	ASPH/RCCD1/KDM8/ETF1/JMJD4/U2AF2/JMJD6/OGFOD1/DRG1/RPL8
REACTOME_STING_MEDIATED_INDUCTION_OF_HOST_IMMUNE_RESPONSES	REACTOME_STING_MEDIATED_INDUCTION_OF_HOST_IMMUNE_RESPONSES	14	0.293726	0.926833	0.537415	0.977434	0.783559	3662	tags=64%, list=24%, signal=49%	DTX4/TRIM21/TBK1/PRKDC/IFI16/MRE11/CGAS/XRCC6/XRCC5
REACTOME_ACTIVATION_OF_MATRIX_METALLOPROTEINASES	REACTOME_ACTIVATION_OF_MATRIX_METALLOPROTEINASES	22	-0.403593	-0.974253	0.538462	0.977756	0.783816	4744	tags=45%, list=31%, signal=31%	MMP17/MMP9/MMP2/MMP16/MMP13/MMP3/MMP24/MMP1/TPSAB1/CTSG
REACTOME_EGR2_AND_SOX10_MEDIATED_INITIATION_OF_SCHWANN_CELL_MYELINATION	REACTOME_EGR2_AND_SOX10_MEDIATED_INITIATION_OF_SCHWANN_CELL_MYELINATION	25	-0.396466	-0.976371	0.540805	0.980428	0.785958	4296	tags=48%, list=28%, signal=35%	EGR2/HMGCR/SMARCA4/MPZ/PRX/TEAD1/UTRN/LAMA2/POU3F1/YAP1/ADGRV1/DRP2
REACTOME_RHOBTB3_ATPASE_CYCLE	REACTOME_RHOBTB3_ATPASE_CYCLE	10	-0.464169	-0.979924	0.542892	0.981046	0.786454	4575	tags=40%, list=30%, signal=28%	HGS/PLIN3/HTR7/RAB9B
REACTOME_DISEASES_OF_CARBOHYDRATE_METABOLISM	REACTOME_DISEASES_OF_CARBOHYDRATE_METABOLISM	29	-0.388119	-0.97513	0.542337	0.981046	0.786454	2740	tags=21%, list=18%, signal=17%	IDS/IDUA/EPM2A/HYAL1/GYG2/PPP1R3C
REACTOME_SHC_MEDIATED_CASCADE_FGFR3	REACTOME_SHC_MEDIATED_CASCADE_FGFR3	10	-0.462406	-0.976201	0.547794	0.984644	0.789338	2811	tags=30%, list=18%, signal=25%	FGF2/FGFR3/FGF18
REACTOME_SIGNALING_BY_ERYTHROPOIETIN	REACTOME_SIGNALING_BY_ERYTHROPOIETIN	25	-0.395484	-0.97395	0.546246	0.984644	0.789338	2143	tags=56%, list=14%, signal=48%	SOS1/RAPGEF1/PIK3CD/PIK3CB/STAT5A/HRAS/EPO/STAT5B/GAB1/EPOR/PLCG2/VAV1/PIK3CG/PIK3R5
REACTOME_Z_DECAY_DEGRADATION_OF_MATERNAL_MRNAS_BY_ZYGOTICALLY_EXPRESSED_FACTORS	REACTOME_Z_DECAY_DEGRADATION_OF_MATERNAL_MRNAS_BY_ZYGOTICALLY_EXPRESSED_FACTORS	10	0.319484	0.91117	0.548387	0.984644	0.789338	1687	tags=30%, list=11%, signal=27%	EIF4A3/PABPC1/PAIP1
REACTOME_RHOG_GTPASE_CYCLE	REACTOME_RHOG_GTPASE_CYCLE	70	0.163608	0.81174	0.547721	0.984644	0.789338	1800	tags=16%, list=12%, signal=14%	CAV1/DEPDC1B/DSG2/DIAPH3/VAV2/ARHGEF16/VAPB/SHMT2/PGRMC2/VAV3/ITGB1
REACTOME_BACTERIAL_INFECTION_PATHWAYS	REACTOME_BACTERIAL_INFECTION_PATHWAYS	68	-0.361609	-0.98041	0.556795	0.987241	0.79142	3033	tags=29%, list=20%, signal=24%	HSP90AA1/MAP2K2/CBLL1/SYT1/STAM/MAP2K6/SYT2/MRC1/HBEGF/CORO1A/STX1B/SV2B/SV2A/VAMP1/SV2C/SH3GL3/CTSG/SNAP25/LTF/GUCY2C
REACTOME_ROS_AND_RNS_PRODUCTION_IN_PHAGOCYTES	REACTOME_ROS_AND_RNS_PRODUCTION_IN_PHAGOCYTES	33	-0.383856	-0.976525	0.561571	0.987241	0.79142	5220	tags=39%, list=34%, signal=26%	ATP6V1F/ATP6V0E2/CYBB/ATP6V1C2/NCF4/HVCN1/ATP6V1G2/ATP6V0A1/ATP6V0D2/NCF1/NOS1/NOS3/ATP6V0A4
REACTOME_TRAFFICKING_AND_PROCESSING_OF_ENDOSOMAL_TLR	REACTOME_TRAFFICKING_AND_PROCESSING_OF_ENDOSOMAL_TLR	13	-0.440326	-0.971022	0.556725	0.987241	0.79142	61	tags=23%, list=0%, signal=23%	TLR7/TLR8/TLR9
REACTOME_RETROGRADE_NEUROTROPHIN_SIGNALLING	REACTOME_RETROGRADE_NEUROTROPHIN_SIGNALLING	13	-0.439537	-0.969282	0.559064	0.987241	0.79142	1873	tags=15%, list=12%, signal=14%	NGF/NTRK1
REACTOME_GPER1_SIGNALING	REACTOME_GPER1_SIGNALING	40	-0.370812	-0.968144	0.561203	0.987241	0.79142	3028	tags=28%, list=20%, signal=22%	GNG4/ADCY4/GNG3/ADCY1/GNGT1/GPER1/GNB3/GNAZ/ADCY2/GNG7/ADCY5
REACTOME_DEFECTS_IN_COBALAMIN_B12_METABOLISM	REACTOME_DEFECTS_IN_COBALAMIN_B12_METABOLISM	12	-0.44383	-0.966472	0.553846	0.987241	0.79142	1545	tags=42%, list=10%, signal=38%	MMAA/ABCD4/AMN/MMACHC/CUBN
REACTOME_NEGATIVE_REGULATION_OF_MET_ACTIVITY	REACTOME_NEGATIVE_REGULATION_OF_MET_ACTIVITY	20	-0.40596	-0.966389	0.559322	0.987241	0.79142	3311	tags=20%, list=22%, signal=16%	STAM/PTPRJ/SH3GL3/HGF
REACTOME_CYTOSOLIC_SULFONATION_OF_SMALL_MOLECULES	REACTOME_CYTOSOLIC_SULFONATION_OF_SMALL_MOLECULES	19	-0.409525	-0.965734	0.558957	0.987241	0.79142	3642	tags=42%, list=24%, signal=32%	ABHD14B/SULT1C4/SULT1A4/SULT1A1/PODXL2/SLC26A1/SULT1C2/SULT2B1
REACTOME_HSP90_CHAPERONE_CYCLE_FOR_STEROID_HORMONE_RECEPTORS_SHR_IN_THE_PRESENCE_OF_LIGAND	REACTOME_HSP90_CHAPERONE_CYCLE_FOR_STEROID_HORMONE_RECEPTORS_SHR_IN_THE_PRESENCE_OF_LIGAND	50	-0.36322	-0.964707	0.559548	0.987241	0.79142	2575	tags=30%, list=17%, signal=25%	DNAJB1/TUBB6/HSP90AA1/PGR/HSPA2/CAPZA1/TUBB2A/TUBA4A/TUBB1/AR/DYNC1I1/TUBB4A/TUBB2B/TUBAL3/TUBA3D
REACTOME_ERYTHROPOIETIN_ACTIVATES_PHOSPHOINOSITIDE_3_KINASE_PI3K	REACTOME_ERYTHROPOIETIN_ACTIVATES_PHOSPHOINOSITIDE_3_KINASE_PI3K	12	-0.440599	-0.959436	0.56213	0.987241	0.79142	3364	tags=33%, list=22%, signal=26%	GAB1/EPOR/PIK3CG/PIK3R5
REACTOME_WNT5A_DEPENDENT_INTERNALIZATION_OF_FZD2_FZD5_AND_ROR2	REACTOME_WNT5A_DEPENDENT_INTERNALIZATION_OF_FZD2_FZD5_AND_ROR2	13	0.303814	0.947155	0.557823	0.987241	0.79142	1318	tags=23%, list=9%, signal=21%	FZD2/CLTA/ROR2
REACTOME_CLASS_I_PEROXISOMAL_MEMBRANE_PROTEIN_IMPORT	REACTOME_CLASS_I_PEROXISOMAL_MEMBRANE_PROTEIN_IMPORT	20	0.262429	0.928653	0.555556	0.987241	0.79142	2481	tags=30%, list=16%, signal=25%	PXMP2/ATAD1/PEX13/PEX2/SLC25A17/FIS1
REACTOME_VEGFR2_MEDIATED_VASCULAR_PERMEABILITY	REACTOME_VEGFR2_MEDIATED_VASCULAR_PERMEABILITY	27	0.241795	0.924322	0.56	0.987241	0.79142	815	tags=15%, list=5%, signal=14%	CAV1/CTNNB1/VAV2/CTNND1
REACTOME_GLYOXYLATE_METABOLISM_AND_GLYCINE_DEGRADATION	REACTOME_GLYOXYLATE_METABOLISM_AND_GLYCINE_DEGRADATION	25	0.248542	0.909669	0.554217	0.987241	0.79142	3442	tags=36%, list=22%, signal=28%	GLDC/PXMP2/DLD/DLAT/GRHPR/DLST/DDO/BCKDHB/GOT2
REACTOME_GLYCOGEN_BREAKDOWN_GLYCOGENOLYSIS	REACTOME_GLYCOGEN_BREAKDOWN_GLYCOGENOLYSIS	14	-0.435135	-0.970077	0.564912	0.990579	0.794096	831	tags=50%, list=5%, signal=47%	GAA/CALM1/PHKA1/AGL/PHKG2/PYGM/GYG2
REACTOME_ATF6_ATF6_ALPHA_ACTIVATES_CHAPERONES	REACTOME_ATF6_ATF6_ALPHA_ACTIVATES_CHAPERONES	12	0.293012	0.897901	0.566879	0.99248	0.79562	3303	tags=42%, list=21%, signal=33%	HSPA5/CALR/HSP90B1/NFYA/DDIT3
REACTOME_BUDDING_AND_MATURATION_OF_HIV_VIRION	REACTOME_BUDDING_AND_MATURATION_OF_HIV_VIRION	28	0.240577	0.931017	0.569444	0.995421	0.797977	4265	tags=43%, list=28%, signal=31%	CHMP5/UBB/CHMP4C/CHMP6/VPS37C/VTA1/CHMP4B/CHMP7/TSG101/CHMP2B/UBAP1/VPS4B
REACTOME_G_ALPHA_12_13_SIGNALLING_EVENTS	REACTOME_G_ALPHA_12_13_SIGNALLING_EVENTS	75	-0.355753	-0.974448	0.58006	1	0.801648	4345	tags=36%, list=28%, signal=26%	ARHGEF2/TRIO/GNG2/ABR/OBSCN/ARHGEF12/ARHGEF15/ADRA1B/FGD1/GNG4/GNG3/FGD2/TIAM1/PREX1/KALRN/FGD4/GNGT1/ADRA1D/ARHGEF10L/ARHGEF6/GNB3/NGEF/VAV1/BTK/MCF2L/FGD3/GNG7
REACTOME_FATTY_ACYL_COA_BIOSYNTHESIS	REACTOME_FATTY_ACYL_COA_BIOSYNTHESIS	33	-0.378318	-0.962438	0.580679	1	0.801648	1531	tags=27%, list=10%, signal=25%	ACSL1/SCD/ACACA/HTD2/HSD17B3/TECR/ELOVL2/ELOVL4/ACSL6
REACTOME_FCERI_MEDIATED_MAPK_ACTIVATION	REACTOME_FCERI_MEDIATED_MAPK_ACTIVATION	32	-0.377371	-0.961833	0.580338	1	0.801648	3883	tags=34%, list=25%, signal=26%	FOS/SYK/RAC1/LCP2/MAPK10/FCER1A/GRAP2/PLCG2/VAV1/MS4A2/LAT
REACTOME_CELL_JUNCTION_ORGANIZATION	REACTOME_CELL_JUNCTION_ORGANIZATION	101	-0.345208	-0.961822	0.605817	1	0.801648	3482	tags=29%, list=23%, signal=22%	HOXC8/FBLIM1/NECTIN4/ANG/NECTIN3/SDK2/JUP/CLDN4/AFDN/CLDN22/CLDN10/ADAM33/SDK1/KRT14/ARHGEF6/PARD6A/FLNC/CLDN14/TNRC6C/CLDN15/CDH17/CLDN16/BHLHE22/CLDN2/CLDN11/AMOT/CLDN20/CLDN8/CLDN17
REACTOME_HEMOSTASIS	REACTOME_HEMOSTASIS	499	-0.332939	-0.95779	0.704296	1	0.801648	3556	tags=26%, list=23%, signal=21%	KCNMB2/DOK2/ITPR2/VWF/KIFC2/PAFAH2/KIF21A/SERPINB8/DAGLA/RAPGEF4/INPP5D/ANGPT1/PTPN6/KIF27/KIF13B/CAPZA1/MICAL1/ITPR1/CXADR/GNG4/FERMT3/PCYOX1L/DGKA/ITGB2/ATP2A1/SERPINA5/F8/TEK/SELPLG/GNG3/PDE2A/SLC7A8/ADRA2B/IGF2/SERPINB2/JAM2/CD2/TUBB2A/CD84/DOCK8/GATA3/CEACAM3/PDE1B/P2RX7/GRB14/CEACAM1/TUBA4A/GNGT1/ATP2B1/TUBB1/DOCK10/MMP1/DOCK11/MIF/FGR/SLC16A8/CD244/RASGRP2/MYB/NOS1/NOS3/ITGA2B/GNB3/LCK/APB…
REACTOME_FLT3_SIGNALING	REACTOME_FLT3_SIGNALING	38	-0.368118	-0.953388	0.584984	1	0.801648	5949	tags=58%, list=39%, signal=36%	SOCS6/AKT1/SOS1/GRB10/STAT5A/CSK/HRAS/FOXO3/SH2B3/STAT5B/ABL2/UBA52/SYK/SLA2/SLA/FYN/HCK/PTPRJ/GAB2/LCK/GRAP2/FLT3
REACTOME_PEROXISOMAL_LIPID_METABOLISM	REACTOME_PEROXISOMAL_LIPID_METABOLISM	27	-0.381772	-0.951826	0.584682	1	0.801648	5377	tags=44%, list=35%, signal=29%	PHYH/ACOT4/SLC27A2/ALDH3A2/ABCD1/ACAA1/DECR2/NUDT7/ACBD4/ACOX2/ACOXL/CRAT
REACTOME_COBALAMIN_CBL_VITAMIN_B12_TRANSPORT_AND_METABOLISM	REACTOME_COBALAMIN_CBL_VITAMIN_B12_TRANSPORT_AND_METABOLISM	16	-0.413853	-0.949437	0.592677	1	0.801648	1545	tags=31%, list=10%, signal=28%	AMN/ABCC1/MMACHC/CUBN/PRSS3
REACTOME_RAP1_SIGNALLING	REACTOME_RAP1_SIGNALLING	15	-0.418369	-0.947901	0.591908	1	0.801648	5994	tags=53%, list=39%, signal=33%	RAF1/RASGRP1/PRKG1/PRKACA/RAPGEF4/RASGRP2/RAP1GAP/RAPGEF3
REACTOME_SPHINGOLIPID_METABOLISM	REACTOME_SPHINGOLIPID_METABOLISM	84	-0.343374	-0.947575	0.626761	1	0.801648	5311	tags=35%, list=35%, signal=23%	GM2A/CPTP/ARSG/ORMDL2/SGMS2/ALDH3A2/ARSD/B4GALNT1/UGT8/SPTLC3/ORMDL1/GLB1L2/ALDH3B2/PLPP3/ACER2/CERS4/ALDH3B1/SGPP2/GLB1L/CERS3/SPNS2/CERS1/GLTP/SMPD3/FA2H/DEGS2/GLB1L3/ACER1/ESYT3
REACTOME_NEUTROPHIL_DEGRANULATION	REACTOME_NEUTROPHIL_DEGRANULATION	436	-0.329901	-0.947445	0.737263	1	0.801648	3585	tags=22%, list=23%, signal=17%	FRK/SLPI/C1orf35/GSTP1/CD33/HVCN1/CD53/RAP2B/FABP5/HEBP2/RAB3D/SIGLEC5/CLEC4D/PTPN6/CD55/IQGAP2/NCKAP1L/JUP/ALDH3B1/FPR1/ITGB2/PTPRJ/SIRPB1/FPR2/GPR84/DOK3/NFASC/ATP6V0A1/RAB3A/PTPRB/CEACAM3/CEACAM1/NFAM1/PTPRC/PLAC8/MIF/FGR/S100A9/CHIT1/KCNAB2/RAB9B/RAB37/ARHGAP45/ARHGAP9/ADA2/PKP1/LYZ/LILRB2/DOCK2/MCEMP1/ALDOC/S100A11/METTL7A/CLEC12A/CALML5/ITGAX/ATP8A1/CSTB/RAB44/S100A7/FCGR3B/SVIP/ITGAL/CFP/A…
REACTOME_ACTIVATION_OF_GENE_EXPRESSION_BY_SREBF_SREBP	REACTOME_ACTIVATION_OF_GENE_EXPRESSION_BY_SREBF_SREBP	42	-0.361283	-0.946543	0.587565	1	0.801648	6578	tags=64%, list=43%, signal=37%	CYP51A1/NFYC/CARM1/CREBBP/PPARA/ELOVL6/FASN/CHD9/MVK/MED1/SREBF2/PMVK/FDPS/IDI1/NCOA2/HMGCR/SMARCD3/MTF1/SQLE/SCD/MVD/ACACA/HMGCS1/FDFT1/NCOA1/ACACB/TM7SF2
REACTOME_REPRESSION_OF_WNT_TARGET_GENES	REACTOME_REPRESSION_OF_WNT_TARGET_GENES	13	-0.429183	-0.946449	0.587135	1	0.801648	4081	tags=31%, list=27%, signal=23%	LEF1/TLE3/AXIN2/TCF7
REACTOME_SIGNALING_BY_BMP	REACTOME_SIGNALING_BY_BMP	25	-0.384157	-0.946057	0.584331	1	0.801648	4098	tags=32%, list=27%, signal=24%	AMH/BMP2/ACVRL1/NOG/ACVR2A/SMAD9/TGFBR3/SMAD6
REACTOME_CARDIOGENESIS	REACTOME_CARDIOGENESIS	18	-0.405295	-0.944976	0.605293	1	0.801648	2195	tags=22%, list=14%, signal=19%	MYOCD/MEF2C/NKX2-5/EOMES
REACTOME_SEMA4D_INDUCED_CELL_MIGRATION_AND_GROWTH_CONE_COLLAPSE	REACTOME_SEMA4D_INDUCED_CELL_MIGRATION_AND_GROWTH_CONE_COLLAPSE	20	-0.396515	-0.943903	0.59209	1	0.801648	1386	tags=25%, list=9%, signal=23%	ARHGEF12/SEMA4D/RND1/MYH14/MYH11
REACTOME_ANCHORING_FIBRIL_FORMATION	REACTOME_ANCHORING_FIBRIL_FORMATION	15	-0.416596	-0.943884	0.598844	1	0.801648	273	tags=13%, list=2%, signal=13%	COL4A3/COL4A4
REACTOME_DISEASES_ASSOCIATED_WITH_GLYCOSAMINOGLYCAN_METABOLISM	REACTOME_DISEASES_ASSOCIATED_WITH_GLYCOSAMINOGLYCAN_METABOLISM	38	-0.363676	-0.941884	0.597497	1	0.801648	1862	tags=21%, list=12%, signal=19%	GPC2/CSPG5/PRELP/BCAN/GPC3/ACAN/OMD/OGN
REACTOME_NEF_MEDIATES_DOWN_MODULATION_OF_CELL_SURFACE_RECEPTORS_BY_RECRUITING_THEM_TO_CLATHRIN_ADAPTERS	REACTOME_NEF_MEDIATES_DOWN_MODULATION_OF_CELL_SURFACE_RECEPTORS_BY_RECRUITING_THEM_TO_CLATHRIN_ADAPTERS	20	-0.395619	-0.94177	0.59435	1	0.801648	2408	tags=25%, list=16%, signal=21%	CD4/AP1S2/LCK/CD28/CD8B
REACTOME_DOWNSTREAM_SIGNALING_OF_ACTIVATED_FGFR4	REACTOME_DOWNSTREAM_SIGNALING_OF_ACTIVATED_FGFR4	18	-0.403682	-0.941215	0.614499	1	0.801648	4164	tags=33%, list=27%, signal=24%	KLB/GAB1/FGF2/FGFR4/FRS2/FGF18
REACTOME_TRANSFERRIN_ENDOCYTOSIS_AND_RECYCLING	REACTOME_TRANSFERRIN_ENDOCYTOSIS_AND_RECYCLING	30	-0.371565	-0.938346	0.597444	1	0.801648	3292	tags=20%, list=21%, signal=16%	ATP6V1G2/ATP6V0A1/ATP6V0D2/ATP6V0A4/TFR2/TF
REACTOME_NRAGE_SIGNALS_DEATH_THROUGH_JNK	REACTOME_NRAGE_SIGNALS_DEATH_THROUGH_JNK	57	-0.347997	-0.937541	0.614995	1	0.801648	4345	tags=37%, list=28%, signal=27%	ARHGEF2/TRIO/AATF/ABR/RAC1/OBSCN/ARHGEF12/ARHGEF15/FGD1/FGD2/TIAM1/PREX1/KALRN/FGD4/ARHGEF10L/ARHGEF6/NGF/NGEF/VAV1/MCF2L/FGD3
REACTOME_RECYCLING_OF_BILE_ACIDS_AND_SALTS	REACTOME_RECYCLING_OF_BILE_ACIDS_AND_SALTS	11	-0.437358	-0.934849	0.604091	1	0.801648	4532	tags=36%, list=29%, signal=26%	NCOA2/SLC51A/NCOA1/FABP6
REACTOME_GRB2_EVENTS_IN_ERBB2_SIGNALING	REACTOME_GRB2_EVENTS_IN_ERBB2_SIGNALING	14	-0.418641	-0.933305	0.60117	1	0.801648	3577	tags=36%, list=23%, signal=27%	NRG4/EREG/HBEGF/NRG2/EGF
REACTOME_DISEASES_OF_METABOLISM	REACTOME_DISEASES_OF_METABOLISM	208	-0.326563	-0.930454	0.726274	1	0.801648	3875	tags=27%, list=25%, signal=20%	CHST6/CYP26B1/SPON1/NOTCH3/ADAMTS7/IDS/GALK1/ACACA/ADAMTS10/ADAMTS6/HSPG2/NOTCH2/TPMT/ADAMTS13/MAOA/MUC3A/SBSPON/IDUA/SEMA5A/EPM2A/CSF2RA/CYP2R1/GGT1/SFTPD/MUC12/ADAMTSL5/CYP7B1/ADAMTS3/GPC2/THSD7A/CSPG5/PRELP/CSF2RB/BCAN/MMACHC/MUC20/CYP27A1/DPM3/ADAMTSL1/ADAMTS16/CUBN/GPC3/CFP/HYAL1/UGT1A1/LARGE1/ADAMTSL3/ADAMTS17/GYG2/ABCA3/ACAN/PPP1R3C/OMD/MUC15/OGN/CYP4F22
REACTOME_DEGRADATION_OF_THE_EXTRACELLULAR_MATRIX	REACTOME_DEGRADATION_OF_THE_EXTRACELLULAR_MATRIX	117	-0.331267	-0.930393	0.68969	1	0.801648	3847	tags=29%, list=25%, signal=22%	MMP16/COL2A1/A2M/MMP13/PHYKPL/SCUBE1/HSPG2/CAPN12/COL9A2/CAPN5/COL9A3/MMP3/MMP24/MMP1/SPP1/FBN1/COL14A1/BCAN/TPSAB1/MMP12/CAPN11/CAPN3/ADAMTS16/CAPNS2/COL26A1/KLK7/COL6A6/ELN/ACAN/CTSG/COL6A5/COL4A3/CAPN14/COL4A4
REACTOME_SIGNALING_BY_NODAL	REACTOME_SIGNALING_BY_NODAL	15	-0.410518	-0.930114	0.610405	1	0.801648	3492	tags=60%, list=23%, signal=46%	SMAD3/FURIN/FOXO3/ACVR1B/DRAP1/ACVR1C/FOXH1/ACVR2A/NODAL
REACTOME_LEISHMANIA_INFECTION	REACTOME_LEISHMANIA_INFECTION	155	-0.328267	-0.929464	0.703	1	0.801648	4186	tags=30%, list=27%, signal=22%	ABI2/GNG2/PRKAR2B/HCK/ABI1/RAC1/MEFV/WNT5A/NOX1/PRKX/ITPR2/IL10/WIPF1/MYO5A/ITPR1/NCKAP1L/GNG4/WIPF2/ADCY4/WAS/CD3G/GNG3/NOXO1/HMOX1/WASF2/CD247/ADCY1/P2RX7/CYSLTR2/GGT1/GNGT1/FGR/ELMO1/GNB3/PLCG2/VAV1/BTK/GNAZ/CYFIP2/PSTPIP1/ADCY2/DPEP2/GNG7/CYSLTR1/CTSG/DPEP1/ADCY5
REACTOME_APOPTOTIC_CLEAVAGE_OF_CELL_ADHESION_PROTEINS	REACTOME_APOPTOTIC_CLEAVAGE_OF_CELL_ADHESION_PROTEINS	11	-0.434458	-0.928651	0.616125	1	0.801648	1786	tags=36%, list=12%, signal=32%	DSG3/PKP1/OCLN/DSG1
REACTOME_SYNTHESIS_OF_GLYCOSYLPHOSPHATIDYLINOSITOL_GPI	REACTOME_SYNTHESIS_OF_GLYCOSYLPHOSPHATIDYLINOSITOL_GPI	18	0.264756	0.926486	0.578947	1	0.801648	11304	tags=100%, list=74%, signal=26%	PIGX/PIGP/PIGO/PIGQ/PIGL/PIGG/PIGC/PIGB/PIGF/DPM2/PIGV/PIGH/PIGW/PIGA/PIGY/PIGZ/PIGN/PIGM
REACTOME_SIGNAL_REGULATORY_PROTEIN_FAMILY_INTERACTIONS	REACTOME_SIGNAL_REGULATORY_PROTEIN_FAMILY_INTERACTIONS	14	-0.415147	-0.925516	0.608187	1	0.801648	3239	tags=36%, list=21%, signal=28%	PTPN6/PTK2B/SIRPB1/SFTPD/SIRPG
REACTOME_SYNTHESIS_OF_PIPS_AT_THE_PLASMA_MEMBRANE	REACTOME_SYNTHESIS_OF_PIPS_AT_THE_PLASMA_MEMBRANE	52	-0.344922	-0.923667	0.636456	1	0.801648	3972	tags=23%, list=26%, signal=17%	PIP4K2A/INPP5J/INPP5D/PIK3C2B/MTMR9/SYNJ1/PLEKHA6/PIK3R6/PIK3C2G/PIK3CG/PIP5K1B/PIK3R5
REACTOME_FORMATION_OF_FIBRIN_CLOT_CLOTTING_CASCADE	REACTOME_FORMATION_OF_FIBRIN_CLOT_CLOTTING_CASCADE	22	-0.38258	-0.92353	0.61427	1	0.801648	3932	tags=45%, list=26%, signal=34%	F5/A2M/VWF/SERPINA5/F8/F12/F13A1/GP1BB/F10/GP1BA
REACTOME_NOTCH4_INTRACELLULAR_DOMAIN_REGULATES_TRANSCRIPTION	REACTOME_NOTCH4_INTRACELLULAR_DOMAIN_REGULATES_TRANSCRIPTION	18	0.263641	0.922587	0.586466	1	0.801648	1799	tags=33%, list=12%, signal=29%	ACTA2/MAML2/FLT4/SNW1/HEY1/HEY2
REACTOME_SHC_MEDIATED_CASCADE_FGFR1	REACTOME_SHC_MEDIATED_CASCADE_FGFR1	10	-0.435688	-0.919798	0.631127	1	0.801648	2811	tags=30%, list=18%, signal=25%	FGF2/FGFR1/KL
REACTOME_REGULATION_OF_GLYCOLYSIS_BY_FRUCTOSE_2_6_BISPHOSPHATE_METABOLISM	REACTOME_REGULATION_OF_GLYCOLYSIS_BY_FRUCTOSE_2_6_BISPHOSPHATE_METABOLISM	11	-0.429456	-0.917959	0.637786	1	0.801648	4876	tags=36%, list=32%, signal=25%	PFKFB3/PRKACA/PFKFB2/PFKFB1
REACTOME_IRE1ALPHA_ACTIVATES_CHAPERONES	REACTOME_IRE1ALPHA_ACTIVATES_CHAPERONES	49	0.194062	0.91672	0.59602	1	0.801648	3866	tags=31%, list=25%, signal=23%	PDIA6/HSPA5/PDIA5/HDGF/MYDGF/YIF1A/SHC1/DNAJC3/FKBP14/ADD1/WFS1/KDELR3/CUL7/HYOU1/KLHDC3
REACTOME_REGULATION_OF_NF_KAPPA_B_SIGNALING	REACTOME_REGULATION_OF_NF_KAPPA_B_SIGNALING	18	0.261954	0.916683	0.593985	1	0.801648	11347	tags=100%, list=74%, signal=26%	IKBIP/UBB/USP18/TRAF2/USP14/LRRC14/TRAF6/CHUK/NLRC5/IKBKG/CASP8/TP53/N4BP1/UBC/RPS27A/IKBKB/UBA52/NLRX1
REACTOME_ADP_SIGNALLING_THROUGH_P2Y_PURINOCEPTOR_12	REACTOME_ADP_SIGNALLING_THROUGH_P2Y_PURINOCEPTOR_12	19	-0.387519	-0.913839	0.638322	1	0.801648	4179	tags=42%, list=27%, signal=31%	GNGT2/GNG2/P2RY12/GNG4/GNG3/GNGT1/GNB3/GNG7
REACTOME_NGF_STIMULATED_TRANSCRIPTION	REACTOME_NGF_STIMULATED_TRANSCRIPTION	36	-0.354573	-0.912928	0.66212	1	0.801648	4473	tags=42%, list=29%, signal=30%	EP300/FOS/JUND/TRIB1/EGR2/FOSB/ID2/FOSL1/CDK5R1/LYL1/RRAD/ARC/VGF/SH3GL3/EGR3
REACTOME_MITOPHAGY	REACTOME_MITOPHAGY	29	0.227924	0.910915	0.608696	1	0.801648	3262	tags=38%, list=21%, signal=30%	SRC/CSNK2A1/PGAM5/UBB/TOMM5/MTERF3/ATG5/CSNK2A2/TOMM70/TOMM22/ATG12
REACTOME_REGULATION_OF_SIGNALING_BY_CBL	REACTOME_REGULATION_OF_SIGNALING_BY_CBL	22	-0.377142	-0.910402	0.628763	1	0.801648	6234	tags=50%, list=41%, signal=30%	RAPGEF1/PIK3CD/PIK3CB/CRK/PIK3R3/UBA52/SYK/FYN/HCK/VAV1/BLNK
REACTOME_TRANSLOCATION_OF_SLC2A4_GLUT4_TO_THE_PLASMA_MEMBRANE	REACTOME_TRANSLOCATION_OF_SLC2A4_GLUT4_TO_THE_PLASMA_MEMBRANE	66	-0.335784	-0.908784	0.677812	1	0.801648	4482	tags=27%, list=29%, signal=19%	TUBB6/TBC1D4/RAB10/RAC1/TBC1D1/ASPSCR1/RALGAPA2/MYO5A/TUBB2A/TUBA4A/TUBB1/PRKAA2/SFN/SLC2A4/TUBB4A/TUBB2B/TUBAL3/TUBA3D
REACTOME_TNFR2_NON_CANONICAL_NF_KB_PATHWAY	REACTOME_TNFR2_NON_CANONICAL_NF_KB_PATHWAY	94	-0.32679	-0.908679	0.717871	1	0.801648	2915	tags=23%, list=19%, signal=19%	MAP3K14/TNFRSF8/BIRC2/FASLG/TNFSF11/TNFRSF9/EDA/TNFRSF11A/TNFRSF11B/TNFSF18/TNFRSF25/EDA2R/TNFRSF4/TNFSF8/TNFSF15/CD27/TNFSF14/TNFRSF17/EDAR/CD40LG/TNFRSF13B/TNFRSF13C
REACTOME_MATERNAL_TO_ZYGOTIC_TRANSITION_MZT	REACTOME_MATERNAL_TO_ZYGOTIC_TRANSITION_MZT	45	0.202702	0.907792	1	1	0.801648	3077	tags=27%, list=20%, signal=21%	UHRF1/UNG/EIF4A3/TEAD4/PABPC1/TNKS1BP1/PAIP1/POLR2D/HIRA/PAIP2/CNOT8/ZFP36L2
REACTOME_EPHA_MEDIATED_GROWTH_CONE_COLLAPSE	REACTOME_EPHA_MEDIATED_GROWTH_CONE_COLLAPSE	24	-0.37189	-0.907775	0.642778	1	0.801648	4416	tags=46%, list=29%, signal=33%	FYN/EPHA4/EPHA3/EPHA1/EPHA2/EFNA3/EFNA5/EPHA10/NGEF/MYH14/MYH11
REACTOME_VITAMIN_B5_PANTOTHENATE_METABOLISM	REACTOME_VITAMIN_B5_PANTOTHENATE_METABOLISM	19	-0.384036	-0.905626	0.647392	1	0.801648	2192	tags=42%, list=14%, signal=36%	FASN/DCAKD/VNN1/SLC25A16/SLC25A42/NUDT8/ENPP1/VNN2
REACTOME_TRIGLYCERIDE_METABOLISM	REACTOME_TRIGLYCERIDE_METABOLISM	24	-0.370794	-0.9051	0.646086	1	0.801648	4813	tags=46%, list=31%, signal=32%	GPAT2/PLIN3/PRKACA/FABP5/GK/LPIN2/FABP3/DGAT2/LPIN1/LIPE/FABP6
REACTOME_RUNX2_REGULATES_OSTEOBLAST_DIFFERENTIATION	REACTOME_RUNX2_REGULATES_OSTEOBLAST_DIFFERENTIATION	22	-0.374786	-0.904715	0.637681	1	0.801648	3856	tags=32%, list=25%, signal=24%	HDAC6/BGLAP/SATB2/RUNX2/YAP1/AR/ZNF521
REACTOME_CD209_DC_SIGN_SIGNALING	REACTOME_CD209_DC_SIGN_SIGNALING	20	-0.379307	-0.902939	0.655367	1	0.801648	6712	tags=60%, list=44%, signal=34%	RELB/CREBBP/RPS6KA5/RAF1/HRAS/RELA/EP300/FYN/PRKACA/CD209/ICAM2/ICAM3
REACTOME_DCC_MEDIATED_ATTRACTIVE_SIGNALING	REACTOME_DCC_MEDIATED_ATTRACTIVE_SIGNALING	14	-0.404317	-0.901372	0.640936	1	0.801648	4416	tags=43%, list=29%, signal=31%	FYN/TRIO/ABLIM2/RAC1/ABLIM1/DCC
REACTOME_NETRIN_1_SIGNALING	REACTOME_NETRIN_1_SIGNALING	45	-0.342499	-0.90118	0.662887	1	0.801648	4478	tags=36%, list=29%, signal=25%	ROBO1/FYN/TRIO/SLIT2/TRPC4/ABLIM2/RAC1/MAPK13/UNC5C/RGMA/TRPC1/SLIT1/SLIT3/ABLIM1/DCC/TRPC3
REACTOME_SIGNALING_BY_CSF1_M_CSF_IN_MYELOID_CELLS	REACTOME_SIGNALING_BY_CSF1_M_CSF_IN_MYELOID_CELLS	31	-0.355739	-0.900034	0.665602	1	0.801648	2144	tags=32%, list=14%, signal=28%	UBA52/FYN/HCK/INPP5D/GAB2/GRAP2/PLCG2/IL34/GAB3/PIK3CG
REACTOME_PI_METABOLISM	REACTOME_PI_METABOLISM	80	-0.326021	-0.897535	0.72334	1	0.801648	3258	tags=29%, list=21%, signal=23%	PIK3R3/SBF1/INPP5F/FIG4/PLEKHA1/MTMR10/PIP4K2A/INPP5J/INPP5D/PIK3C2B/MTMR9/SYNJ1/MTMR7/GDPD1/PLEKHA6/TNFAIP8L2/PIK3R6/PIK3C2G/PIK3CG/PIP5K1B/PIK3R5/PNPLA7/GDPD3
REACTOME_ZBP1_DAI_MEDIATED_INDUCTION_OF_TYPE_I_IFNS	REACTOME_ZBP1_DAI_MEDIATED_INDUCTION_OF_TYPE_I_IFNS	20	0.253127	0.895738	0.632479	1	0.801648	11483	tags=100%, list=75%, signal=25%	DTX4/TLR3/NFKBIA/TBK1/DHX9/IRF3/NFKB1/NKIRAS1/CHUK/MYD88/RIPK1/IKBKG/NKIRAS2/NFKB2/IKBKB/RELA/TICAM1/NFKBIB/ZBP1/RIPK3
REACTOME_MET_ACTIVATES_RAP1_AND_RAC1	REACTOME_MET_ACTIVATES_RAP1_AND_RAC1	11	-0.418871	-0.895333	0.66787	1	0.801648	3883	tags=55%, list=25%, signal=41%	MET/RAPGEF1/CRK/RAC1/GAB1/HGF
REACTOME_DERMATAN_SULFATE_BIOSYNTHESIS	REACTOME_DERMATAN_SULFATE_BIOSYNTHESIS	10	-0.423684	-0.894455	0.661765	1	0.801648	1799	tags=40%, list=12%, signal=35%	UST/CSPG5/BCAN/DSEL
REACTOME_TP53_REGULATES_TRANSCRIPTION_OF_ADDITIONAL_CELL_CYCLE_GENES_WHOSE_EXACT_ROLE_IN_THE_P53_PATHWAY_REMAIN_UNCERTAIN	REACTOME_TP53_REGULATES_TRANSCRIPTION_OF_ADDITIONAL_CELL_CYCLE_GENES_WHOSE_EXACT_ROLE_IN_THE_P53_PATHWAY_REMAIN_UNCERTAIN	21	0.250046	0.892521	0.657407	1	0.801648	4618	tags=43%, list=30%, signal=30%	CDC25C/TNKS1BP1/NPM1/CNOT8/CENPJ/PLK2/CNOT10/CNOT6/PLAGL1
REACTOME_O_LINKED_GLYCOSYLATION_OF_MUCINS	REACTOME_O_LINKED_GLYCOSYLATION_OF_MUCINS	46	-0.337531	-0.892106	0.680328	1	0.801648	2900	tags=26%, list=19%, signal=21%	MUC3A/B3GNTL1/B3GNT8/MUC12/ST6GAL1/GALNT15/MUC20/GALNT5/ST6GALNAC3/GALNT16/GCNT3/MUC15
REACTOME_REGULATION_OF_GENE_EXPRESSION_IN_LATE_STAGE_BRANCHING_MORPHOGENESIS_PANCREATIC_BUD_PRECURSOR_CELLS	REACTOME_REGULATION_OF_GENE_EXPRESSION_IN_LATE_STAGE_BRANCHING_MORPHOGENESIS_PANCREATIC_BUD_PRECURSOR_CELLS	12	-0.409583	-0.891897	0.653254	1	0.801648	2317	tags=25%, list=15%, signal=21%	MAML3/KAT2B/RBPJ
REACTOME_MATURATION_OF_SARS_COV_2_SPIKE_PROTEIN	REACTOME_MATURATION_OF_SARS_COV_2_SPIKE_PROTEIN	36	-0.345899	-0.890593	0.689402	1	0.801648	1952	tags=11%, list=13%, signal=10%	ZDHHC2/ST6GAL1/ST6GALNAC3/ZDHHC11
REACTOME_IRAK2_MEDIATED_ACTIVATION_OF_TAK1_COMPLEX	REACTOME_IRAK2_MEDIATED_ACTIVATION_OF_TAK1_COMPLEX	10	0.311499	0.888396	0.602151	1	0.801648	10584	tags=100%, list=69%, signal=31%	UBB/IRAK2/TRAF6/MAP3K7/TAB1/TAB2/TAB3/UBC/RPS27A/UBA52
REACTOME_MUCOPOLYSACCHARIDOSES	REACTOME_MUCOPOLYSACCHARIDOSES	11	-0.415255	-0.887605	0.677497	1	0.801648	3746	tags=64%, list=24%, signal=48%	GNS/GUSB/ARSB/HGSNAT/IDS/IDUA/HYAL1
REACTOME_CHONDROITIN_SULFATE_DERMATAN_SULFATE_METABOLISM	REACTOME_CHONDROITIN_SULFATE_DERMATAN_SULFATE_METABOLISM	47	-0.334941	-0.886548	0.678279	1	0.801648	3813	tags=34%, list=25%, signal=26%	UST/IDS/HSPG2/CHST13/CSGALNACT1/IDUA/B3GAT1/CHST7/HYAL3/B3GAT2/GPC2/CSPG5/BCAN/GPC3/HYAL1/DSEL
REACTOME_RECYCLING_PATHWAY_OF_L1	REACTOME_RECYCLING_PATHWAY_OF_L1	42	-0.338113	-0.885838	0.691192	1	0.801648	2575	tags=17%, list=17%, signal=14%	TUBB2A/TUBA4A/TUBB1/TUBB4A/TUBB2B/TUBAL3/TUBA3D
REACTOME_GLYCOLYSIS	REACTOME_GLYCOLYSIS	68	-0.326292	-0.884656	0.725152	1	0.801648	2057	tags=12%, list=13%, signal=10%	GCK/ALDOC/PFKFB1/NUP210/PGAM2/ENO3/ENO4/HKDC1
REACTOME_UPTAKE_AND_FUNCTION_OF_ANTHRAX_TOXINS	REACTOME_UPTAKE_AND_FUNCTION_OF_ANTHRAX_TOXINS	11	0.297589	0.883725	0.590643	1	0.801648	679	tags=18%, list=4%, signal=17%	ANTXR2/MAP2K3
REACTOME_MITOCHONDRIAL_FATTY_ACID_BETA_OXIDATION	REACTOME_MITOCHONDRIAL_FATTY_ACID_BETA_OXIDATION	32	-0.346719	-0.883709	0.691332	1	0.801648	3459	tags=22%, list=23%, signal=17%	ACADS/ECI1/ACAD11/ACOT13/MCEE/DBI/THEM5
REACTOME_NEGATIVE_REGULATION_OF_FLT3	REACTOME_NEGATIVE_REGULATION_OF_FLT3	15	-0.389959	-0.883533	0.66474	1	0.801648	5872	tags=53%, list=38%, signal=33%	CSK/SH2B3/ABL2/UBA52/SLA2/SLA/PTPRJ/FLT3
REACTOME_KERATAN_SULFATE_KERATIN_METABOLISM	REACTOME_KERATAN_SULFATE_KERATIN_METABOLISM	34	-0.344689	-0.881712	0.688819	1	0.801648	636	tags=15%, list=4%, signal=14%	PRELP/GLB1L3/ACAN/OMD/OGN
REACTOME_REPRODUCTION	REACTOME_REPRODUCTION	71	-0.323237	-0.881635	0.730303	1	0.801648	4364	tags=34%, list=28%, signal=24%	ATM/SYCE2/TINF2/SYCE3/IZUMO4/HVCN1/HSPA2/NANOS3/CBFA2T2/REC8/BMP4/CATSPER2/SYCP2/SOX17/PRDM1/IZUMO1/SYNE1/CATSPER3/CXCR4/SYCP3/STAG3/CATSPERG/OVGP1/EOMES
REACTOME_SIGNALING_BY_FGFR4_IN_DISEASE	REACTOME_SIGNALING_BY_FGFR4_IN_DISEASE	11	-0.412022	-0.880693	0.68231	1	0.801648	3364	tags=64%, list=22%, signal=50%	KRAS/PLCG1/SOS1/HRAS/GAB1/FGFR4/FRS2
REACTOME_ACTIVATED_TAK1_MEDIATES_P38_MAPK_ACTIVATION	REACTOME_ACTIVATED_TAK1_MEDIATES_P38_MAPK_ACTIVATION	23	0.241727	0.880572	0.679612	1	0.801648	3720	tags=30%, list=24%, signal=23%	MAP2K3/RIPK2/UBB/MAPK14/UBE2V1/IRAK2/UBE2N
REACTOME_AKT_PHOSPHORYLATES_TARGETS_IN_THE_CYTOSOL	REACTOME_AKT_PHOSPHORYLATES_TARGETS_IN_THE_CYTOSOL	14	0.278885	0.880003	0.598639	1	0.801648	11086	tags=100%, list=72%, signal=28%	MKRN1/CDKN1B/BAD/AKT2/CHUK/MDM2/TSC2/GSK3A/AKT3/AKT1S1/GSK3B/AKT1/CDKN1A/CASP9
REACTOME_ACETYLCHOLINE_REGULATES_INSULIN_SECRETION	REACTOME_ACETYLCHOLINE_REGULATES_INSULIN_SECRETION	10	-0.416729	-0.879772	0.677696	1	0.801648	2309	tags=50%, list=15%, signal=43%	PRKCA/GNAQ/CHRM3/PLCB2/GNA14
REACTOME_ADVANCED_GLYCOSYLATION_ENDPRODUCT_RECEPTOR_SIGNALING	REACTOME_ADVANCED_GLYCOSYLATION_ENDPRODUCT_RECEPTOR_SIGNALING	12	-0.403907	-0.879537	0.669822	1	0.801648	3173	tags=25%, list=21%, signal=20%	CAPZA1/S100B/S100A12
REACTOME_MAPK_FAMILY_SIGNALING_CASCADES	REACTOME_MAPK_FAMILY_SIGNALING_CASCADES	290	-0.307056	-0.878955	0.884116	1	0.801648	3606	tags=22%, list=23%, signal=17%	RANBP9/NRG4/VWF/CSF2/FGFR2/EREG/ANGPT1/RASAL1/RASA4/ABHD17A/KSR1/ARTN/HSPB1/IL2RB/FGF2/TEK/JAK3/FGFR4/HBEGF/PDGFRA/NRG2/FRS2/FGFR1/RET/IL2RG/RAPGEF2/SHC2/SPRED3/KALRN/CDC14A/FGFR3/CSF2RA/CDC14B/CAMK2B/GRIN2D/EPGN/RAG2/ITGA2B/KIT/APBB1IP/CAMK2A/CSF2RB/KSR2/DUSP2/RASAL3/DUSP8/KL/NEFL/LAT/GDNF/GRIN1/TNRC6C/PTPN7/FGF7/NRTN/EGF/FGF18/GFRA1/HGF/ACTN2/GFRA2/DLG2/FLT3/GFRA3/SPTBN4
REACTOME_SIGNALING_BY_EGFR	REACTOME_SIGNALING_BY_EGFR	49	0.185877	0.878055	0.679923	1	0.801648	1986	tags=20%, list=13%, signal=18%	AREG/SRC/EGFR/PTPN12/BTC/UBB/SH3KBP1/SPRY1/SHC1/PXN
REACTOME_SEMA4D_IN_SEMAPHORIN_SIGNALING	REACTOME_SEMA4D_IN_SEMAPHORIN_SIGNALING	24	-0.359614	-0.877811	0.680265	1	0.801648	1386	tags=25%, list=9%, signal=23%	RAC1/ARHGEF12/SEMA4D/RND1/MYH14/MYH11
REACTOME_KINESINS	REACTOME_KINESINS	53	-0.327247	-0.877584	0.704684	1	0.801648	3452	tags=28%, list=22%, signal=22%	KIFC2/KIF21A/KIF27/KIF13B/TUBB2A/TUBA4A/TUBB1/KIF26B/KIF21B/KIF26A/TUBB4A/TUBB2B/KIF5A/TUBAL3/TUBA3D
REACTOME_TRAF6_MEDIATED_NF_KB_ACTIVATION	REACTOME_TRAF6_MEDIATED_NF_KB_ACTIVATION	23	0.240801	0.877199	0.68932	1	0.801648	1898	tags=22%, list=12%, signal=19%	IFIH1/MAVS/APP/SAA1/NFKBIA
REACTOME_DOWNREGULATION_OF_ERBB2_SIGNALING	REACTOME_DOWNREGULATION_OF_ERBB2_SIGNALING	27	-0.351516	-0.876393	0.682848	1	0.801648	3577	tags=30%, list=23%, signal=23%	UBA52/HSP90AA1/NRG4/EREG/HBEGF/NRG2/EGF/MATK
REACTOME_ELASTIC_FIBRE_FORMATION	REACTOME_ELASTIC_FIBRE_FORMATION	41	-0.334356	-0.875587	0.70424	1	0.801648	2003	tags=22%, list=13%, signal=19%	VTN/FBN1/LTBP4/EMILIN3/ELN/ITGA8/MFAP4/BMP7/LOXL4
REACTOME_GENE_SILENCING_BY_RNA	REACTOME_GENE_SILENCING_BY_RNA	71	0.176312	0.875171	1	1	0.801648	3584	tags=39%, list=23%, signal=30%	NUP54/POLR2K/POLR2A/RAE1/POLR2C/NUP133/POLR2G/ELAC2/NDC1/NUP93/NUP155/POLR2D/NUP37/NUP107/NUP160/NUP43/RAN/XPO5/TSNAX/TARBP2/NUP85/PLD6/NUP205/NUP62/NUP153/NUP188/NUP98/SEC13
REACTOME_RORA_ACTIVATES_GENE_EXPRESSION	REACTOME_RORA_ACTIVATES_GENE_EXPRESSION	18	-0.375184	-0.87477	0.682394	1	0.801648	6578	tags=61%, list=43%, signal=35%	CARM1/CREBBP/PPARA/CHD9/MED1/EP300/NCOA2/SMARCD3/CPT1A/NCOA1/RORA
REACTOME_TFAP2_AP_2_FAMILY_REGULATES_TRANSCRIPTION_OF_GROWTH_FACTORS_AND_THEIR_RECEPTORS	REACTOME_TFAP2_AP_2_FAMILY_REGULATES_TRANSCRIPTION_OF_GROWTH_FACTORS_AND_THEIR_RECEPTORS	10	0.306697	0.874701	0.61828	1	0.801648	866	tags=20%, list=6%, signal=19%	ATAD2/EGFR
REACTOME_LOSS_OF_FUNCTION_OF_MECP2_IN_RETT_SYNDROME	REACTOME_LOSS_OF_FUNCTION_OF_MECP2_IN_RETT_SYNDROME	13	-0.396595	-0.874586	0.669006	1	0.801648	6225	tags=54%, list=41%, signal=32%	CALM1/MECP2/GPS2/NCOR1/PRKACA/CAMK4/BDNF
REACTOME_CASPASE_ACTIVATION_VIA_DEPENDENCE_RECEPTORS_IN_THE_ABSENCE_OF_LIGAND	REACTOME_CASPASE_ACTIVATION_VIA_DEPENDENCE_RECEPTORS_IN_THE_ABSENCE_OF_LIGAND	10	-0.413714	-0.873407	0.682598	1	0.801648	1514	tags=40%, list=10%, signal=36%	APPL1/CASP9/DCC/DAPK2
REACTOME_GRB2_SOS_PROVIDES_LINKAGE_TO_MAPK_SIGNALING_FOR_INTEGRINS	REACTOME_GRB2_SOS_PROVIDES_LINKAGE_TO_MAPK_SIGNALING_FOR_INTEGRINS	12	0.284844	0.872871	0.598726	1	0.801648	604	tags=17%, list=4%, signal=16%	FN1/SRC
REACTOME_RAC1_GTPASE_CYCLE	REACTOME_RAC1_GTPASE_CYCLE	180	-0.306707	-0.872462	0.841159	1	0.801648	5245	tags=38%, list=34%, signal=26%	ARHGDIB/CDC42EP1/FARP2/FGD5/VANGL1/PIK3R3/ABL2/NISCH/ARHGAP33/ARHGAP12/DOCK4/ARHGAP21/CYBB/ARHGAP25/ARHGAP24/TRIO/SRGAP1/DEF6/ABI2/ABR/NCF4/ABI1/ARAP2/MPP7/PLEKHG6/RAC1/ARHGAP15/FMNL1/ARHGEF15/FAM13B/NOX1/ARHGAP31/PKN1/PLEKHG1/WIPF1/EPHA2/IQGAP2/NCKAP1L/WIPF2/DLC1/WAS/NOXO1/WASF2/TIAM1/CHN2/PREX1/KALRN/DOCK8/PREX2/ARHGAP27/DOCK10/SPATA13/DOCK11/NCF1/ARHGEF6/ARHGAP45/ARHGAP9/ARHGAP30/DOCK2/NGEF/PL…
REACTOME_PLATELET_ACTIVATION_SIGNALING_AND_AGGREGATION	REACTOME_PLATELET_ACTIVATION_SIGNALING_AND_AGGREGATION	224	-0.305758	-0.872295	0.871129	1	0.801648	3735	tags=25%, list=24%, signal=20%	A2M/SOD1/P2RY12/LCP2/ITPR2/VWF/DAGLA/RAPGEF4/PTPN6/ITPR1/GNG4/FERMT3/PCYOX1L/DGKA/F8/GNG3/ADRA2B/IGF2/TUBA4A/GNGT1/RASGRP2/ITGA2B/GNB3/LCK/APBB1IP/GNA14/RAPGEF3/ABHD6/PLCG2/F13A1/PIK3R6/VAV1/CTSW/IGF1/SELENOP/TRPC3/LAT/PLA2G4A/ECM1/EGF/CLEC3B/PRKCB/ITIH4/PLEK/PIK3CG/GP1BB/PIK3R5/GNG7/P2RY1/SELP/TTN/TF/HGF/ACTN2/GP1BA/ADRA2A/CLU
REACTOME_NEGATIVE_REGULATION_OF_FGFR2_SIGNALING	REACTOME_NEGATIVE_REGULATION_OF_FGFR2_SIGNALING	22	-0.360993	-0.871418	0.697882	1	0.801648	4786	tags=32%, list=31%, signal=22%	UBA52/MKNK1/FGFR2/FGF2/FRS2/FGF7/FGF18
REACTOME_EXTRACELLULAR_MATRIX_ORGANIZATION	REACTOME_EXTRACELLULAR_MATRIX_ORGANIZATION	260	-0.304583	-0.871042	0.885115	1	0.801648	3040	tags=25%, list=20%, signal=20%	IBSP/CAPN12/LAMA2/BMP4/COL9A2/ITGB2/FGF2/CAPN5/COL9A3/MMP3/JAM2/ICAM2/MMP24/ITGA11/PTPRS/CEACAM1/LAMC3/MMP1/ITGB7/VTN/SPP1/FBN1/LTBP4/ADAMTS3/COL14A1/ITGA2B/COMP/ITGA10/ITGA7/BCAN/TPSAB1/MMP12/ITGAX/CAPN11/ICAM4/JAM3/ICAM3/COL28A1/CAPN3/EMILIN3/ADAMTS16/CAPNS2/HAPLN1/ITGAL/COL26A1/KLK7/COL6A6/MATN1/ELN/ITGA8/COL21A1/COLGALT2/ITGAM/ACAN/CTSG/MFAP4/TNN/COL6A5/BMP7/COL4A3/TNXB/CAPN14/LOXL4/COL4A4
REACTOME_OVARIAN_TUMOR_DOMAIN_PROTEASES	REACTOME_OVARIAN_TUMOR_DOMAIN_PROTEASES	38	0.203968	0.870304	0.767442	1	0.801648	1314	tags=16%, list=9%, signal=14%	IFIH1/MAVS/TNIP3/CDK1/RIPK2/UBB
REACTOME_RHO_GTPASES_ACTIVATE_ROCKS	REACTOME_RHO_GTPASES_ACTIVATE_ROCKS	19	-0.369004	-0.870178	0.685941	1	0.801648	1096	tags=11%, list=7%, signal=10%	MYH14/MYH11
REACTOME_SIGNALING_BY_FGFR1	REACTOME_SIGNALING_BY_FGFR1	41	-0.332273	-0.870133	0.711479	1	0.801648	3514	tags=22%, list=23%, signal=17%	ANOS1/GAB1/FGF2/FRS2/FGFR1/FLRT1/KL/TGFBR3/FGF18
REACTOME_CDC42_GTPASE_CYCLE	REACTOME_CDC42_GTPASE_CYCLE	151	-0.306855	-0.869353	0.814186	1	0.801648	4388	tags=32%, list=29%, signal=23%	ARHGAP24/TRIO/SRGAP1/DEF6/ABR/SH3PXD2A/ARAP2/ARHGEF12/FMNL1/ARHGEF15/FAM13B/ARHGAP31/FGD1/PLEKHG1/GOLGA8R/STARD8/DAAM1/WIPF1/FMNL3/FNBP1/IQGAP2/WIPF2/JUP/DLC1/WAS/PLEKHG4B/FGD2/TIAM1/PREX1/FGD4/DOCK8/PREX2/ARHGAP27/DOCK10/SPATA13/DOCK11/ARHGEF6/ARHGAP45/ARHGAP9/ARHGAP30/NGEF/PLEKHG4/PARD6A/ARHGAP4/MCF2L/ARHGAP20/FGD3/TAGAP
REACTOME_COPI_MEDIATED_ANTEROGRADE_TRANSPORT	REACTOME_COPI_MEDIATED_ANTEROGRADE_TRANSPORT	93	-0.312803	-0.868684	0.790161	1	0.801648	1046	tags=14%, list=7%, signal=13%	CD55/CAPZA1/ANK3/TUBB2A/TUBA4A/TUBB1/DYNC1I1/TUBB4A/TUBB2B/TUBAL3/ANK2/TUBA3D/SPTBN4
REACTOME_KERATAN_SULFATE_BIOSYNTHESIS	REACTOME_KERATAN_SULFATE_BIOSYNTHESIS	26	-0.350563	-0.868588	0.695887	1	0.801648	484	tags=15%, list=3%, signal=15%	PRELP/ACAN/OMD/OGN
REACTOME_NICOTINATE_METABOLISM	REACTOME_NICOTINATE_METABOLISM	27	0.227044	0.867935	0.693333	1	0.801648	1689	tags=19%, list=11%, signal=17%	NNMT/NT5E/PARP14/NADSYN1/NAXD
REACTOME_RIP_MEDIATED_NFKB_ACTIVATION_VIA_ZBP1	REACTOME_RIP_MEDIATED_NFKB_ACTIVATION_VIA_ZBP1	17	0.253078	0.867351	0.724638	1	0.801648	11483	tags=100%, list=75%, signal=25%	TLR3/NFKBIA/DHX9/NFKB1/NKIRAS1/CHUK/MYD88/RIPK1/IKBKG/NKIRAS2/NFKB2/IKBKB/RELA/TICAM1/NFKBIB/ZBP1/RIPK3
REACTOME_ENDOSOMAL_SORTING_COMPLEX_REQUIRED_FOR_TRANSPORT_ESCRT	REACTOME_ENDOSOMAL_SORTING_COMPLEX_REQUIRED_FOR_TRANSPORT_ESCRT	31	0.215138	0.86724	0.746032	1	0.801648	4265	tags=45%, list=28%, signal=33%	CHMP5/UBB/CHMP4C/CHMP6/VPS37C/SNF8/VTA1/CHMP4B/CHMP7/TSG101/VPS25/CHMP2B/UBAP1/VPS4B
REACTOME_SIGNALING_BY_LEPTIN	REACTOME_SIGNALING_BY_LEPTIN	10	0.303769	0.866351	0.639785	1	0.801648	209	tags=10%, list=1%, signal=10%	IRS2
REACTOME_GLUCOSE_METABOLISM	REACTOME_GLUCOSE_METABOLISM	84	-0.3139	-0.866239	0.780684	1	0.801648	2057	tags=11%, list=13%, signal=9%	GCK/ALDOC/PFKFB1/NUP210/PGAM2/ENO3/FBP1/ENO4/HKDC1
REACTOME_COLLAGEN_BIOSYNTHESIS_AND_MODIFYING_ENZYMES	REACTOME_COLLAGEN_BIOSYNTHESIS_AND_MODIFYING_ENZYMES	62	-0.32073	-0.865348	0.75533	1	0.801648	1886	tags=16%, list=12%, signal=14%	ADAMTS3/COL14A1/COL28A1/COL26A1/COL6A6/COL21A1/COLGALT2/COL6A5/COL4A3/COL4A4
REACTOME_ATTENUATION_PHASE	REACTOME_ATTENUATION_PHASE	24	0.23671	0.864134	0.726316	1	0.801648	2217	tags=25%, list=14%, signal=21%	SERPINH1/COL4A6/HSP90AB1/UBB/FKBP4/HSF1
REACTOME_COMMON_PATHWAY_OF_FIBRIN_CLOT_FORMATION	REACTOME_COMMON_PATHWAY_OF_FIBRIN_CLOT_FORMATION	12	-0.396212	-0.862781	0.693491	1	0.801648	3932	tags=42%, list=26%, signal=31%	F5/SERPINA5/F8/F13A1/F10
REACTOME_ZINC_TRANSPORTERS	REACTOME_ZINC_TRANSPORTERS	12	-0.395636	-0.861525	0.698225	1	0.801648	376	tags=25%, list=2%, signal=24%	SLC39A3/SLC39A4/SLC30A3
REACTOME_PIWI_INTERACTING_RNA_PIRNA_BIOGENESIS	REACTOME_PIWI_INTERACTING_RNA_PIRNA_BIOGENESIS	22	-0.356256	-0.859985	0.714604	1	0.801648	5331	tags=45%, list=35%, signal=30%	MYBL1/POLR2F/POLR2J/HSP90AA1/TDRD6/POLR2I/PIWIL4/MOV10L1/TDRD9/PIWIL2
REACTOME_TICAM1_RIP1_MEDIATED_IKK_COMPLEX_RECRUITMENT	REACTOME_TICAM1_RIP1_MEDIATED_IKK_COMPLEX_RECRUITMENT	19	0.247899	0.859354	0.65	1	0.801648	11563	tags=100%, list=75%, signal=25%	UBB/TLR3/UBE2D1/UBE2V1/UBE2D2/UBE2N/UBE2D3/TRAF6/CHUK/RIPK1/IKBKG/UBC/RPS27A/IKBKB/BIRC3/UBA52/TICAM1/RIPK3/BIRC2
REACTOME_SHC_MEDIATED_CASCADE_FGFR4	REACTOME_SHC_MEDIATED_CASCADE_FGFR4	11	-0.401745	-0.858727	0.703971	1	0.801648	4164	tags=36%, list=27%, signal=27%	KLB/FGF2/FGFR4/FGF18
REACTOME_SELECTIVE_AUTOPHAGY	REACTOME_SELECTIVE_AUTOPHAGY	74	-0.313676	-0.858713	0.774648	1	0.801648	2575	tags=15%, list=17%, signal=12%	TUBB2A/PRKN/TUBA4A/TUBB1/PRKAA2/DYNC1I1/TUBB4A/TUBB2B/CSNK2B/TUBAL3/TUBA3D
REACTOME_BETA_CATENIN_PHOSPHORYLATION_CASCADE	REACTOME_BETA_CATENIN_PHOSPHORYLATION_CASCADE	17	0.250407	0.858198	0.731884	1	0.801648	11524	tags=100%, list=75%, signal=25%	CTNNB1/FRAT2/PPP2R5E/PPP2R1A/PPP2CA/PPP2R5D/AXIN1/APC/AMER1/PPP2R1B/PPP2R5B/PPP2CB/GSK3B/PPP2R5C/FRAT1/CSNK1A1/PPP2R5A
REACTOME_HS_GAG_DEGRADATION	REACTOME_HS_GAG_DEGRADATION	22	-0.355428	-0.857986	0.719064	1	0.801648	5143	tags=50%, list=33%, signal=33%	HPSE/GPC6/SDC1/GLB1L2/IDS/HSPG2/GLB1L/IDUA/GPC2/GPC3/GLB1L3
REACTOME_MAP3K8_TPL2_DEPENDENT_MAPK1_3_ACTIVATION	REACTOME_MAP3K8_TPL2_DEPENDENT_MAPK1_3_ACTIVATION	16	0.263679	0.857277	0.71875	1	0.801648	11320	tags=100%, list=74%, signal=26%	UBB/SKP1/CUL1/MAP2K1/NFKB1/CHUK/TNIP2/IKBKG/MAP2K4/UBC/BTRC/RPS27A/FBXW11/IKBKB/UBA52/MAP3K8
REACTOME_EPHRIN_SIGNALING	REACTOME_EPHRIN_SIGNALING	19	-0.362893	-0.855767	0.699546	1	0.801648	1567	tags=16%, list=10%, signal=14%	EPHB3/EPHB6/EPHB1
REACTOME_INFECTION_WITH_MYCOBACTERIUM_TUBERCULOSIS	REACTOME_INFECTION_WITH_MYCOBACTERIUM_TUBERCULOSIS	26	-0.344552	-0.853695	0.717532	1	0.801648	478	tags=15%, list=3%, signal=15%	MRC1/CORO1A/CTSG/LTF
REACTOME_SMOOTH_MUSCLE_CONTRACTION	REACTOME_SMOOTH_MUSCLE_CONTRACTION	36	-0.331365	-0.853172	0.736621	1	0.801648	1125	tags=11%, list=7%, signal=10%	SORBS1/TRIM72/CACNA1G/MYH11
REACTOME_LYSOSOME_VESICLE_BIOGENESIS	REACTOME_LYSOSOME_VESICLE_BIOGENESIS	33	0.205361	0.851584	0.766667	1	0.801648	2597	tags=24%, list=17%, signal=20%	CTSZ/CLTA/APP/AP1S1/VAMP8/VAMP7/AP4M1/CLVS1
REACTOME_PROLACTIN_RECEPTOR_SIGNALING	REACTOME_PROLACTIN_RECEPTOR_SIGNALING	11	-0.397959	-0.850634	0.712395	1	0.801648	2456	tags=36%, list=16%, signal=31%	STAT5A/STAT5B/PRLR/GHR
REACTOME_DEPOLYMERIZATION_OF_THE_NUCLEAR_LAMINA	REACTOME_DEPOLYMERIZATION_OF_THE_NUCLEAR_LAMINA	15	0.264078	0.85024	0.686131	1	0.801648	2218	tags=33%, list=14%, signal=29%	LMNB1/CCNB1/CDK1/CTDNEP1/LEMD2
REACTOME_RHO_GTPASES_ACTIVATE_KTN1	REACTOME_RHO_GTPASES_ACTIVATE_KTN1	11	-0.397713	-0.850109	0.712395	1	0.801648	690	tags=64%, list=4%, signal=61%	KLC1/RHOG/KLC4/KLC3/KIF5B/RAC1/KIF5A
REACTOME_CRMPS_IN_SEMA3A_SIGNALING	REACTOME_CRMPS_IN_SEMA3A_SIGNALING	15	-0.375068	-0.849794	0.714451	1	0.801648	5159	tags=47%, list=34%, signal=31%	DPYSL3/FES/FYN/CDK5R1/CRMP1/DPYSL4/PLXNA4
REACTOME_FCGAMMA_RECEPTOR_FCGR_DEPENDENT_PHAGOCYTOSIS	REACTOME_FCGAMMA_RECEPTOR_FCGR_DEPENDENT_PHAGOCYTOSIS	85	-0.307492	-0.849434	0.80402	1	0.801648	4197	tags=31%, list=27%, signal=22%	SYK/FYN/HSP90AA1/ABI2/HCK/ABI1/RAC1/ITPR2/WIPF1/PLPP5/MYO5A/ITPR1/NCKAP1L/WIPF2/PLD4/WAS/CD3G/WASF2/CD247/FGR/PLA2G6/ELMO1/PLCG2/VAV1/BTK/CYFIP2
REACTOME_SIGNALING_BY_PTK6	REACTOME_SIGNALING_BY_PTK6	51	-0.318144	-0.848079	0.750256	1	0.801648	3883	tags=24%, list=25%, signal=18%	RAC1/NRG4/EREG/KHDRBS3/STAP2/HBEGF/NRG2/ELMO1/EGF/SRMS/GPNMB/LRRK2
REACTOME_RHOJ_GTPASE_CYCLE	REACTOME_RHOJ_GTPASE_CYCLE	55	0.174213	0.846315	1	1	0.801648	807	tags=9%, list=5%, signal=9%	CAV1/DEPDC1B/DIAPH3/STEAP3/STOM
REACTOME_SIALIC_ACID_METABOLISM	REACTOME_SIALIC_ACID_METABOLISM	28	-0.337666	-0.845105	0.731183	1	0.801648	4372	tags=54%, list=28%, signal=38%	ST6GALNAC5/SLC35A1/ST6GALNAC4/ST3GAL6/ST3GAL5/ST8SIA6/ST6GALNAC6/NPL/ST8SIA4/ST8SIA2/ST8SIA1/ST6GALNAC1/ST6GAL2/ST6GAL1/ST6GALNAC3
REACTOME_COLLAGEN_DEGRADATION	REACTOME_COLLAGEN_DEGRADATION	56	-0.313335	-0.843796	0.775531	1	0.801648	2918	tags=25%, list=19%, signal=20%	COL2A1/MMP13/PHYKPL/COL9A2/COL9A3/MMP3/MMP1/COL14A1/MMP12/COL26A1/COL6A6/COL6A5/COL4A3/COL4A4
REACTOME_PEXOPHAGY	REACTOME_PEXOPHAGY	11	0.28404	0.84349	0.678363	1	0.801648	11006	tags=100%, list=72%, signal=28%	UBB/MAP1LC3B/EPAS1/NBR1/PEX5/USP30/UBC/RPS27A/SQSTM1/UBA52/ATM
REACTOME_DETOXIFICATION_OF_REACTIVE_OXYGEN_SPECIES	REACTOME_DETOXIFICATION_OF_REACTIVE_OXYGEN_SPECIES	34	-0.329508	-0.842878	0.739451	1	0.801648	6220	tags=50%, list=40%, signal=30%	GSR/NCF2/PRDX1/SOD3/PRDX6/TXN2/TXNRD1/TXN/CYBB/NOX5/ATP7A/NCF4/SOD1/GSTP1/NCF1/GPX3/GPX2
REACTOME_INTERLEUKIN_15_SIGNALING	REACTOME_INTERLEUKIN_15_SIGNALING	14	-0.37803	-0.842769	0.708772	1	0.801648	2980	tags=57%, list=19%, signal=46%	STAT3/SOS1/STAT5A/STAT5B/IL2RB/JAK3/IL2RG/GAB2
REACTOME_RHO_GTPASES_ACTIVATE_PAKS	REACTOME_RHO_GTPASES_ACTIVATE_PAKS	21	-0.350802	-0.842725	0.731544	1	0.801648	1096	tags=10%, list=7%, signal=9%	MYH14/MYH11
REACTOME_PENTOSE_PHOSPHATE_PATHWAY	REACTOME_PENTOSE_PHOSPHATE_PATHWAY	14	-0.375936	-0.838101	0.71345	1	0.801648	4841	tags=64%, list=32%, signal=44%	DERA/PGLS/TALDO1/PRPS2/TKT/G6PD/RBKS/RPEL1/PGD
REACTOME_REGULATED_PROTEOLYSIS_OF_P75NTR	REACTOME_REGULATED_PROTEOLYSIS_OF_P75NTR	11	0.281044	0.834594	0.701754	1	0.801648	11052	tags=100%, list=72%, signal=28%	APH1A/NFKB1/PSEN1/TRAF6/NGFR/APH1B/PSEN2/NCSTN/ADAM17/RELA/PSENEN
REACTOME_ROLE_OF_LAT2_NTAL_LAB_ON_CALCIUM_MOBILIZATION	REACTOME_ROLE_OF_LAT2_NTAL_LAB_ON_CALCIUM_MOBILIZATION	16	-0.363777	-0.834556	0.723112	1	0.801648	5362	tags=56%, list=35%, signal=37%	SOS1/PIK3CB/PDPK1/LAT2/SYK/FYN/FCER1A/GAB2/MS4A2
REACTOME_NOD1_2_SIGNALING_PATHWAY	REACTOME_NOD1_2_SIGNALING_PATHWAY	36	0.19818	0.83454	0.877551	1	0.801648	3788	tags=36%, list=25%, signal=27%	CASP1/CASP2/RIPK2/MAPK12/UBB/MAPK14/UBE2V1/ITCH/CASP4/IRAK2/TNFAIP3/UBE2N/AAMP
REACTOME_DOWNREGULATION_OF_TGF_BETA_RECEPTOR_SIGNALING	REACTOME_DOWNREGULATION_OF_TGF_BETA_RECEPTOR_SIGNALING	26	0.224898	0.834329	0.769231	1	0.801648	2010	tags=15%, list=13%, signal=13%	PMEPA1/UBB/XPO1/TGFBR1
REACTOME_NUCLEOTIDE_CATABOLISM	REACTOME_NUCLEOTIDE_CATABOLISM	29	-0.331485	-0.832838	0.748124	1	0.801648	1779	tags=14%, list=12%, signal=12%	UPP1/NT5M/ENTPD3/UPB1
REACTOME_MOLECULES_ASSOCIATED_WITH_ELASTIC_FIBRES	REACTOME_MOLECULES_ASSOCIATED_WITH_ELASTIC_FIBRES	34	-0.324983	-0.831305	0.755274	1	0.801648	2003	tags=24%, list=13%, signal=21%	VTN/FBN1/LTBP4/EMILIN3/ELN/ITGA8/MFAP4/BMP7
REACTOME_BBSOME_MEDIATED_CARGO_TARGETING_TO_CILIUM	REACTOME_BBSOME_MEDIATED_CARGO_TARGETING_TO_CILIUM	23	-0.341605	-0.829729	0.749722	1	0.801648	842	tags=9%, list=5%, signal=8%	MCHR1/SSTR3
REACTOME_SLC_TRANSPORTER_DISORDERS	REACTOME_SLC_TRANSPORTER_DISORDERS	76	-0.301702	-0.828381	0.826131	1	0.801648	4286	tags=25%, list=28%, signal=18%	BSG/SLC3A1/AVPR1A/SLC40A1/SLCO2A1/SLC2A10/SLC20A2/SLC39A4/SLC12A6/SLC9A9/SLC24A5/GCK/SLC26A4/NUP210/AVPR2/SLC5A1/SLC24A4/SLC12A3/SLC34A3
REACTOME_MITOCHONDRIAL_CALCIUM_ION_TRANSPORT	REACTOME_MITOCHONDRIAL_CALCIUM_ION_TRANSPORT	21	0.231716	0.827094	0.768519	1	0.801648	2902	tags=24%, list=19%, signal=19%	STOML2/PMPCA/MAIP1/PMPCB/PHB2
REACTOME_DISEASES_OF_GLYCOSYLATION	REACTOME_DISEASES_OF_GLYCOSYLATION	124	-0.292877	-0.826493	0.873	1	0.801648	2009	tags=27%, list=13%, signal=24%	CHST6/SPON1/NOTCH3/ADAMTS7/GALK1/ADAMTS10/ADAMTS6/HSPG2/NOTCH2/ADAMTS13/MUC3A/SBSPON/SEMA5A/MUC12/ADAMTSL5/ADAMTS3/GPC2/THSD7A/CSPG5/PRELP/BCAN/MUC20/DPM3/ADAMTSL1/ADAMTS16/GPC3/CFP/LARGE1/ADAMTSL3/ADAMTS17/ACAN/OMD/MUC15/OGN
REACTOME_RHO_GTPASES_ACTIVATE_WASPS_AND_WAVES	REACTOME_RHO_GTPASES_ACTIVATE_WASPS_AND_WAVES	36	-0.320968	-0.826404	0.773347	1	0.801648	4186	tags=28%, list=27%, signal=20%	ABI2/ABI1/RAC1/WIPF1/NCKAP1L/WIPF2/WAS/WASF2/BTK/CYFIP2
REACTOME_MEIOTIC_SYNAPSIS	REACTOME_MEIOTIC_SYNAPSIS	28	-0.329548	-0.824787	0.752688	1	0.801648	4340	tags=32%, list=28%, signal=23%	SYCE2/TINF2/SYCE3/HSPA2/REC8/SYCP2/SYNE1/SYCP3/STAG3
REACTOME_PARASITE_INFECTION	REACTOME_PARASITE_INFECTION	58	-0.305841	-0.823862	0.809137	1	0.801648	4614	tags=33%, list=30%, signal=23%	SYK/FYN/ABI2/HCK/ABI1/RAC1/WIPF1/MYO5A/NCKAP1L/WIPF2/WAS/CD3G/WASF2/CD247/FGR/ELMO1/VAV1/BTK/CYFIP2
REACTOME_CD28_DEPENDENT_PI3K_AKT_SIGNALING	REACTOME_CD28_DEPENDENT_PI3K_AKT_SIGNALING	22	-0.340993	-0.823141	0.752508	1	0.801648	6752	tags=50%, list=44%, signal=28%	AKT1/RICTOR/PRR5/TRIB3/PDPK1/PIK3R3/FYN/MAP3K8/MAP3K14/LCK/CD28
REACTOME_SEMAPHORIN_INTERACTIONS	REACTOME_SEMAPHORIN_INTERACTIONS	62	-0.304011	-0.820239	0.824365	1	0.801648	5159	tags=34%, list=34%, signal=23%	DPYSL3/FARP2/FES/PLXNC1/FYN/HSP90AA1/RAC1/ARHGEF12/SEMA7A/CDK5R1/CRMP1/SEMA4D/SEMA5A/SEMA6D/SEMA4A/PTPRC/DPYSL4/RND1/MYH14/PLXNA4/MYH11
REACTOME_PECAM1_INTERACTIONS	REACTOME_PECAM1_INTERACTIONS	12	-0.37649	-0.819833	0.742012	1	0.801648	4416	tags=42%, list=29%, signal=30%	FYN/PECAM1/INPP5D/PTPN6/LCK
REACTOME_SPHINGOLIPID_DE_NOVO_BIOSYNTHESIS	REACTOME_SPHINGOLIPID_DE_NOVO_BIOSYNTHESIS	32	-0.321587	-0.819652	0.756871	1	0.801648	2985	tags=31%, list=19%, signal=25%	ORMDL2/SGMS2/SPTLC3/ORMDL1/CERS4/CERS3/SPNS2/CERS1/FA2H/DEGS2
REACTOME_CAMK_IV_MEDIATED_PHOSPHORYLATION_OF_CREB	REACTOME_CAMK_IV_MEDIATED_PHOSPHORYLATION_OF_CREB	10	-0.388155	-0.819449	0.740196	1	0.801648	6225	tags=60%, list=41%, signal=36%	CALM1/CAMK2G/CAMK2D/CAMK4/CAMK2B/CAMK2A
REACTOME_OTHER_INTERLEUKIN_SIGNALING	REACTOME_OTHER_INTERLEUKIN_SIGNALING	22	-0.339324	-0.819112	0.758082	1	0.801648	6040	tags=50%, list=39%, signal=30%	TYK2/IL10RB/VAMP2/CSF1R/SDC1/IFNLR1/CD4/IL16/CSF3R/IL34/SNAP25
REACTOME_LDL_CLEARANCE	REACTOME_LDL_CLEARANCE	17	0.238759	0.818277	0.768116	1	0.801648	1262	tags=18%, list=8%, signal=16%	CLTA/NCEH1/LSR
REACTOME_PINK1_PRKN_MEDIATED_MITOPHAGY	REACTOME_PINK1_PRKN_MEDIATED_MITOPHAGY	22	0.225091	0.815624	0.771429	1	0.801648	3262	tags=32%, list=21%, signal=25%	UBB/TOMM5/MTERF3/ATG5/TOMM70/TOMM22/ATG12
REACTOME_REGULATION_OF_KIT_SIGNALING	REACTOME_REGULATION_OF_KIT_SIGNALING	16	-0.355466	-0.815489	0.737986	1	0.801648	6883	tags=62%, list=45%, signal=35%	SOCS6/PRKCA/SOS1/SOCS1/SH2B3/SH2B2/FYN/PTPN6/KIT/LCK
REACTOME_METABOLISM_OF_VITAMINS_AND_COFACTORS	REACTOME_METABOLISM_OF_VITAMINS_AND_COFACTORS	166	-0.286482	-0.813205	0.909091	1	0.801648	3726	tags=20%, list=24%, signal=16%	TPK1/NMNAT3/MTHFR/ACACA/NAMPT/THTPA/HSPG2/SLC52A1/LRAT/NMNAT2/GCHFR/LRP1/NUDT8/LDLR/GSTO2/CD38/RDH11/NOS3/GPC2/ENPP1/MMACHC/SLC19A3/ACACB/SLC23A1/CUBN/GPC3/LPL/AKR1B10/PRSS3/VNN2/BCO1/PTGS2/AKR1C1/AKR1C3
REACTOME_NR1H2_AND_NR1H3_MEDIATED_SIGNALING	REACTOME_NR1H2_AND_NR1H3_MEDIATED_SIGNALING	39	-0.313281	-0.813093	0.784744	1	0.801648	5443	tags=38%, list=35%, signal=25%	PLTP/NR1H2/EP300/GPS2/APOC1/NCOR1/TNRC6A/APOC2/MYLIP/SCD/EEPD1/NCOA1/APOD/TNRC6C/FABP6
REACTOME_NUCLEOTIDE_SALVAGE	REACTOME_NUCLEOTIDE_SALVAGE	21	0.227553	0.812234	0.814815	1	0.801648	1977	tags=29%, list=13%, signal=25%	ADA/TK1/ADK/UCKL1/UCK1/PUDP
REACTOME_CHONDROITIN_SULFATE_BIOSYNTHESIS	REACTOME_CHONDROITIN_SULFATE_BIOSYNTHESIS	18	-0.348086	-0.81159	0.754891	1	0.801648	3137	tags=28%, list=20%, signal=22%	CHST13/CSGALNACT1/CHST7/CSPG5/BCAN
REACTOME_CONSTITUTIVE_SIGNALING_BY_OVEREXPRESSED_ERBB2	REACTOME_CONSTITUTIVE_SIGNALING_BY_OVEREXPRESSED_ERBB2	11	0.273165	0.811196	0.725146	1	0.801648	11173	tags=100%, list=73%, signal=27%	PTPN12/SHC1/NRAS/ERBIN/GRB2/ERBB2/KRAS/SOS1/CDC37/HRAS/HSP90AA1
REACTOME_FLT3_SIGNALING_IN_DISEASE	REACTOME_FLT3_SIGNALING_IN_DISEASE	28	-0.323996	-0.810891	0.769892	1	0.801648	5949	tags=39%, list=39%, signal=24%	ZMYM2/SOS1/STAT5A/HRAS/STAT5B/MYO18A/CDKN1A/UBA52/PIM1/GAB2/FLT3
REACTOME_METABOLISM_OF_CARBOHYDRATES	REACTOME_METABOLISM_OF_CARBOHYDRATES	269	-0.283374	-0.810847	0.956044	1	0.801648	3155	tags=18%, list=21%, signal=14%	HSPG2/RBKS/CHST13/CSGALNACT1/RHCE/GLB1L/IDUA/B3GAT1/EPM2A/CHST7/FUT5/HYAL3/FUT3/B3GAT2/GCK/GPC2/CSPG5/FUT2/RPEL1/PRELP/ALDOC/FUT6/BCAN/PGD/PFKFB1/HS3ST2/SLC26A1/CEMIP/GPC3/NUP210/HYAL1/ALDH1A1/DSEL/PYGM/PGAM2/GLB1L3/ENO3/GYG2/ACAN/B3GALT1/PPP1R3C/FUT7/OMD/STAB2/FBP1/ENO4/OGN/HKDC1
REACTOME_NUCLEAR_SIGNALING_BY_ERBB4	REACTOME_NUCLEAR_SIGNALING_BY_ERBB4	29	-0.322547	-0.810382	0.778135	1	0.801648	4857	tags=38%, list=32%, signal=26%	ESR1/NCOR1/PSENEN/PGR/NRG4/EREG/S100B/HBEGF/NRG2/YAP1/CXCL12
REACTOME_CELLULAR_HEXOSE_TRANSPORT	REACTOME_CELLULAR_HEXOSE_TRANSPORT	17	-0.351565	-0.810166	0.762731	1	0.801648	5243	tags=53%, list=34%, signal=35%	SLC2A1/SLC5A4/SLC2A11/MFSD4B/SLC2A10/SLC5A10/SLC2A14/SLC2A4/SLC5A1
REACTOME_NUCLEAR_EVENTS_KINASE_AND_TRANSCRIPTION_FACTOR_ACTIVATION	REACTOME_NUCLEAR_EVENTS_KINASE_AND_TRANSCRIPTION_FACTOR_ACTIVATION	58	-0.299963	-0.808027	0.819289	1	0.801648	4959	tags=33%, list=32%, signal=22%	EP300/FOS/DUSP7/JUND/TRIB1/EGR2/MEF2A/MAPK7/FOSB/ID2/FOSL1/CDK5R1/LYL1/RRAD/ARC/VGF/MEF2C/SH3GL3/EGR3
REACTOME_SIGNALING_BY_FLT3_FUSION_PROTEINS	REACTOME_SIGNALING_BY_FLT3_FUSION_PROTEINS	19	-0.342542	-0.807776	0.746032	1	0.801648	6713	tags=47%, list=44%, signal=27%	ZMYM2/SOS1/STAT5A/HRAS/STAT5B/MYO18A/CDKN1A/PIM1/GAB2
REACTOME_SIGNALING_BY_RECEPTOR_TYROSINE_KINASES	REACTOME_SIGNALING_BY_RECEPTOR_TYROSINE_KINASES	483	-0.280673	-0.806798	0.993007	1	0.801648	4373	tags=26%, list=28%, signal=19%	POLR2J/TRIB1/PRKACA/STAT6/PSENEN/EGR2/MEF2A/ITGA2/HSP90AA1/ABI2/KLB/ATP6V1C2/MAPKAPK3/PGR/ADAM12/MAP2K2/NCF4/ABI1/PTPRO/PCSK5/MAPK7/RAC1/COL2A1/FOSB/MAPK13/RANBP9/NRG4/RIT1/ITPR2/ANOS1/ID2/FGFR2/GAB1/FOSL1/CDK5R1/STAM/ATP6V1G2/EREG/LYL1/PTPN6/RRAD/ITPR1/POLR2I/NCKAP1L/HSPB1/PTK2B/LAMA2/JUP/COL9A2/S100B/PTPRJ/FGF2/INSR/JAK3/FGFR4/HBEGF/PDGFRA/NRG2/ARC/FRS2/COL9A3/FGFR1/WASF2/TIAM1/IL2RG/SHC2/IGF2/…
REACTOME_SIGNALING_BY_CTNNB1_PHOSPHO_SITE_MUTANTS	REACTOME_SIGNALING_BY_CTNNB1_PHOSPHO_SITE_MUTANTS	15	0.250375	0.806119	0.79562	1	0.801648	11524	tags=100%, list=75%, signal=25%	CTNNB1/PPP2R5E/PPP2R1A/PPP2CA/PPP2R5D/AXIN1/APC/AMER1/PPP2R1B/PPP2R5B/PPP2CB/GSK3B/PPP2R5C/CSNK1A1/PPP2R5A
REACTOME_EUKARYOTIC_TRANSLATION_ELONGATION	REACTOME_EUKARYOTIC_TRANSLATION_ELONGATION	92	-0.290032	-0.806011	0.870612	1	0.801648	6546	tags=47%, list=43%, signal=27%	EEF1B2/RPL11/RPS7/RPL36AL/RPS11/RPL34/RPL28/RPL4/RPL27A/RPS2/RPL35A/RPL14/RPL36A/RPL39L/RPL29/RPS24/RPS19/RPL18/RPS10/RPLP1/RPS27/RPL24/RPS9/RPL27/RPL9/UBA52/RPL22/RPL19/RPS28/FAU/RPL35/RPL37/RPLP2/RPL31/RPL17/RPL38/RPS26/RPL23/RPL36/RPL3L/RPS15/EEF1A2/RPS18
REACTOME_NEGATIVE_REGULATION_OF_FGFR3_SIGNALING	REACTOME_NEGATIVE_REGULATION_OF_FGFR3_SIGNALING	21	-0.335177	-0.80519	0.775168	1	0.801648	2811	tags=29%, list=18%, signal=23%	UBA52/MKNK1/FGF2/FRS2/FGFR3/FGF18
REACTOME_HDMS_DEMETHYLATE_HISTONES	REACTOME_HDMS_DEMETHYLATE_HISTONES	22	-0.333238	-0.804421	0.778149	1	0.801648	6897	tags=55%, list=45%, signal=30%	KDM4C/KDM1B/KDM5A/RIOX2/KDM5C/KDM4B/UTY/KDM2B/KDM7A/KDM6B/PHF8/KDM4D
REACTOME_NEGATIVE_REGULATION_OF_FGFR4_SIGNALING	REACTOME_NEGATIVE_REGULATION_OF_FGFR4_SIGNALING	22	-0.332916	-0.803644	0.780379	1	0.801648	4786	tags=32%, list=31%, signal=22%	UBA52/MKNK1/KLB/FGF2/FGFR4/FRS2/FGF18
REACTOME_GLYCOSAMINOGLYCAN_METABOLISM	REACTOME_GLYCOSAMINOGLYCAN_METABOLISM	114	-0.284445	-0.798093	0.883884	1	0.801648	3155	tags=21%, list=21%, signal=17%	HSPG2/CHST13/CSGALNACT1/GLB1L/IDUA/B3GAT1/CHST7/HYAL3/B3GAT2/GPC2/CSPG5/PRELP/BCAN/HS3ST2/SLC26A1/CEMIP/GPC3/HYAL1/DSEL/GLB1L3/ACAN/OMD/STAB2/OGN
REACTOME_RHOU_GTPASE_CYCLE	REACTOME_RHOU_GTPASE_CYCLE	40	-0.305195	-0.796824	0.797718	1	0.801648	5256	tags=32%, list=34%, signal=21%	PEAK1/VANGL1/DST/RHOU/ARHGAP31/STAM/EPHA2/ITSN2/PTK2B/MYO6/ARHGEF6/ARHGAP30/PARD6A
REACTOME_SIGNALING_BY_NUCLEAR_RECEPTORS	REACTOME_SIGNALING_BY_NUCLEAR_RECEPTORS	217	-0.278467	-0.793702	0.955045	1	0.801648	5362	tags=36%, list=35%, signal=24%	PDPK1/NR1H2/MED1/EP300/RDH16/KDM4B/GPS2/RARG/APOC1/FOS/PIK3R3/POLR2F/GNGT2/PDK1/ESR1/NCOR1/KANK1/MMP9/TNRC6A/PDK4/NCOA2/JUND/DHRS4/POLR2J/MMP2/HSP90AA1/GNG2/PGR/UHMK1/APOC2/PPARD/CYP26B1/FOSB/MYLIP/CXXC5/SCD/FABP5/RARB/KCTD6/DHRS9/EREG/TLE3/POLR2I/NR5A2/GNG4/HSPB1/EEPD1/GNG3/HBEGF/MMP3/BCL2/POU2F1/CPT1A/GATA3/NCOA1/GNGT1/KAT2B/APOD/MYB/RDH11/NOS3/EPGN/CRABP2/GNB3/ZDHHC21/CXCL12/ESR2/TNRC6C/EGF/AL…
REACTOME_CONSTITUTIVE_SIGNALING_BY_AKT1_E17K_IN_CANCER	REACTOME_CONSTITUTIVE_SIGNALING_BY_AKT1_E17K_IN_CANCER	26	0.213923	0.793612	0.846154	1	0.801648	12086	tags=100%, list=79%, signal=21%	CREB1/MAPKAP1/CDKN1B/BAD/AKT2/FOXO1/NR4A1/CHUK/MDM2/MTOR/TSC2/GSK3A/FOXO4/MLST8/AKT3/AKT1S1/GSK3B/AKT1/RICTOR/PRR5/FOXO3/PDPK1/RPS6KB2/CDKN1A/CASP9/FOXO6
REACTOME_FACTORS_INVOLVED_IN_MEGAKARYOCYTE_DEVELOPMENT_AND_PLATELET_PRODUCTION	REACTOME_FACTORS_INVOLVED_IN_MEGAKARYOCYTE_DEVELOPMENT_AND_PLATELET_PRODUCTION	125	-0.28115	-0.792931	0.908	1	0.801648	3452	tags=21%, list=22%, signal=16%	KIFC2/KIF21A/KIF27/KIF13B/CAPZA1/MICAL1/TUBB2A/DOCK8/GATA3/TUBA4A/TUBB1/DOCK10/DOCK11/MYB/DOCK2/NFE2/KIF26B/KIF21B/KIF26A/TUBB4A/TUBB2B/KIF5A/TUBAL3/DOCK3/TUBA3D/HBB
REACTOME_ASSEMBLY_OF_THE_HIV_VIRION	REACTOME_ASSEMBLY_OF_THE_HIV_VIRION	16	0.243682	0.792261	0.804688	1	0.801648	11627	tags=100%, list=76%, signal=24%	UBB/VPS37C/TSG101/UBAP1/PPIA/VPS28/NMT2/UBC/MVB12A/RPS27A/VPS37B/FURIN/MVB12B/VPS37A/UBA52/VPS37D
REACTOME_PLASMA_LIPOPROTEIN_ASSEMBLY_REMODELING_AND_CLEARANCE	REACTOME_PLASMA_LIPOPROTEIN_ASSEMBLY_REMODELING_AND_CLEARANCE	57	-0.294034	-0.79216	0.834853	1	0.801648	5475	tags=37%, list=36%, signal=24%	APOBR/LIPA/PLTP/NR1H2/LIPG/APOC1/UBA52/PRKACA/AMN/LIPC/APOC2/PCSK5/MYLIP/A2M/CES3/LMF1/VLDLR/LDLR/CUBN/LPL/ANGPTL8
REACTOME_SIGNALING_BY_INTERLEUKINS	REACTOME_SIGNALING_BY_INTERLEUKINS	418	-0.275672	-0.79115	0.99001	1	0.801648	4330	tags=26%, list=28%, signal=19%	PRKACA/STAT6/MMP2/MEF2A/RHOU/ALOX5/IL27RA/HSP90AA1/ANXA1/SMARCA4/MAPKAPK3/TNFRSF1B/MAP3K8/IFNLR1/NLRX1/HCK/ZEB1/MAPK7/IL17RB/IRAK4/SOD1/PTAFR/CD4/IL1R1/IL17RC/CNTF/IFNG/CSF2/IL10/FASLG/IL21R/IL16/CISH/INPP5D/PTPN6/IL1RL2/CAPZA1/IL12A/MAP2K6/PTPN5/IL2RB/PTK2B/MAOA/IL22RA2/IL18BP/S100B/FPR1/ITGB2/MAPK10/FGF2/JAK3/HMOX1/MMP3/IL2RG/BCL2/IL36RN/SERPINB2/IL9R/POU2F1/GATA3/IL18R1/CSF2RA/IL20/PIM1/CSF3R/…
REACTOME_SEMA3A_PLEXIN_REPULSION_SIGNALING_BY_INHIBITING_INTEGRIN_ADHESION	REACTOME_SEMA3A_PLEXIN_REPULSION_SIGNALING_BY_INHIBITING_INTEGRIN_ADHESION	14	-0.354361	-0.790002	0.757895	1	0.801648	1386	tags=43%, list=9%, signal=39%	FARP2/FES/FYN/RAC1/RND1/PLXNA4
REACTOME_ERKS_ARE_INACTIVATED	REACTOME_ERKS_ARE_INACTIVATED	13	0.253403	0.789996	0.768707	1	0.801648	11477	tags=100%, list=75%, signal=25%	DUSP6/VRK3/DUSP4/PPP2R1A/PPP2CA/PPP2R5D/MAPK1/PPP2R1B/MAPK3/PPP2CB/DUSP3/DUSP7/MAPK7
REACTOME_RESPONSE_TO_ELEVATED_PLATELET_CYTOSOLIC_CA2	REACTOME_RESPONSE_TO_ELEVATED_PLATELET_CYTOSOLIC_CA2	109	-0.282129	-0.789626	0.89479	1	0.801648	1857	tags=16%, list=12%, signal=14%	ITGA2B/F13A1/CTSW/IGF1/SELENOP/ECM1/EGF/CLEC3B/PRKCB/ITIH4/PLEK/SELP/TTN/TF/HGF/ACTN2/CLU
REACTOME_REGULATION_OF_IFNG_SIGNALING	REACTOME_REGULATION_OF_IFNG_SIGNALING	14	0.250154	0.789345	0.768707	1	0.801648	4102	tags=50%, list=27%, signal=37%	STAT1/PTPN1/PTPN2/JAK2/SUMO1/PIAS1/IFNGR1
REACTOME_BIOTIN_TRANSPORT_AND_METABOLISM	REACTOME_BIOTIN_TRANSPORT_AND_METABOLISM	11	-0.369143	-0.78904	0.776173	1	0.801648	3445	tags=18%, list=22%, signal=14%	ACACA/ACACB
REACTOME_NEGATIVE_REGULATION_OF_FGFR1_SIGNALING	REACTOME_NEGATIVE_REGULATION_OF_FGFR1_SIGNALING	22	-0.326488	-0.788125	0.799331	1	0.801648	4786	tags=32%, list=31%, signal=22%	UBA52/MKNK1/ANOS1/FGF2/FRS2/FGFR1/KL
REACTOME_SARS_COV_1_MODULATES_HOST_TRANSLATION_MACHINERY	REACTOME_SARS_COV_1_MODULATES_HOST_TRANSLATION_MACHINERY	36	-0.305696	-0.787082	0.814271	1	0.801648	7327	tags=47%, list=48%, signal=25%	RPSA/RPS14/RPS27A/RPS21/RPS7/RPS11/RPS2/RPS24/RPS19/RPS10/RPS27/RPS9/RPS28/FAU/RPS26/RPS15/RPS18
REACTOME_REGULATION_OF_CHOLESTEROL_BIOSYNTHESIS_BY_SREBP_SREBF	REACTOME_REGULATION_OF_CHOLESTEROL_BIOSYNTHESIS_BY_SREBP_SREBF	55	-0.292336	-0.786324	0.842265	1	0.801648	6977	tags=55%, list=45%, signal=30%	MBTPS2/CYP51A1/SCAP/NFYC/CARM1/CREBBP/PPARA/ELOVL6/FASN/CHD9/MVK/MED1/SREBF2/PMVK/FDPS/IDI1/NCOA2/INSIG1/HMGCR/SMARCD3/MTF1/SQLE/SCD/MVD/ACACA/HMGCS1/FDFT1/NCOA1/ACACB/TM7SF2
REACTOME_PYRIMIDINE_SALVAGE	REACTOME_PYRIMIDINE_SALVAGE	10	-0.371897	-0.785125	0.778186	1	0.801648	1779	tags=30%, list=12%, signal=27%	TYMP/UPP1/CDA
REACTOME_INTERLEUKIN_27_SIGNALING	REACTOME_INTERLEUKIN_27_SIGNALING	10	0.275101	0.784588	0.741935	1	0.801648	11143	tags=100%, list=73%, signal=28%	STAT1/JAK2/CANX/JAK1/IL6ST/CRLF1/STAT3/EBI3/TYK2/IL27RA
REACTOME_HCMV_EARLY_EVENTS	REACTOME_HCMV_EARLY_EVENTS	70	-0.28808	-0.784356	0.864372	1	0.801648	1046	tags=13%, list=7%, signal=12%	TUBB2A/TUBA4A/TUBB1/DYNC1I1/TUBB4A/TUBB2B/NUP210/TUBAL3/TUBA3D
REACTOME_SYNTHESIS_OF_PIPS_AT_THE_GOLGI_MEMBRANE	REACTOME_SYNTHESIS_OF_PIPS_AT_THE_GOLGI_MEMBRANE	16	0.241004	0.783555	0.84375	1	0.801648	2099	tags=25%, list=14%, signal=22%	PIK3C3/PI4KA/PI4K2B/INPP5E
REACTOME_STAT3_NUCLEAR_EVENTS_DOWNSTREAM_OF_ALK_SIGNALING	REACTOME_STAT3_NUCLEAR_EVENTS_DOWNSTREAM_OF_ALK_SIGNALING	10	-0.3709	-0.783021	0.778186	1	0.801648	2645	tags=60%, list=17%, signal=50%	SIN3A/CD274/STAT3/EP300/IL2RG/PRDM1
REACTOME_NOTCH2_INTRACELLULAR_DOMAIN_REGULATES_TRANSCRIPTION	REACTOME_NOTCH2_INTRACELLULAR_DOMAIN_REGULATES_TRANSCRIPTION	10	-0.369754	-0.780601	0.779412	1	0.801648	5214	tags=60%, list=34%, signal=40%	MAMLD1/EP300/GZMB/NOTCH2/MAML3/RBPJ
REACTOME_TRANS_GOLGI_NETWORK_VESICLE_BUDDING	REACTOME_TRANS_GOLGI_NETWORK_VESICLE_BUDDING	70	0.157275	0.78032	0.712379	1	0.801648	12962	tags=100%, list=84%, signal=16%	CTSZ/TGOLN2/CLTA/APP/AP1S1/VAMP8/AP3S1/VAMP7/FTH1/RAB5C/AP4M1/CLVS1/BLOC1S4/SNX5/PUM1/HSPA8/M6PR/PICALM/AP1M2/AP4S1/DNAJC6/ACBD3/AP3B1/CLTC/SNAP23/SH3D19/PIK3C2A/CPD/AP1G1/NECAP1/OCRL/AP1M1/GOLGB1/AP4E1/SNX2/BLOC1S6/DNASE2/DTNBP1/YIPF6/SNAPIN/GNS/STX4/AP4B1/TPD52L1/GBF1/FTL/ARRB1/NAPA/CLINT1/TPD52/SNX9/AP1S3/AP1G2/DNM2/ARF1/HGS/VAMP2/TFRC/AP1B1/GAK/HIP1R/CLTB/IGF2R/BLOC1S3/TXNDC5/TBC1D8B/BLOC1S1/…
REACTOME_BUTYRATE_RESPONSE_FACTOR_1_BRF1_BINDS_AND_DESTABILIZES_MRNA	REACTOME_BUTYRATE_RESPONSE_FACTOR_1_BRF1_BINDS_AND_DESTABILIZES_MRNA	17	0.227645	0.780189	0.855072	1	0.801648	5359	tags=59%, list=35%, signal=38%	EXOSC3/EXOSC2/ZFP36L1/EXOSC6/EXOSC8/XRN1/EXOSC7/EXOSC5/MAPKAPK2/DCP2
REACTOME_FREE_FATTY_ACIDS_REGULATE_INSULIN_SECRETION	REACTOME_FREE_FATTY_ACIDS_REGULATE_INSULIN_SECRETION	10	-0.369284	-0.779609	0.781863	1	0.801648	2309	tags=40%, list=15%, signal=34%	CD36/GNAQ/PLCB2/GNA14
REACTOME_SIGNALING_BY_MODERATE_KINASE_ACTIVITY_BRAF_MUTANTS	REACTOME_SIGNALING_BY_MODERATE_KINASE_ACTIVITY_BRAF_MUTANTS	40	-0.298402	-0.779089	0.817427	1	0.801648	6225	tags=45%, list=41%, signal=27%	CALM1/ARRB2/RAF1/CSK/HRAS/CAMK2G/CAMK2D/MARK3/PEBP1/MAP2K2/CNKSR1/VWF/KSR1/CAMK2B/ITGA2B/APBB1IP/CAMK2A/KSR2
REACTOME_ACTIVATION_OF_RAC1	REACTOME_ACTIVATION_OF_RAC1	12	0.252735	0.774476	0.808917	1	0.801648	11487	tags=100%, list=75%, signal=25%	NCK2/SOS2/PAK2/PAK1/PAK4/NCK1/PAK3/SOS1/PAK6/ROBO1/SLIT2/RAC1
REACTOME_TRANSCRIPTIONAL_ACTIVATION_OF_MITOCHONDRIAL_BIOGENESIS	REACTOME_TRANSCRIPTIONAL_ACTIVATION_OF_MITOCHONDRIAL_BIOGENESIS	54	-0.287694	-0.772956	0.855984	1	0.801648	6590	tags=46%, list=43%, signal=27%	ACSS2/CARM1/CREBBP/PPRC1/PPARA/CALM1/CHD9/CRTC2/MED1/CRTC3/GLUD2/NCOR1/NCOA2/POLRMT/SMARCD3/CAMK4/CRTC1/IDH2/NR1D1/NCOA1/PPARGC1B/PERM1/SIRT4/MEF2C/PPARGC1A
REACTOME_FCGR_ACTIVATION	REACTOME_FCGR_ACTIVATION	12	-0.354907	-0.772837	0.789349	1	0.801648	4614	tags=50%, list=30%, signal=35%	SYK/FYN/HCK/CD3G/CD247/FGR
REACTOME_GLYCOSPHINGOLIPID_METABOLISM	REACTOME_GLYCOSPHINGOLIPID_METABOLISM	40	-0.295763	-0.7722	0.826763	1	0.801648	5311	tags=30%, list=35%, signal=20%	GM2A/CPTP/ARSG/ARSD/B4GALNT1/UGT8/GLB1L2/GLB1L/GLTP/SMPD3/GLB1L3/ESYT3
REACTOME_THROMBIN_SIGNALLING_THROUGH_PROTEINASE_ACTIVATED_RECEPTORS_PARS	REACTOME_THROMBIN_SIGNALLING_THROUGH_PROTEINASE_ACTIVATED_RECEPTORS_PARS	29	-0.307174	-0.771758	0.817792	1	0.801648	3028	tags=31%, list=20%, signal=25%	GNGT2/F2RL2/GNG2/GNG4/GNG3/GNGT1/GNB3/GNA14/GNG7
REACTOME_CARGO_RECOGNITION_FOR_CLATHRIN_MEDIATED_ENDOCYTOSIS	REACTOME_CARGO_RECOGNITION_FOR_CLATHRIN_MEDIATED_ENDOCYTOSIS	94	-0.277157	-0.770668	0.900602	1	0.801648	3949	tags=23%, list=26%, signal=17%	SYT1/WNT5A/AAK1/CD4/STAM/EREG/ITSN2/SYT2/ADRB2/SYT11/CD3G/HBEGF/CLTCL1/LDLR/EPGN/FCHO1/EGF/CD3D/SH3GL3/AVPR2/TF/TACR1
REACTOME_DEGRADATION_OF_CYSTEINE_AND_HOMOCYSTEINE	REACTOME_DEGRADATION_OF_CYSTEINE_AND_HOMOCYSTEINE	14	-0.344632	-0.768313	0.781287	1	0.801648	5740	tags=64%, list=37%, signal=40%	TSTD1/SUOX/SLC25A10/TXN2/CSAD/TST/FMO1/MPST/CDO1
REACTOME_SIGNALING_BY_THE_B_CELL_RECEPTOR_BCR	REACTOME_SIGNALING_BY_THE_B_CELL_RECEPTOR_BCR	105	-0.274934	-0.76746	0.918756	1	0.801648	1684	tags=16%, list=11%, signal=15%	ITPR2/PIK3AP1/PTPN6/ITPR1/CARD11/NFATC3/TRPC1/PLCG2/VAV1/BTK/NFATC2/PRKCB/CD22/BLNK/CD79B/CD79A/ORAI2
REACTOME_ASSEMBLY_OF_COLLAGEN_FIBRILS_AND_OTHER_MULTIMERIC_STRUCTURES	REACTOME_ASSEMBLY_OF_COLLAGEN_FIBRILS_AND_OTHER_MULTIMERIC_STRUCTURES	58	-0.28486	-0.767344	0.867005	1	0.801648	810	tags=9%, list=5%, signal=8%	COL6A6/COL6A5/COL4A3/LOXL4/COL4A4
REACTOME_BETA_OXIDATION_OF_VERY_LONG_CHAIN_FATTY_ACIDS	REACTOME_BETA_OXIDATION_OF_VERY_LONG_CHAIN_FATTY_ACIDS	10	0.269045	0.767318	0.768817	1	0.801648	11236	tags=100%, list=73%, signal=27%	ECI2/MLYCD/ACOT8/EHHADH/HSD17B4/ACOX1/ACOT4/ABCD1/ACAA1/DECR2
REACTOME_SIGNALING_BY_PDGF	REACTOME_SIGNALING_BY_PDGF	56	-0.284347	-0.765734	0.863498	1	0.801648	810	tags=18%, list=5%, signal=17%	COL9A2/PDGFRA/COL9A3/SPP1/THBS4/COL6A6/PDGFD/COL6A5/COL4A3/COL4A4
REACTOME_GOLGI_ASSOCIATED_VESICLE_BIOGENESIS	REACTOME_GOLGI_ASSOCIATED_VESICLE_BIOGENESIS	55	0.157121	0.763285	1	1	0.801648	12962	tags=100%, list=84%, signal=16%	TGOLN2/CLTA/AP1S1/VAMP8/AP3S1/VAMP7/FTH1/RAB5C/BLOC1S4/SNX5/PUM1/HSPA8/PICALM/AP1M2/DNAJC6/ACBD3/AP3B1/CLTC/SH3D19/PIK3C2A/CPD/AP1G1/NECAP1/OCRL/AP1M1/GOLGB1/AP4E1/SNX2/BLOC1S6/DTNBP1/YIPF6/SNAPIN/AP4B1/TPD52L1/FTL/ARRB1/NAPA/CLINT1/TPD52/SNX9/AP1S3/DNM2/ARF1/VAMP2/TFRC/AP1B1/GAK/HIP1R/IGF2R/BLOC1S3/TXNDC5/TBC1D8B/BLOC1S1/SORT1/AP1S2
REACTOME_CASPASE_MEDIATED_CLEAVAGE_OF_CYTOSKELETAL_PROTEINS	REACTOME_CASPASE_MEDIATED_CLEAVAGE_OF_CYTOSKELETAL_PROTEINS	12	-0.350432	-0.763091	0.795266	1	0.801648	795	tags=17%, list=5%, signal=16%	PLEC/MAPT
REACTOME_HSF1_DEPENDENT_TRANSACTIVATION	REACTOME_HSF1_DEPENDENT_TRANSACTIVATION	34	-0.298246	-0.76291	0.824895	1	0.801648	5217	tags=44%, list=34%, signal=29%	CAMK2G/CAMK2D/HSPA1B/EP300/HSPA6/TNFRSF21/DNAJB1/HSP90AA1/HSPA2/HSPB2/HSPB1/CAMK2B/CAMK2A/HSPB8/CRYAB
REACTOME_CELL_DEATH_SIGNALLING_VIA_NRAGE_NRIF_AND_NADE	REACTOME_CELL_DEATH_SIGNALLING_VIA_NRAGE_NRIF_AND_NADE	74	-0.278323	-0.761931	0.8833	1	0.801648	4345	tags=30%, list=28%, signal=21%	ARHGEF2/TRIO/PSENEN/AATF/ABR/RAC1/OBSCN/ARHGEF12/ARHGEF15/FGD1/FGD2/TIAM1/PREX1/KALRN/FGD4/ARHGEF10L/ARHGEF6/NGF/NGEF/VAV1/MCF2L/FGD3
REACTOME_LATE_ENDOSOMAL_MICROAUTOPHAGY	REACTOME_LATE_ENDOSOMAL_MICROAUTOPHAGY	32	-0.298491	-0.760785	0.824524	1	0.801648	10	tags=28%, list=0%, signal=28%	MVB12B/VPS37A/UBA52/PLIN3/PLIN2/HDAC6/VPS37D/CHMP2A/HBB
REACTOME_NOTCH_HLH_TRANSCRIPTION_PATHWAY	REACTOME_NOTCH_HLH_TRANSCRIPTION_PATHWAY	27	-0.304871	-0.760098	0.824164	1	0.801648	5333	tags=37%, list=35%, signal=24%	HDAC11/NCOR1/HDAC10/HDAC6/NOTCH3/NOTCH2/HDAC4/MAML3/KAT2B/RBPJ
REACTOME_EPH_EPHRIN_MEDIATED_REPULSION_OF_CELLS	REACTOME_EPH_EPHRIN_MEDIATED_REPULSION_OF_CELLS	46	-0.287478	-0.759814	0.867828	1	0.801648	4673	tags=37%, list=30%, signal=26%	MMP9/FYN/PSENEN/MMP2/EPHA4/EPHA3/EPHA1/RAC1/EPHA2/EFNA3/EFNA5/TIAM1/EPHA10/CLTCL1/EPHB3/EPHB6/EPHB1
REACTOME_TRANSLATION_OF_SARS_COV_1_STRUCTURAL_PROTEINS	REACTOME_TRANSLATION_OF_SARS_COV_1_STRUCTURAL_PROTEINS	29	0.189836	0.758692	0.869565	1	0.801648	4132	tags=41%, list=27%, signal=30%	ST3GAL4/GANAB/PARP14/UBB/GALNT1/UBE2I/PARP9/ST6GALNAC2/ST3GAL1/SUMO1/PARP6/PARP10
REACTOME_P38MAPK_EVENTS	REACTOME_P38MAPK_EVENTS	13	0.243243	0.758323	0.829932	1	0.801648	11633	tags=100%, list=76%, signal=24%	SRC/MAPK12/MAPK14/NRAS/RALB/MAPKAPK2/KRAS/RALA/RALGDS/HRAS/MAPK11/MAPKAPK3/MAPK13
REACTOME_REGULATION_OF_PYRUVATE_DEHYDROGENASE_PDH_COMPLEX	REACTOME_REGULATION_OF_PYRUVATE_DEHYDROGENASE_PDH_COMPLEX	15	0.235394	0.757886	0.861314	1	0.801648	11754	tags=100%, list=76%, signal=24%	PDP1/DLD/RXRA/DLAT/PDHX/PDHB/PDP2/PDHA1/PDK3/PDK2/PDK1/PDK4/PDPR/PPARD/GSTZ1
REACTOME_REGULATION_OF_LIPID_METABOLISM_BY_PPARALPHA	REACTOME_REGULATION_OF_LIPID_METABOLISM_BY_PPARALPHA	105	-0.271359	-0.757481	0.921765	1	0.801648	6100	tags=41%, list=40%, signal=25%	NR1H3/ACOX1/CHD9/TRIB3/MED12/TIAM2/MED13/CDK19/RGL1/MED25/NR1H2/MED1/SREBF2/TXNRD1/EP300/GPS2/NCOR1/TNFRSF21/MED14/NCOA2/MED26/HMGCR/SMARCD3/MTF1/PLIN2/ACSL1/CLOCK/HMGCS1/GRHL1/NR1D1/FDFT1/CPT1A/MED18/NCOA1/PPARG/G0S2/PPARGC1B/AGT/ABCB4/RORA/ME1/PPARGC1A/ARNT2
REACTOME_SHC1_EVENTS_IN_ERBB4_SIGNALING	REACTOME_SHC1_EVENTS_IN_ERBB4_SIGNALING	12	-0.347574	-0.756868	0.798817	1	0.801648	3577	tags=33%, list=23%, signal=26%	NRG4/EREG/HBEGF/NRG2
REACTOME_AUTOPHAGY	REACTOME_AUTOPHAGY	143	-0.267117	-0.755449	0.944056	1	0.801648	2750	tags=11%, list=18%, signal=9%	CHMP2A/TUBB2A/PRKN/TUBA4A/TUBB1/PRKAA2/RRAGD/MAP1LC3C/DYNC1I1/TUBB4A/TUBB2B/CSNK2B/TUBAL3/TUBA3D/ATG9B/HBB
REACTOME_SIGNALING_BY_FGFR_IN_DISEASE	REACTOME_SIGNALING_BY_FGFR_IN_DISEASE	50	-0.284156	-0.754713	0.871663	1	0.801648	3405	tags=22%, list=22%, signal=17%	FGFR2/GAB1/POLR2I/FGF2/FGFR4/FRS2/FGFR1/FGFR3/GAB2/FGF7/FGF18
REACTOME_RUNX1_REGULATES_GENES_INVOLVED_IN_MEGAKARYOCYTE_DIFFERENTIATION_AND_PLATELET_FUNCTION	REACTOME_RUNX1_REGULATES_GENES_INVOLVED_IN_MEGAKARYOCYTE_DIFFERENTIATION_AND_PLATELET_FUNCTION	34	-0.294732	-0.753922	0.838608	1	0.801648	2265	tags=38%, list=15%, signal=33%	KMT2D/EP300/SETD1B/TNRC6A/NR4A3/KMT2C/ZFPM1/KAT2B/ITGA2B/NFE2/KMT2A/TNRC6C/GP1BA
REACTOME_DEFECTS_IN_VITAMIN_AND_COFACTOR_METABOLISM	REACTOME_DEFECTS_IN_VITAMIN_AND_COFACTOR_METABOLISM	20	-0.316502	-0.753432	0.811299	1	0.801648	4246	tags=20%, list=28%, signal=14%	AMN/ACACA/MMACHC/CUBN
REACTOME_TAK1_DEPENDENT_IKK_AND_NF_KAPPA_B_ACTIVATION	REACTOME_TAK1_DEPENDENT_IKK_AND_NF_KAPPA_B_ACTIVATION	43	0.168115	0.751159	0.947368	1	0.801648	1898	tags=16%, list=12%, signal=14%	APP/IKBIP/RIPK2/UBB/USP18/SAA1/NFKBIA
REACTOME_SIGNALING_BY_NOTCH1_PEST_DOMAIN_MUTANTS_IN_CANCER	REACTOME_SIGNALING_BY_NOTCH1_PEST_DOMAIN_MUTANTS_IN_CANCER	56	0.151089	0.750354	1	1	0.801648	3248	tags=30%, list=21%, signal=24%	HEYL/MAML2/JAG1/UBB/CDK8/SNW1/HEY1/HEY2/HDAC1/JAG2/SKP1/NOTCH1/HDAC2/CUL1/HDAC3/HDAC7/APH1A
REACTOME_SIGNALING_BY_SCF_KIT	REACTOME_SIGNALING_BY_SCF_KIT	42	-0.285904	-0.749055	0.858031	1	0.801648	6883	tags=60%, list=45%, signal=33%	SOCS6/STAT3/PRKCA/SOS1/GRB10/GRAP/STAT5A/HRAS/SOCS1/SH2B3/STAT5B/FES/PIK3R3/SH2B2/MMP9/FYN/RAC1/PTPN6/FER/GAB2/KIT/LCK/GRAP2/VAV1/TEC
REACTOME_INTRACELLULAR_SIGNALING_BY_SECOND_MESSENGERS	REACTOME_INTRACELLULAR_SIGNALING_BY_SECOND_MESSENGERS	282	-0.261769	-0.749003	0.992008	1	0.801648	4330	tags=23%, list=28%, signal=17%	PRKACA/PDE1A/CASP9/TNKS/KLB/PRKAR2B/CAMK4/PIP4K2A/RRAGB/RAC1/PPP2R5A/IRAK4/PRKX/FRK/NRG4/MECOM/ITPR2/XIAP/PIK3AP1/FGFR2/GAB1/EREG/FOXO6/ITPR1/ICOS/ADCY4/FGF2/INSR/FGFR4/HBEGF/PDGFRA/NRG2/FRS2/FGFR1/TRAT1/ADCY1/PDE1B/FGFR3/PREX2/PPARG/CAMK2B/GAB2/EPGN/CBX6/IL1RL1/KIT/LCK/CAMK2A/VAV1/RRAGD/NBEA/CBX2/KL/ESR2/TNRC6C/FGF7/EGF/NR2E1/ADCY2/PIP5K1B/CD28/FGF18/HGF/CSNK2B/FLT3/ADCY5
REACTOME_DEFECTIVE_B4GALT7_CAUSES_EDS_PROGEROID_TYPE	REACTOME_DEFECTIVE_B4GALT7_CAUSES_EDS_PROGEROID_TYPE	18	-0.320621	-0.747553	0.823936	1	0.801648	1862	tags=28%, list=12%, signal=24%	HSPG2/GPC2/CSPG5/BCAN/GPC3
REACTOME_IL_6_TYPE_CYTOKINE_RECEPTOR_LIGAND_INTERACTIONS	REACTOME_IL_6_TYPE_CYTOKINE_RECEPTOR_LIGAND_INTERACTIONS	16	-0.324802	-0.74514	0.816934	1	0.801648	6269	tags=56%, list=41%, signal=33%	IL31RA/CLCF1/TYK2/OSM/LIFR/IL11/IL11RA/CNTF/CNTFR
REACTOME_RHO_GTPASES_ACTIVATE_CIT	REACTOME_RHO_GTPASES_ACTIVATE_CIT	19	-0.315923	-0.745003	0.820862	1	0.801648	1096	tags=11%, list=7%, signal=10%	MYH14/MYH11
REACTOME_SIGNALING_BY_HIPPO	REACTOME_SIGNALING_BY_HIPPO	20	-0.312137	-0.743043	0.821469	1	0.801648	2113	tags=10%, list=14%, signal=9%	YAP1/AMOT
REACTOME_A_TETRASACCHARIDE_LINKER_SEQUENCE_IS_REQUIRED_FOR_GAG_SYNTHESIS	REACTOME_A_TETRASACCHARIDE_LINKER_SEQUENCE_IS_REQUIRED_FOR_GAG_SYNTHESIS	24	-0.303937	-0.741905	0.844542	1	0.801648	3155	tags=29%, list=21%, signal=23%	HSPG2/B3GAT1/B3GAT2/GPC2/CSPG5/BCAN/GPC3
REACTOME_CD28_CO_STIMULATION	REACTOME_CD28_CO_STIMULATION	33	-0.291433	-0.741402	0.849257	1	0.801648	4416	tags=30%, list=29%, signal=22%	PDPK1/PIK3R3/FYN/MAP3K8/MAP3K14/RAC1/LCK/GRAP2/VAV1/CD28
REACTOME_METABOLISM_OF_COFACTORS	REACTOME_METABOLISM_OF_COFACTORS	19	-0.313826	-0.740057	0.827664	1	0.801648	6752	tags=32%, list=44%, signal=18%	AKT1/CALM1/PDSS1/HSP90AA1/GCHFR/NOS3
REACTOME_LATE_SARS_COV_2_INFECTION_EVENTS	REACTOME_LATE_SARS_COV_2_INFECTION_EVENTS	68	-0.272598	-0.739079	0.908722	1	0.801648	2304	tags=10%, list=15%, signal=9%	TMPRSS2/ZDHHC2/ST6GAL1/ANO5/ST6GALNAC3/ANO3/ZDHHC11
REACTOME_TRIGLYCERIDE_CATABOLISM	REACTOME_TRIGLYCERIDE_CATABOLISM	16	-0.321917	-0.738523	0.820366	1	0.801648	4575	tags=38%, list=30%, signal=26%	PLIN3/PRKACA/FABP5/FABP3/LIPE/FABP6
REACTOME_SIGNALING_BY_FGFR	REACTOME_SIGNALING_BY_FGFR	75	-0.269589	-0.738437	0.91138	1	0.801648	3514	tags=20%, list=23%, signal=16%	ANOS1/FGFR2/GAB1/POLR2I/FGF2/FGFR4/FRS2/FGFR1/FGFR3/FLRT1/KL/TGFBR3/FGF7/FGF18/FGFBP3
REACTOME_RAS_PROCESSING	REACTOME_RAS_PROCESSING	23	0.202346	0.737114	0.873786	1	0.801648	12263	tags=100%, list=80%, signal=20%	UBB/LYPLA1/RCE1/NRAS/ARL2/GOLGA7/FNTB/PDE6D/BCL2L1/ICMT/ABHD17B/PRKG2/ZDHHC9/KRAS/UBC/PRKCQ/RPS27A/FNTA/ABHD17C/CALM1/HRAS/UBA52/ABHD17A
REACTOME_GAB1_SIGNALOSOME	REACTOME_GAB1_SIGNALOSOME	17	-0.319737	-0.73682	0.836806	1	0.801648	3364	tags=29%, list=22%, signal=23%	GAB1/EREG/HBEGF/EPGN/EGF
REACTOME_DARPP_32_EVENTS	REACTOME_DARPP_32_EVENTS	22	-0.303987	-0.73381	0.849498	1	0.801648	5050	tags=36%, list=33%, signal=24%	PRKAR1A/PPP3CC/PDE4B/PRKACA/PRKAR2B/PDE4D/PDE4C/PDE4A
REACTOME_REGULATION_OF_MECP2_EXPRESSION_AND_ACTIVITY	REACTOME_REGULATION_OF_MECP2_EXPRESSION_AND_ACTIVITY	30	-0.288516	-0.728615	0.86049	1	0.801648	6732	tags=50%, list=44%, signal=28%	TNRC6B/AGO4/CALM1/MECP2/CAMK2G/CAMK2D/GPS2/NCOR1/TNRC6A/PRKACA/CAMK4/HIPK2/CAMK2B/CAMK2A/TNRC6C
REACTOME_FOXO_MEDIATED_TRANSCRIPTION_OF_CELL_DEATH_GENES	REACTOME_FOXO_MEDIATED_TRANSCRIPTION_OF_CELL_DEATH_GENES	16	0.22388	0.72788	0.898438	1	0.801648	11931	tags=100%, list=78%, signal=22%	BBC3/NFYA/DDIT3/FOXO1/PINK1/NFYB/BCL6/FOXO4/BCL2L11/CITED2/NFYC/CREBBP/FOXO3/EP300/STK11/FASLG
REACTOME_RUNX3_REGULATES_NOTCH_SIGNALING	REACTOME_RUNX3_REGULATES_NOTCH_SIGNALING	14	-0.32626	-0.727355	0.831579	1	0.801648	2317	tags=50%, list=15%, signal=43%	CREBBP/MAMLD1/EP300/RUNX3/MAML3/KAT2B/RBPJ
REACTOME_REGULATION_OF_NPAS4_GENE_EXPRESSION	REACTOME_REGULATION_OF_NPAS4_GENE_EXPRESSION	12	-0.333922	-0.727139	0.828402	1	0.801648	6766	tags=58%, list=44%, signal=33%	AGO1/SRF/TNRC6B/AGO4/TNRC6A/KCNIP3/TNRC6C
REACTOME_P75NTR_SIGNALS_VIA_NF_KB	REACTOME_P75NTR_SIGNALS_VIA_NF_KB	16	0.222567	0.723612	0.914062	1	0.801648	2087	tags=25%, list=14%, signal=22%	RIPK2/UBB/NFKBIA/PRKCI
REACTOME_RHO_GTPASES_ACTIVATE_PKNS	REACTOME_RHO_GTPASES_ACTIVATE_PKNS	32	-0.283762	-0.723246	0.863636	1	0.801648	1864	tags=12%, list=12%, signal=11%	SFN/AR/MYH14/MYH11
REACTOME_INTERLEUKIN_37_SIGNALING	REACTOME_INTERLEUKIN_37_SIGNALING	20	-0.303007	-0.721308	0.839548	1	0.801648	6050	tags=60%, list=39%, signal=36%	SMAD3/PTPN20/PTPN13/PTPN4/PTPN18/PTPN23/SIGIRR/PTPN6/PTPN5/IL18BP/IL18R1/PTPN7
REACTOME_HEME_BIOSYNTHESIS	REACTOME_HEME_BIOSYNTHESIS	12	0.234879	0.719757	0.859873	1	0.801648	3022	tags=33%, list=20%, signal=27%	HMBS/UROD/CPOX/COX10
REACTOME_EPHB_MEDIATED_FORWARD_SIGNALING	REACTOME_EPHB_MEDIATED_FORWARD_SIGNALING	41	-0.272678	-0.71407	0.896587	1	0.801648	2646	tags=15%, list=17%, signal=12%	TIAM1/KALRN/EPHB3/GRIN1/EPHB6/EPHB1
REACTOME_METAL_ION_SLC_TRANSPORTERS	REACTOME_METAL_ION_SLC_TRANSPORTERS	20	-0.299895	-0.7139	0.849718	1	0.801648	3999	tags=20%, list=26%, signal=15%	SLC40A1/SLC39A4/SLC41A2/SLC30A3
REACTOME_TOLL_LIKE_RECEPTOR_CASCADES	REACTOME_TOLL_LIKE_RECEPTOR_CASCADES	157	-0.251697	-0.71303	0.975025	1	0.801648	4093	tags=30%, list=27%, signal=22%	IKBKB/PTPN4/SOCS1/MAPK11/RELA/PELI2/BIRC3/EEA1/PELI1/SIGIRR/FOS/DUSP7/UBA52/TICAM1/TLR5/NFKBIB/MEF2A/MAPKAPK3/MAP3K8/NLRX1/MAPK7/RIPK3/BIRC2/IRAK4/TLR7/LY96/TLR8/TLR1/MAP2K6/S100B/ITGB2/MAPK10/TLR4/TLR6/S100A9/SFTPD/LY86/PLCG2/BTK/TLR10/MEF2C/CD180/S100A12/S100A1/ITGAM/S100A8/TLR9
REACTOME_TCR_SIGNALING	REACTOME_TCR_SIGNALING	107	-0.254308	-0.712344	0.950902	1	0.801648	2986	tags=20%, list=19%, signal=16%	CD4/LCP2/INPP5D/CARD11/PTPRJ/WAS/CD3G/HLA-DPB1/CD247/CD101/TRAT1/PTPRC/CD3E/PTPN22/LCK/GRAP2/PLCG2/LAT/ITK/CD3D/ZAP70
REACTOME_FORMATION_OF_AXIAL_MESODERM	REACTOME_FORMATION_OF_AXIAL_MESODERM	10	-0.33728	-0.712045	0.838235	1	0.801648	2364	tags=40%, list=15%, signal=34%	LEF1/FOXH1/YAP1/TCF7
REACTOME_SIGNALING_BY_ERBB2_IN_CANCER	REACTOME_SIGNALING_BY_ERBB2_IN_CANCER	24	-0.29066	-0.709495	0.874311	1	0.801648	4197	tags=29%, list=27%, signal=21%	HSP90AA1/NRG4/GAB1/EREG/HBEGF/NRG2/EGF
REACTOME_REGULATION_OF_RUNX1_EXPRESSION_AND_ACTIVITY	REACTOME_REGULATION_OF_RUNX1_EXPRESSION_AND_ACTIVITY	17	0.206883	0.70903	0.898551	1	0.801648	3676	tags=35%, list=24%, signal=27%	SRC/PML/CDK6/MOV10/RUNX1/CBFB
REACTOME_FOXO_MEDIATED_TRANSCRIPTION_OF_CELL_CYCLE_GENES	REACTOME_FOXO_MEDIATED_TRANSCRIPTION_OF_CELL_CYCLE_GENES	15	0.219634	0.707144	0.912409	1	0.801648	93	tags=7%, list=1%, signal=7%	CAV1
REACTOME_APOPTOTIC_CLEAVAGE_OF_CELLULAR_PROTEINS	REACTOME_APOPTOTIC_CLEAVAGE_OF_CELLULAR_PROTEINS	38	-0.271935	-0.704284	0.895725	1	0.801648	1990	tags=13%, list=13%, signal=11%	SATB1/PKP1/OCLN/DSG1/MAPT
REACTOME_SIGNALING_BY_FGFR2_IN_DISEASE	REACTOME_SIGNALING_BY_FGFR2_IN_DISEASE	31	-0.278203	-0.703867	0.880724	1	0.801648	3405	tags=23%, list=22%, signal=18%	FGFR2/GAB1/POLR2I/FGF2/FRS2/FGF7/FGF18
REACTOME_NR1H3_NR1H2_REGULATE_GENE_EXPRESSION_LINKED_TO_CHOLESTEROL_TRANSPORT_AND_EFFLUX	REACTOME_NR1H3_NR1H2_REGULATE_GENE_EXPRESSION_LINKED_TO_CHOLESTEROL_TRANSPORT_AND_EFFLUX	33	-0.276543	-0.703523	0.884289	1	0.801648	5443	tags=36%, list=35%, signal=24%	PLTP/NR1H2/EP300/GPS2/APOC1/NCOR1/TNRC6A/APOC2/EEPD1/NCOA1/APOD/TNRC6C
REACTOME_DEACTIVATION_OF_THE_BETA_CATENIN_TRANSACTIVATING_COMPLEX	REACTOME_DEACTIVATION_OF_THE_BETA_CATENIN_TRANSACTIVATING_COMPLEX	40	-0.26937	-0.703291	0.900415	1	0.801648	4081	tags=22%, list=27%, signal=17%	LEF1/CTNNBIP1/SOX6/XIAP/TLE3/SOX17/SOX2/TCF7/PYGO1
REACTOME_SIGNALLING_TO_ERKS	REACTOME_SIGNALLING_TO_ERKS	33	-0.275829	-0.701705	0.888535	1	0.801648	4093	tags=48%, list=27%, signal=36%	BRAF/RALGDS/SOS1/RAPGEF1/CRK/HRAS/KIDINS220/MAPK11/MAPKAPK3/MAP2K2/MAPK13/RIT1/FRS2/SHC2/NGF/NTRK1
REACTOME_TIE2_SIGNALING	REACTOME_TIE2_SIGNALING	17	-0.303635	-0.699714	0.869213	1	0.801648	3553	tags=41%, list=23%, signal=32%	SOS1/PIK3CB/HRAS/DOK2/ANGPT1/TEK/GRB14
REACTOME_RESPONSE_OF_EIF2AK1_HRI_TO_HEME_DEFICIENCY	REACTOME_RESPONSE_OF_EIF2AK1_HRI_TO_HEME_DEFICIENCY	15	0.217272	0.69954	0.919708	1	0.801648	3755	tags=40%, list=24%, signal=30%	CEBPB/EIF2S2/EIF2S3/ATF5/DDIT3/EIF2S1
REACTOME_MAP2K_AND_MAPK_ACTIVATION	REACTOME_MAP2K_AND_MAPK_ACTIVATION	36	-0.270242	-0.695798	0.894019	1	0.801648	6099	tags=44%, list=40%, signal=27%	ARRB2/RAF1/CSK/HRAS/WDR83/MARK3/LAMTOR2/IL17RD/PEBP1/MAP2K2/CNKSR1/VWF/KSR1/ITGA2B/APBB1IP/KSR2
REACTOME_RUNX1_INTERACTS_WITH_CO_FACTORS_WHOSE_PRECISE_EFFECT_ON_RUNX1_TARGETS_IS_NOT_KNOWN	REACTOME_RUNX1_INTERACTS_WITH_CO_FACTORS_WHOSE_PRECISE_EFFECT_ON_RUNX1_TARGETS_IS_NOT_KNOWN	35	-0.270254	-0.691687	0.901379	1	0.801648	5965	tags=37%, list=39%, signal=23%	SMARCA2/YAF2/PHC1/ARID2/EP300/AUTS2/SMARCE1/SMARCD3/SMARCA4/HIPK2/CBX6/CBX2/CSNK2B
REACTOME_SIGNALING_BY_ALK	REACTOME_SIGNALING_BY_ALK	26	-0.278954	-0.691164	0.890693	1	0.801648	3239	tags=23%, list=21%, signal=18%	PTPN6/JAK3/FRS2/IL2RG/PRDM1/MYCN
REACTOME_WNT_LIGAND_BIOGENESIS_AND_TRAFFICKING	REACTOME_WNT_LIGAND_BIOGENESIS_AND_TRAFFICKING	21	0.193198	0.689605	0.916667	1	0.801648	1006	tags=14%, list=7%, signal=13%	WNT11/WNT5B/WNT7A
REACTOME_TRANSCRIPTIONAL_REGULATION_BY_RUNX1	REACTOME_TRANSCRIPTIONAL_REGULATION_BY_RUNX1	166	-0.242874	-0.689419	0.986014	1	0.801648	2485	tags=13%, list=16%, signal=11%	GATA3/RUNX2/HIPK2/KAT2B/YAP1/MYB/CBX6/SERPINB13/ITGA2B/NFE2/CBX2/OCLN/NFATC2/KMT2A/TNRC6C/PRKCB/LMO1/GP1BA/CSNK2B/CR1/PAX5
REACTOME_DISORDERS_OF_TRANSMEMBRANE_TRANSPORTERS	REACTOME_DISORDERS_OF_TRANSMEMBRANE_TRANSPORTERS	143	-0.243371	-0.688291	0.983017	1	0.801648	2681	tags=13%, list=17%, signal=10%	SLC12A6/ABCC9/SLC9A9/SLC24A5/GCK/KCNJ11/ABCB4/ABCC6/SLC26A4/ABCA12/NUP210/AVPR2/SLC5A1/ABCA3/SLC24A4/SLC12A3/SLC34A3/ABCC2
REACTOME_RAB_GERANYLGERANYLATION	REACTOME_RAB_GERANYLGERANYLATION	61	-0.254958	-0.687885	0.93198	1	0.801648	5208	tags=28%, list=34%, signal=18%	RAB13/RAB30/RAB4B/RAB40A/RAB8A/RAB10/RAB6B/RAB24/RABGGTA/RAB3D/RAB33A/RAB3A/RAB9B/RAB37/RAB25/RAB44/RAB39B
REACTOME_RAF_ACTIVATION	REACTOME_RAF_ACTIVATION	33	-0.269179	-0.684788	0.901274	1	0.801648	6239	tags=64%, list=41%, signal=38%	BRAP/PPP2R5B/KRAS/SHOC2/ARAF/PPP2CB/BRAF/PPP1CB/PPP2R5C/CALM1/RAF1/HRAS/CAMK2G/CAMK2D/MRAS/MARK3/MAP2K2/PPP2R5A/KSR1/CAMK2B/CAMK2A
REACTOME_RESPIRATORY_ELECTRON_TRANSPORT_ATP_SYNTHESIS_BY_CHEMIOSMOTIC_COUPLING_AND_HEAT_PRODUCTION_BY_UNCOUPLING_PROTEINS	REACTOME_RESPIRATORY_ELECTRON_TRANSPORT_ATP_SYNTHESIS_BY_CHEMIOSMOTIC_COUPLING_AND_HEAT_PRODUCTION_BY_UNCOUPLING_PROTEINS	96	-0.246117	-0.684506	0.954819	1	0.801648	4774	tags=27%, list=31%, signal=19%	COX6C/NDUFV2/NDUFS5/COX7C/COX6A1/UQCR10/UQCRQ/COX7B/NDUFB8/NDUFB4/NDUFC1/COX4I1/NDUFA6/NDUFA2/NDUFA13/SLC25A27/NDUFV3/NDUFS7/NDUFB7/ETFB/NDUFB1/COX5B/UCP2/COX6B1/NDUFA1/UCP3
REACTOME_SHC1_EVENTS_IN_EGFR_SIGNALING	REACTOME_SHC1_EVENTS_IN_EGFR_SIGNALING	14	-0.306917	-0.684233	0.866667	1	0.801648	3287	tags=29%, list=21%, signal=22%	EREG/HBEGF/EPGN/EGF
REACTOME_INSULIN_RECEPTOR_RECYCLING	REACTOME_INSULIN_RECEPTOR_RECYCLING	28	-0.273279	-0.683958	0.906452	1	0.801648	5220	tags=32%, list=34%, signal=21%	ATP6V1F/ATP6V0E2/IDE/ATP6V1C2/ATP6V1G2/INSR/ATP6V0A1/ATP6V0D2/ATP6V0A4
REACTOME_RNA_POLYMERASE_III_TRANSCRIPTION_TERMINATION	REACTOME_RNA_POLYMERASE_III_TRANSCRIPTION_TERMINATION	23	0.187338	0.682443	0.902913	1	0.801648	4726	tags=52%, list=31%, signal=36%	NFIB/POLR2K/SSB/POLR3C/POLR3K/POLR3E/POLR3B/POLR3F/POLR3A/POLR1D/CRCP/POLR3D
REACTOME_REGULATION_OF_HOMOTYPIC_CELL_CELL_ADHESION	REACTOME_REGULATION_OF_HOMOTYPIC_CELL_CELL_ADHESION	29	-0.271374	-0.681813	0.89925	1	0.801648	4683	tags=34%, list=30%, signal=24%	CDH24/TNRC6A/ZEB2/FOXF1/HOXC8/JUP/ADAM33/TNRC6C/BHLHE22/AMOT
REACTOME_N_GLYCAN_ANTENNAE_ELONGATION_IN_THE_MEDIAL_TRANS_GOLGI	REACTOME_N_GLYCAN_ANTENNAE_ELONGATION_IN_THE_MEDIAL_TRANS_GOLGI	21	-0.283818	-0.68181	0.880313	1	0.801648	3397	tags=38%, list=22%, signal=30%	FUCA1/B4GALT6/ST8SIA6/MAN2A2/ST8SIA2/FUT3/ST6GAL1/MGAT3
REACTOME_RND2_GTPASE_CYCLE	REACTOME_RND2_GTPASE_CYCLE	41	-0.260109	-0.681153	0.925543	1	0.801648	5918	tags=41%, list=39%, signal=26%	PTPN13/TFRC/FRS3/KIDINS220/VANGL1/NISCH/ALDH3A2/DST/FAM83B/KCTD13/PRAG1/RND2/EPHA2/FNBP1/FRS2/UBXN11/DSG1
REACTOME_P75_NTR_RECEPTOR_MEDIATED_SIGNALLING	REACTOME_P75_NTR_RECEPTOR_MEDIATED_SIGNALLING	94	-0.244885	-0.680932	0.954819	1	0.801648	4345	tags=24%, list=28%, signal=18%	ARHGEF2/TRIO/PSENEN/AATF/ABR/RAC1/OBSCN/ARHGEF12/ARHGEF15/FGD1/FGD2/TIAM1/PREX1/KALRN/FGD4/ARHGEF10L/ARHGEF6/NGF/NGEF/VAV1/MCF2L/FGD3/OMG
REACTOME_INFLAMMASOMES	REACTOME_INFLAMMASOMES	21	-0.2834	-0.680806	0.881432	1	0.801648	5549	tags=48%, list=36%, signal=30%	RELA/PYCARD/NLRC4/TXN/MEFV/NLRP1/HMOX1/BCL2/P2RX7/PSTPIP1
REACTOME_INLB_MEDIATED_ENTRY_OF_LISTERIA_MONOCYTOGENES_INTO_HOST_CELL	REACTOME_INLB_MEDIATED_ENTRY_OF_LISTERIA_MONOCYTOGENES_INTO_HOST_CELL	14	-0.305136	-0.68026	0.872515	1	0.801648	769	tags=57%, list=5%, signal=54%	SH3GL1/UBC/RPS27A/MET/HGS/UBA52/STAM/SH3GL3
REACTOME_SIGNALING_BY_FGFR1_IN_DISEASE	REACTOME_SIGNALING_BY_FGFR1_IN_DISEASE	29	-0.270687	-0.680087	0.901393	1	0.801648	6829	tags=48%, list=44%, signal=27%	STAT3/BCR/ZMYM2/SOS1/STAT5A/HRAS/TRIM24/STAT5B/MYO18A/GAB1/FGF2/FRS2/FGFR1/GAB2
REACTOME_MHC_CLASS_II_ANTIGEN_PRESENTATION	REACTOME_MHC_CLASS_II_ANTIGEN_PRESENTATION	106	-0.24222	-0.677209	0.965932	1	0.801648	2693	tags=12%, list=18%, signal=10%	HLA-DPB1/TUBB2A/AP1S2/TUBA4A/HLA-DMA/TUBB1/KIF26A/DYNC1I1/TUBB4A/TUBB2B/KIF5A/TUBAL3/TUBA3D
REACTOME_JNK_C_JUN_KINASES_PHOSPHORYLATION_AND_ACTIVATION_MEDIATED_BY_ACTIVATED_HUMAN_TAK1	REACTOME_JNK_C_JUN_KINASES_PHOSPHORYLATION_AND_ACTIVATION_MEDIATED_BY_ACTIVATED_HUMAN_TAK1	22	0.186824	0.676963	0.914286	1	0.801648	12501	tags=100%, list=81%, signal=19%	RIPK2/UBB/UBE2V1/IRAK2/UBE2N/TRAF6/MAP3K7/IRAK1/MAPK8/NOD1/MAPK9/NOD2/TAB1/TAB2/TAB3/IKBKG/MAP2K4/UBC/RPS27A/MAP2K7/UBA52/MAPK10
REACTOME_RECEPTOR_MEDIATED_MITOPHAGY	REACTOME_RECEPTOR_MEDIATED_MITOPHAGY	11	-0.316677	-0.676894	0.872443	1	0.801648	328	tags=18%, list=2%, signal=18%	MAP1LC3A/CSNK2B
REACTOME_NONSENSE_MEDIATED_DECAY_NMD	REACTOME_NONSENSE_MEDIATED_DECAY_NMD	114	-0.240647	-0.675203	0.96997	1	0.801648	6613	tags=41%, list=43%, signal=24%	PPP2R2A/RPL11/RPS7/RPL36AL/RPS11/RPL34/RPL28/RPL4/RPL27A/RPS2/RPL35A/RPL14/RPL36A/RPL39L/RPL29/RPS24/RPS19/RPL18/RPS10/RPLP1/RPS27/RPL24/RPS9/RPL27/RPL9/UBA52/RPL22/RPL19/RPS28/FAU/RPL35/RPL37/RPLP2/RPL31/RPL17/RPL38/RPS26/RPL23/DCP1A/RPL36/UPF2/RPL3L/GSPT2/UPF3A/RPS15/UPF3B/RPS18
REACTOME_PLASMA_LIPOPROTEIN_CLEARANCE	REACTOME_PLASMA_LIPOPROTEIN_CLEARANCE	33	-0.265307	-0.674939	0.909766	1	0.801648	5475	tags=36%, list=36%, signal=23%	APOBR/LIPA/NR1H2/APOC1/UBA52/AMN/LIPC/MYLIP/CES3/VLDLR/LDLR/CUBN
REACTOME_RHOA_GTPASE_CYCLE	REACTOME_RHOA_GTPASE_CYCLE	146	-0.238528	-0.674912	0.985015	1	0.801648	4441	tags=27%, list=29%, signal=19%	EMC3/ARHGAP24/ARHGEF2/TRIO/SRGAP1/DEF6/ABR/ARAP2/PLEKHG6/OBSCN/ARHGEF12/MYO9A/ARHGEF15/ARHGAP31/PKN1/STARD8/DAAM1/FMNL3/JUP/DLC1/TIAM1/PREX1/KALRN/PREX2/RHPN1/ARHGAP28/ARHGEF10L/ARHGAP45/ARHGAP9/ARHGAP30/DOCK2/NGEF/PLEKHG4/VAV1/ARHGAP4/MCF2L/ARHGAP20/ARHGAP6/TAGAP
REACTOME_SIGNALING_BY_PDGFR_IN_DISEASE	REACTOME_SIGNALING_BY_PDGFR_IN_DISEASE	20	-0.283093	-0.673902	0.884746	1	0.801648	6888	tags=50%, list=45%, signal=28%	GOLGA4/STAT3/SOS1/PIK3CB/STRN/HRAS/KANK1/KDR/PDGFRA/BIN2
REACTOME_KILLING_MECHANISMS	REACTOME_KILLING_MECHANISMS	12	-0.309047	-0.672973	0.872189	1	0.801648	5830	tags=58%, list=38%, signal=36%	JUN/DVL3/DVL1/RAC1/WNT5A/NOX1/NOXO1
REACTOME_FOXO_MEDIATED_TRANSCRIPTION	REACTOME_FOXO_MEDIATED_TRANSCRIPTION	57	-0.248856	-0.670446	0.941236	1	0.801648	5214	tags=30%, list=34%, signal=20%	EP300/STK11/POMC/CDKN1A/ATXN3/TXN/PCBP4/FASLG/FOXO6/KLF4/KAT2B/TRIM63/GCK/SFN/ABCA6/PPARGC1A/PLXNA4
REACTOME_RUNX3_REGULATES_P14_ARF	REACTOME_RUNX3_REGULATES_P14_ARF	10	-0.317099	-0.66944	0.866422	1	0.801648	5214	tags=40%, list=34%, signal=26%	EP300/RUNX3/CDKN2A/HDAC4
REACTOME_EGFR_DOWNREGULATION	REACTOME_EGFR_DOWNREGULATION	30	-0.263605	-0.665706	0.911608	1	0.801648	3311	tags=20%, list=22%, signal=16%	STAM/EREG/HBEGF/EPGN/EGF/SH3GL3
REACTOME_EARLY_PHASE_OF_HIV_LIFE_CYCLE	REACTOME_EARLY_PHASE_OF_HIV_LIFE_CYCLE	14	-0.298212	-0.664825	0.891228	1	0.801648	3697	tags=29%, list=24%, signal=22%	CD4/LIG4/CCR5/CXCR4
REACTOME_HEPARAN_SULFATE_HEPARIN_HS_GAG_METABOLISM	REACTOME_HEPARAN_SULFATE_HEPARIN_HS_GAG_METABOLISM	48	-0.251337	-0.664563	0.945473	1	0.801648	3155	tags=27%, list=21%, signal=22%	GLB1L2/IDS/HSPG2/GLB1L/IDUA/B3GAT1/B3GAT2/GPC2/CSPG5/BCAN/HS3ST2/GPC3/GLB1L3
REACTOME_SIGNALING_BY_ERBB4	REACTOME_SIGNALING_BY_ERBB4	49	-0.25035	-0.663798	0.950719	1	0.801648	4857	tags=29%, list=32%, signal=20%	ESR1/NCOR1/UBA52/PSENEN/PGR/NRG4/EREG/S100B/HBEGF/NRG2/YAP1/CXCL12/GABRQ/EGF
REACTOME_METABOLISM_OF_AMINO_ACIDS_AND_DERIVATIVES	REACTOME_METABOLISM_OF_AMINO_ACIDS_AND_DERIVATIVES	323	-0.231831	-0.663643	1	1	0.801648	5672	tags=34%, list=37%, signal=22%	RPL35A/SUOX/RPL14/RPL36A/RPL39L/RPL29/ARG2/RPS24/RPS19/SLC25A10/ASNS/GNMT/CBS/ALDH6A1/RPL18/RPS10/TXN2/TXNRD1/RPLP1/SEM1/CSAD/GCAT/RPS27/HSD17B10/CKB/RPL24/OGDH/RPS9/RPL27/GLUD2/RPL9/PRODH/UBA52/RPL22/NMRAL1/SLC6A11/TST/PAOX/PYCR2/RPL19/RPS28/FAU/RPL35/RPL37/SERINC5/LIPT1/FMO1/OAZ3/CPS1/RPLP2/PSTK/PPM1K/RPL31/IL4I1/RPL17/RPL38/DUOX2/RPS26/MPST/GLUL/GSTZ1/HYKK/PHYKPL/GPT2/RPL23/KMO/SLC6A8/PHGDH/AS…
REACTOME_IRON_UPTAKE_AND_TRANSPORT	REACTOME_IRON_UPTAKE_AND_TRANSPORT	56	-0.245789	-0.661899	0.947422	1	0.801648	4129	tags=23%, list=27%, signal=17%	ATP6V1C2/FLVCR1/SLC40A1/CYBRD1/ATP6V1G2/SLC22A17/ABCG2/HMOX1/ATP6V0A1/ATP6V0D2/ATP6V0A4/TFR2/TF
REACTOME_SIGNALLING_TO_RAS	REACTOME_SIGNALLING_TO_RAS	20	-0.276146	-0.657365	0.897175	1	0.801648	4093	tags=25%, list=27%, signal=18%	MAPKAPK3/MAPK13/SHC2/NGF/NTRK1
REACTOME_DEATH_RECEPTOR_SIGNALING	REACTOME_DEATH_RECEPTOR_SIGNALING	150	-0.230957	-0.654	0.992008	1	0.801648	4345	tags=21%, list=28%, signal=15%	ARHGEF2/TRIO/PSENEN/AATF/MIB2/ABR/RAC1/OBSCN/BIRC2/ARHGEF12/ARHGEF15/XIAP/FGD1/FASLG/RACK1/TRAF1/CLIP3/FGD2/TIAM1/PREX1/KALRN/FGD4/ARHGEF10L/ARHGEF6/NGF/NGEF/VAV1/MCF2L/SMPD3/FGD3/USP2/OMG
REACTOME_SHC1_EVENTS_IN_ERBB2_SIGNALING	REACTOME_SHC1_EVENTS_IN_ERBB2_SIGNALING	20	-0.274158	-0.652634	0.901695	1	0.801648	3577	tags=25%, list=23%, signal=19%	NRG4/EREG/HBEGF/NRG2/EGF
REACTOME_FGFR2_MUTANT_RECEPTOR_ACTIVATION	REACTOME_FGFR2_MUTANT_RECEPTOR_ACTIVATION	21	-0.27136	-0.651882	0.908277	1	0.801648	3405	tags=33%, list=22%, signal=26%	POLR2F/POLR2J/FGFR2/POLR2I/FGF2/FGF7/FGF18
REACTOME_SIGNALING_BY_HEDGEHOG	REACTOME_SIGNALING_BY_HEDGEHOG	138	-0.230054	-0.650295	0.989011	1	0.801648	3314	tags=15%, list=22%, signal=12%	HHIP/EVC/ULK3/BOC/ADCY4/TUBB2A/ADCY1/TUBA4A/CDON/TUBB1/EVC2/SCUBE2/GLI1/GLI2/NOTUM/TUBB4A/TUBB2B/ADCY2/PTCH2/TUBA3D/ADCY5
REACTOME_TGF_BETA_RECEPTOR_SIGNALING_IN_EMT_EPITHELIAL_TO_MESENCHYMAL_TRANSITION	REACTOME_TGF_BETA_RECEPTOR_SIGNALING_IN_EMT_EPITHELIAL_TO_MESENCHYMAL_TRANSITION	16	-0.283287	-0.649901	0.89016	1	0.801648	2029	tags=19%, list=13%, signal=16%	UBA52/CGN/PARD6A
REACTOME_PRE_NOTCH_PROCESSING_IN_GOLGI	REACTOME_PRE_NOTCH_PROCESSING_IN_GOLGI	17	-0.281998	-0.649854	0.908565	1	0.801648	3754	tags=29%, list=24%, signal=22%	NOTCH3/NOTCH2/ATP2A1/MFNG/ATP2A3
REACTOME_EPH_EPHRIN_SIGNALING	REACTOME_EPH_EPHRIN_SIGNALING	86	-0.234819	-0.649229	0.96988	1	0.801648	4416	tags=24%, list=29%, signal=17%	FYN/PSENEN/MMP2/EPHA4/EPHA3/EPHA1/RAC1/EPHA2/EFNA3/EFNA5/TIAM1/EPHA10/CLTCL1/KALRN/NGEF/EPHB3/GRIN1/MYH14/EPHB6/EPHB1/MYH11
REACTOME_TRANSPORT_TO_THE_GOLGI_AND_SUBSEQUENT_MODIFICATION	REACTOME_TRANSPORT_TO_THE_GOLGI_AND_SUBSEQUENT_MODIFICATION	169	-0.228826	-0.649112	0.992008	1	0.801648	3206	tags=13%, list=21%, signal=10%	CD55/CAPZA1/ANK3/F8/ST8SIA2/TUBB2A/TUBA4A/TUBB1/FUT3/CNIH2/ST6GAL1/TRAPPC5/CNIH3/MGAT3/MAN1C1/DYNC1I1/TUBB4A/TUBB2B/TUBAL3/ANK2/TUBA3D/SPTBN4
REACTOME_TOLL_LIKE_RECEPTOR_TLR1_TLR2_CASCADE	REACTOME_TOLL_LIKE_RECEPTOR_TLR1_TLR2_CASCADE	109	-0.231322	-0.647429	0.976954	1	0.801648	5732	tags=28%, list=37%, signal=18%	IKBKB/SOCS1/MAPK11/RELA/PELI2/PELI1/SIGIRR/FOS/DUSP7/UBA52/NFKBIB/MEF2A/MAPKAPK3/MAP3K8/NLRX1/MAPK7/IRAK4/LY96/TLR1/MAP2K6/S100B/MAPK10/TLR4/TLR6/S100A9/SFTPD/BTK/MEF2C/S100A12/S100A1/S100A8
REACTOME_INTEGRIN_SIGNALING	REACTOME_INTEGRIN_SIGNALING	24	-0.264005	-0.644432	0.923925	1	0.801648	3501	tags=46%, list=23%, signal=35%	CRK/CSK/RASGRP1/PDPK1/SYK/VWF/RAPGEF4/RASGRP2/ITGA2B/APBB1IP/RAPGEF3
REACTOME_RAF_INDEPENDENT_MAPK1_3_ACTIVATION	REACTOME_RAF_INDEPENDENT_MAPK1_3_ACTIVATION	23	-0.265244	-0.644254	0.919911	1	0.801648	6040	tags=43%, list=39%, signal=26%	TYK2/DUSP1/DUSP16/PEA15/IL6R/DUSP7/DUSP5/MAP2K2/DUSP2/DUSP8
REACTOME_PKR_MEDIATED_SIGNALING	REACTOME_PKR_MEDIATED_SIGNALING	70	-0.235796	-0.642003	0.963563	1	0.801648	1039	tags=16%, list=7%, signal=15%	HSPA2/SNCA/MAP2K6/TUBB2A/TUBA4A/TUBB1/TUBB4A/TUBB2B/MAPT/TUBAL3/TUBA3D
REACTOME_SIGNALING_BY_BRAF_AND_RAF1_FUSIONS	REACTOME_SIGNALING_BY_BRAF_AND_RAF1_FUSIONS	60	-0.238211	-0.641167	0.95736	1	0.801648	6242	tags=40%, list=41%, signal=24%	AKAP9/CALM1/QKI/ARRB2/RAF1/CSK/HRAS/CAMK2G/CAMK2D/TRIM24/MARK3/PEBP1/TRAK1/KDM7A/MAP2K2/CNKSR1/VWF/KSR1/CAMK2B/ITGA2B/APBB1IP/CAMK2A/KSR2/FAM131B
REACTOME_TBC_RABGAPS	REACTOME_TBC_RABGAPS	43	-0.244415	-0.640038	0.945021	1	0.801648	5564	tags=30%, list=36%, signal=19%	GGA3/TBC1D16/ULK1/GGA2/TBC1D17/SYTL1/RAB8A/TBC1D7/GGA1/RAB6B/RAB33A/RABGEF1/TBC1D10C
REACTOME_SIGNALING_BY_NOTCH1_HD_DOMAIN_MUTANTS_IN_CANCER	REACTOME_SIGNALING_BY_NOTCH1_HD_DOMAIN_MUTANTS_IN_CANCER	14	0.202689	0.639571	0.92517	1	0.801648	2525	tags=29%, list=16%, signal=24%	JAG1/UBB/JAG2/NOTCH1
REACTOME_CLATHRIN_MEDIATED_ENDOCYTOSIS	REACTOME_CLATHRIN_MEDIATED_ENDOCYTOSIS	134	-0.225415	-0.636734	0.99001	1	0.801648	3949	tags=19%, list=26%, signal=14%	SYT1/WNT5A/AAK1/CD4/STAM/EREG/FNBP1/ITSN2/SYT2/ADRB2/SYNJ1/SYT11/CD3G/HBEGF/CLTCL1/LDLR/EPGN/FCHO1/PACSIN1/EGF/CD3D/SH3GL3/AVPR2/TF/TACR1
REACTOME_THE_CITRIC_ACID_TCA_CYCLE_AND_RESPIRATORY_ELECTRON_TRANSPORT	REACTOME_THE_CITRIC_ACID_TCA_CYCLE_AND_RESPIRATORY_ELECTRON_TRANSPORT	144	-0.224429	-0.635006	0.992008	1	0.801648	5315	tags=31%, list=35%, signal=20%	MPC2/IDH3A/NDUFB9/OGDH/PDK1/COX6C/NDUFV2/NDUFS5/COX7C/COX6A1/NNT/UQCR10/PDK4/UQCRQ/COX7B/BSG/NDUFB8/NDUFB4/NDUFC1/COX4I1/NDUFA6/NDUFA2/PDPR/NDUFA13/SLC25A27/HAGH/PPARD/GSTZ1/NDUFV3/ME3/IDH2/NDUFS7/NDUFB7/ETFB/NDUFB1/LDHAL6B/SLC16A8/COX5B/UCP2/COX6B1/NDUFA1/ADHFE1/ME1/UCP3
REACTOME_REGULATION_OF_CDH11_GENE_TRANSCRIPTION	REACTOME_REGULATION_OF_CDH11_GENE_TRANSCRIPTION	10	-0.300779	-0.634986	0.88848	1	0.801648	4436	tags=40%, list=29%, signal=28%	ZEB2/FOXF1/HOXC8/BHLHE22
REACTOME_NICOTINAMIDE_SALVAGING	REACTOME_NICOTINAMIDE_SALVAGING	16	-0.275171	-0.631281	0.90389	1	0.801648	324	tags=12%, list=2%, signal=12%	NAMPT/PTGS2
REACTOME_RESPONSE_OF_EIF2AK4_GCN2_TO_AMINO_ACID_DEFICIENCY	REACTOME_RESPONSE_OF_EIF2AK4_GCN2_TO_AMINO_ACID_DEFICIENCY	100	-0.226534	-0.630586	0.977912	1	0.801648	6536	tags=44%, list=43%, signal=25%	RPL11/RPS7/RPL36AL/RPS11/RPL34/RPL28/RPL4/TRIB3/RPL27A/RPS2/RPL35A/RPL14/RPL36A/RPL39L/RPL29/RPS24/RPS19/ASNS/RPL18/RPS10/RPLP1/RPS27/RPL24/RPS9/RPL27/RPL9/ATF4/UBA52/RPL22/RPL19/RPS28/FAU/RPL35/RPL37/RPLP2/RPL31/RPL17/RPL38/RPS26/RPL23/RPL36/RPL3L/RPS15/RPS18
REACTOME_REGULATION_OF_FOXO_TRANSCRIPTIONAL_ACTIVITY_BY_ACETYLATION	REACTOME_REGULATION_OF_FOXO_TRANSCRIPTIONAL_ACTIVITY_BY_ACETYLATION	10	-0.298303	-0.629759	0.892157	1	0.801648	6503	tags=50%, list=42%, signal=29%	CREBBP/FOXO3/EP300/TXN/KAT2B
REACTOME_SYNTHESIS_OF_SUBSTRATES_IN_N_GLYCAN_BIOSYTHESIS	REACTOME_SYNTHESIS_OF_SUBSTRATES_IN_N_GLYCAN_BIOSYTHESIS	56	-0.233467	-0.628715	0.961577	1	0.801648	4458	tags=23%, list=29%, signal=17%	RENBP/ST6GALNAC6/NPL/NAGK/MVD/ST8SIA4/ST8SIA2/ST8SIA1/ST6GALNAC1/ST6GAL2/ST6GAL1/DPM3/ST6GALNAC3
REACTOME_SIGNALING_BY_WNT	REACTOME_SIGNALING_BY_WNT	252	-0.219897	-0.628274	1	1	0.801648	4229	tags=20%, list=28%, signal=15%	TNKS/GNG2/SMARCA4/LEF1/CCDC88C/PDE6A/FZD1/RAC1/PPP2R5A/WNT5A/CTNNBIP1/SOX6/ITPR2/XIAP/DAAM1/KREMEN1/SFRP1/TLE3/ITPR1/GNG4/ROR1/AXIN2/GNG3/WNT16/DKK2/PLCB2/GNGT1/CXXC4/HECW1/PDE6G/GNB3/SOX17/RSPO1/PARD6A/CAMK2A/GNAO1/LGR5/SOX2/TNRC6C/TCF7/SOST/PRKCB/PIP5K1B/WNT2B/GNG7/RSPO4/PYGO1/PDE6B/CSNK2B/LGR6
REACTOME_REGULATION_OF_TP53_ACTIVITY_THROUGH_ASSOCIATION_WITH_CO_FACTORS	REACTOME_REGULATION_OF_TP53_ACTIVITY_THROUGH_ASSOCIATION_WITH_CO_FACTORS	12	0.204936	0.628002	0.961783	1	0.801648	12221	tags=100%, list=80%, signal=20%	TP73/AKT2/BANP/PHF20/TP53/TP53BP2/AKT3/AKT1/PPP1R13L/TP63/PPP1R13B/ZNF385A
REACTOME_TRANSPORT_OF_VITAMINS_NUCLEOSIDES_AND_RELATED_MOLECULES	REACTOME_TRANSPORT_OF_VITAMINS_NUCLEOSIDES_AND_RELATED_MOLECULES	33	-0.245939	-0.625666	0.941614	1	0.801648	2105	tags=12%, list=14%, signal=10%	APOD/SLCO1C1/SLCO4A1/SLC29A4
REACTOME_P75NTR_RECRUITS_SIGNALLING_COMPLEXES	REACTOME_P75NTR_RECRUITS_SIGNALLING_COMPLEXES	13	0.200583	0.625329	0.952381	1	0.801648	2087	tags=23%, list=14%, signal=20%	RIPK2/UBB/PRKCI
REACTOME_INTRAFLAGELLAR_TRANSPORT	REACTOME_INTRAFLAGELLAR_TRANSPORT	46	-0.236482	-0.625032	0.963115	1	0.801648	4039	tags=22%, list=26%, signal=16%	IFT172/DYNC2H1/IFT27/KIF17/TUBB2A/TUBA4A/TUBB1/TUBB4A/TUBB2B/TUBA3D
REACTOME_TP53_REGULATES_METABOLIC_GENES	REACTOME_TP53_REGULATES_METABOLIC_GENES	83	-0.226055	-0.624247	0.974874	1	0.801648	2158	tags=35%, list=14%, signal=30%	GSR/SCO2/TP63/COX20/PRDX1/SESN1/COX11/RRM2B/TXNRD1/LAMTOR2/COX6C/TXN/COX7C/TNRC6A/COX6A1/COX7B/COX4I1/SESN2/RRAGB/G6PD/PRKAA2/SESN3/SFN/COX5B/COX6B1/RRAGD/GLS2/TNRC6C/GPX2
REACTOME_ONCOGENIC_MAPK_SIGNALING	REACTOME_ONCOGENIC_MAPK_SIGNALING	76	-0.226413	-0.621661	0.973869	1	0.801648	6242	tags=38%, list=41%, signal=23%	AKAP9/CALM1/QKI/ARRB2/RAF1/CSK/HRAS/CAMK2G/CAMK2D/TRIM24/MRAS/DUSP16/MARK3/DUSP7/PEBP1/TRAK1/KDM7A/MAP2K2/CNKSR1/VWF/KSR1/SPRED3/CAMK2B/ITGA2B/APBB1IP/CAMK2A/KSR2/DUSP8/FAM131B
REACTOME_ER_TO_GOLGI_ANTEROGRADE_TRANSPORT	REACTOME_ER_TO_GOLGI_ANTEROGRADE_TRANSPORT	143	-0.219777	-0.621564	0.992008	1	0.801648	3206	tags=12%, list=21%, signal=9%	CD55/CAPZA1/ANK3/F8/TUBB2A/TUBA4A/TUBB1/CNIH2/TRAPPC5/CNIH3/DYNC1I1/TUBB4A/TUBB2B/TUBAL3/ANK2/TUBA3D/SPTBN4
REACTOME_INTERLEUKIN_6_FAMILY_SIGNALING	REACTOME_INTERLEUKIN_6_FAMILY_SIGNALING	23	-0.255612	-0.620859	0.938821	1	0.801648	7381	tags=65%, list=48%, signal=34%	CTF1/IL6ST/IL6/CRLF1/STAT3/IL31RA/CLCF1/TYK2/OSM/IL6R/LIFR/IL11/IL11RA/CNTF/CNTFR
REACTOME_FORMATION_OF_THE_BETA_CATENIN_TCF_TRANSACTIVATING_COMPLEX	REACTOME_FORMATION_OF_THE_BETA_CATENIN_TCF_TRANSACTIVATING_COMPLEX	31	-0.245268	-0.620538	0.942492	1	0.801648	5862	tags=39%, list=38%, signal=24%	RBBP5/BCL9/KMT2D/EP300/RUNX3/TCF4/SMARCA4/LEF1/TLE3/AXIN2/TCF7/PYGO1
REACTOME_AMINO_ACID_TRANSPORT_ACROSS_THE_PLASMA_MEMBRANE	REACTOME_AMINO_ACID_TRANSPORT_ACROSS_THE_PLASMA_MEMBRANE	25	-0.25	-0.615672	0.943417	1	0.801648	5082	tags=36%, list=33%, signal=24%	SLC6A14/SLC16A10/SLC1A4/SLC25A29/SLC3A1/SLC7A11/SLC6A6/SLC7A8/SLC6A12
REACTOME_NEGATIVE_REGULATION_OF_MAPK_PATHWAY	REACTOME_NEGATIVE_REGULATION_OF_MAPK_PATHWAY	43	-0.234997	-0.615375	0.957469	1	0.801648	6239	tags=37%, list=41%, signal=22%	PPP2R5C/RAF1/HRAS/DUSP1/DUSP16/MARK3/DUSP7/UBA52/PEBP1/DUSP5/MAP2K2/PPP2R5A/KSR1/DUSP2/DUSP8/PTPN7
REACTOME_REGULATION_OF_LOCALIZATION_OF_FOXO_TRANSCRIPTION_FACTORS	REACTOME_REGULATION_OF_LOCALIZATION_OF_FOXO_TRANSCRIPTION_FACTORS	12	-0.2824	-0.614948	0.921893	1	0.801648	3284	tags=42%, list=21%, signal=33%	AKT3/AKT1/FOXO3/FOXO6/SFN
REACTOME_HCMV_INFECTION	REACTOME_HCMV_INFECTION	94	-0.220741	-0.613798	0.980924	1	0.801648	1046	tags=11%, list=7%, signal=10%	CHMP2A/TUBB2A/TUBA4A/TUBB1/DYNC1I1/TUBB4A/TUBB2B/NUP210/TUBAL3/TUBA3D
REACTOME_RAB_REGULATION_OF_TRAFFICKING	REACTOME_RAB_REGULATION_OF_TRAFFICKING	119	-0.216916	-0.61101	0.99	1	0.801648	5569	tags=29%, list=36%, signal=18%	DENND4A/TBC1D16/ULK1/GGA2/DENND4B/RAB13/MON1B/DENND3/TBC1D17/SBF1/SYTL1/TRAPPC6A/RAB8A/TBC1D7/TRAPPC10/GGA1/MON1A/DENND2C/DENND1B/TRAPPC1/RAB10/RAB6B/DENND2D/ALS2CL/RAB33A/RAB3A/DENND5B/RAB9B/TRAPPC5/RINL/RAB39B/RABGEF1/DENND1C/TBC1D10C
REACTOME_AKT_PHOSPHORYLATES_TARGETS_IN_THE_NUCLEUS	REACTOME_AKT_PHOSPHORYLATES_TARGETS_IN_THE_NUCLEUS	10	0.2137	0.609472	0.973118	1	0.801648	12086	tags=100%, list=79%, signal=21%	CREB1/AKT2/FOXO1/NR4A1/FOXO4/AKT3/AKT1/FOXO3/RPS6KB2/FOXO6
REACTOME_RHO_GTPASE_CYCLE	REACTOME_RHO_GTPASE_CYCLE	434	-0.211641	-0.607602	1	1	0.801648	4837	tags=27%, list=31%, signal=19%	HSPE1/NISCH/ARMCX3/ARHGAP33/ALDH3A2/DST/ARHGAP12/DOCK4/BAIAP2L2/ARHGAP21/CYBB/GFOD1/ARHGAP25/RHOF/EMC3/PDE5A/ARHGAP24/ARHGEF2/TRIO/SRGAP1/RHOU/DEF6/RHOJ/HSP90AA1/ABI2/RALGAPA1/DIAPH2/ABR/SH3PXD2A/NCF4/FAM83B/ABI1/GJA1/ARAP2/MPP7/PLEKHG6/RAC1/FAM135A/OBSCN/KCTD13/ARHGAP15/ARHGEF12/FMNL1/MYO9A/ARHGEF15/FAM13B/NOX1/ARHGAP31/PRAG1/PKN1/FGD1/PLEKHG1/GOLGA8R/RND2/STARD8/DAAM1/STAM/WIPF1/FMNL3/EPHA2/FNB…
REACTOME_PYRUVATE_METABOLISM	REACTOME_PYRUVATE_METABOLISM	28	-0.242063	-0.605832	0.946237	1	0.801648	5315	tags=39%, list=35%, signal=26%	MPC2/PDK1/PDK4/BSG/PDPR/HAGH/PPARD/GSTZ1/LDHAL6B/SLC16A8/ME1
REACTOME_SIGNALING_BY_FGFR4	REACTOME_SIGNALING_BY_FGFR4	32	-0.237599	-0.605586	0.953488	1	0.801648	4786	tags=53%, list=31%, signal=37%	PLCG1/MAPK3/PPP2CB/RPS27A/BRAF/SOS1/SPRY2/HRAS/FRS3/UBA52/MKNK1/KLB/GAB1/FGF2/FGFR4/FRS2/FGF18
REACTOME_CREB1_PHOSPHORYLATION_THROUGH_THE_ACTIVATION_OF_ADENYLATE_CYCLASE	REACTOME_CREB1_PHOSPHORYLATION_THROUGH_THE_ACTIVATION_OF_ADENYLATE_CYCLASE	10	-0.286315	-0.604451	0.909314	1	0.801648	5050	tags=70%, list=33%, signal=47%	PRKAR2A/CALM1/PRKAR1A/PRKACA/PRKAR2B/PRKX/ADCY1
REACTOME_SLBP_DEPENDENT_PROCESSING_OF_REPLICATION_DEPENDENT_HISTONE_PRE_MRNAS	REACTOME_SLBP_DEPENDENT_PROCESSING_OF_REPLICATION_DEPENDENT_HISTONE_PRE_MRNAS	11	-0.282347	-0.603514	0.925391	1	0.801648	1901	tags=100%, list=12%, signal=88%	SNRPE/SLBP/SNRPB/NCBP2/LSM11/ZNF473/LSM10/SNRPG/SNRPD3/SNRPF
REACTOME_THE_NLRP3_INFLAMMASOME	REACTOME_THE_NLRP3_INFLAMMASOME	16	-0.263034	-0.603438	0.926773	1	0.801648	5549	tags=44%, list=36%, signal=28%	RELA/PYCARD/TXN/MEFV/HMOX1/P2RX7/PSTPIP1
REACTOME_IRF3_MEDIATED_INDUCTION_OF_TYPE_I_IFN	REACTOME_IRF3_MEDIATED_INDUCTION_OF_TYPE_I_IFN	11	-0.281592	-0.601901	0.925391	1	0.801648	2766	tags=18%, list=18%, signal=15%	TREX1/NLRC3
REACTOME_EXTRA_NUCLEAR_ESTROGEN_SIGNALING	REACTOME_EXTRA_NUCLEAR_ESTROGEN_SIGNALING	72	-0.219741	-0.600512	0.976815	1	0.801648	4959	tags=33%, list=32%, signal=23%	FOS/PIK3R3/GNGT2/ESR1/MMP9/MMP2/HSP90AA1/GNG2/UHMK1/EREG/GNG4/HSPB1/GNG3/HBEGF/MMP3/BCL2/GNGT1/NOS3/EPGN/GNB3/ZDHHC21/ESR2/EGF/GNG7
REACTOME_TRANSLATION_OF_SARS_COV_2_STRUCTURAL_PROTEINS	REACTOME_TRANSLATION_OF_SARS_COV_2_STRUCTURAL_PROTEINS	56	-0.222951	-0.600397	0.976744	1	0.801648	1952	tags=7%, list=13%, signal=6%	ZDHHC2/ST6GAL1/ST6GALNAC3/ZDHHC11
REACTOME_RAC2_GTPASE_CYCLE	REACTOME_RAC2_GTPASE_CYCLE	85	-0.217118	-0.599778	0.98392	1	0.801648	5012	tags=27%, list=33%, signal=18%	VANGL1/PIK3R3/ARMCX3/DOCK4/ARHGAP21/CYBB/TRIO/DEF6/ABI2/ABR/NCF4/ABI1/MPP7/EPHA2/NCKAP1L/WASF2/TIAM1/PREX1/DOCK10/NCF1/DOCK2/VAV1/DOCK3
REACTOME_ACTIVATION_OF_IRF3_IRF7_MEDIATED_BY_TBK1_IKBKE	REACTOME_ACTIVATION_OF_IRF3_IRF7_MEDIATED_BY_TBK1_IKBKE	17	0.174862	0.599288	0.985507	1	0.801648	1967	tags=18%, list=13%, signal=15%	CD14/UBB/TBK1
REACTOME_LYSOSPHINGOLIPID_AND_LPA_RECEPTORS	REACTOME_LYSOSPHINGOLIPID_AND_LPA_RECEPTORS	11	0.201606	0.598692	0.982456	1	0.801648	2444	tags=36%, list=16%, signal=31%	S1PR3/LPAR1/LPAR3/S1PR5
REACTOME_SIGNALING_BY_NOTCH2	REACTOME_SIGNALING_BY_NOTCH2	30	-0.23704	-0.598618	0.953142	1	0.801648	5214	tags=33%, list=34%, signal=22%	EP300/GZMB/UBA52/PSENEN/MIB2/NOTCH2/CNTN1/MAML3/NEURL1/RBPJ
REACTOME_MYOGENESIS	REACTOME_MYOGENESIS	22	-0.247729	-0.598005	0.957637	1	0.801648	3054	tags=45%, list=20%, signal=36%	MAPK11/SPAG9/NEO1/TCF4/MEF2A/BOC/MAP2K6/CDON/MEF2C/MEF2B
REACTOME_PRE_NOTCH_EXPRESSION_AND_PROCESSING	REACTOME_PRE_NOTCH_EXPRESSION_AND_PROCESSING	48	-0.225986	-0.59753	0.976337	1	0.801648	3139	tags=17%, list=20%, signal=13%	NOTCH2/ATP2A1/MAML3/MFNG/KAT2B/TNRC6C/RBPJ/ATP2A3
REACTOME_CELLULAR_RESPONSE_TO_CHEMICAL_STRESS	REACTOME_CELLULAR_RESPONSE_TO_CHEMICAL_STRESS	200	-0.209584	-0.59705	0.999001	1	0.801648	4849	tags=24%, list=32%, signal=16%	NCOR1/CDKN1A/ATF4/UBA52/COX6C/TXN/CYBB/COX7C/COX6A1/NCOA2/MAFG/TKT/COX7B/NOX5/EIF2AK3/ATP7A/SMARCD3/ABCC1/COX4I1/KEAP1/NCF4/SESN2/G6PD/SOD1/SLC7A11/GSTP1/CDKN2A/STAP2/ABCG2/SRXN1/HMOX1/BCL2/BLVRB/NCOA1/PRKAA2/NCF1/GPX3/COX5B/COX6B1/PGD/EGF/ME1/GPX2/CSNK2B/HBA2/HBB/HBA1
REACTOME_RAB_GEFS_EXCHANGE_GTP_FOR_GDP_ON_RABS	REACTOME_RAB_GEFS_EXCHANGE_GTP_FOR_GDP_ON_RABS	88	-0.215051	-0.595691	0.987964	1	0.801648	5569	tags=35%, list=36%, signal=23%	TRAPPC11/RIN1/TRAPPC2L/DENND4C/RIN3/DENND4A/ULK1/DENND4B/RAB13/MON1B/DENND3/SBF1/TRAPPC6A/RAB8A/TRAPPC10/MON1A/DENND2C/DENND1B/TRAPPC1/RAB10/RAB6B/DENND2D/ALS2CL/RAB3A/DENND5B/RAB9B/TRAPPC5/RINL/RAB39B/RABGEF1/DENND1C
REACTOME_MTORC1_MEDIATED_SIGNALLING	REACTOME_MTORC1_MEDIATED_SIGNALLING	24	0.162616	0.593648	1	1	0.801648	2642	tags=21%, list=17%, signal=17%	RHEB/RPS6KB1/RRAGA/FKBP1A/LAMTOR3
REACTOME_SELENOAMINO_ACID_METABOLISM	REACTOME_SELENOAMINO_ACID_METABOLISM	106	-0.212213	-0.593315	0.988978	1	0.801648	6591	tags=45%, list=43%, signal=26%	SEPSECS/RPL11/RPS7/RPL36AL/RPS11/RPL34/GSR/RPL28/RPL4/RPL27A/RPS2/RPL35A/RPL14/RPL36A/RPL39L/RPL29/RPS24/RPS19/GNMT/CBS/RPL18/RPS10/TXNRD1/RPLP1/RPS27/RPL24/RPS9/RPL27/RPL9/UBA52/RPL22/RPL19/RPS28/FAU/RPL35/RPL37/RPLP2/PSTK/RPL31/RPL17/RPL38/RPS26/RPL23/RPL36/INMT/RPL3L/RPS15/RPS18
REACTOME_MRNA_DECAY_BY_5_TO_3_EXORIBONUCLEASE	REACTOME_MRNA_DECAY_BY_5_TO_3_EXORIBONUCLEASE	14	0.187131	0.590478	0.959184	1	0.801648	3925	tags=36%, list=26%, signal=27%	PATL1/LSM5/LSM3/LSM6/EDC4
REACTOME_APOPTOTIC_EXECUTION_PHASE	REACTOME_APOPTOTIC_EXECUTION_PHASE	46	-0.223362	-0.590355	0.969262	1	0.801648	1990	tags=17%, list=13%, signal=15%	BIRC2/DSG3/DFFB/SATB1/PKP1/OCLN/DSG1/MAPT
REACTOME_SEMA3A_PAK_DEPENDENT_AXON_REPULSION	REACTOME_SEMA3A_PAK_DEPENDENT_AXON_REPULSION	16	-0.256844	-0.589236	0.935927	1	0.801648	375	tags=31%, list=2%, signal=31%	FES/FYN/HSP90AA1/RAC1/PLXNA4
REACTOME_RETROGRADE_TRANSPORT_AT_THE_TRANS_GOLGI_NETWORK	REACTOME_RETROGRADE_TRANSPORT_AT_THE_TRANS_GOLGI_NETWORK	48	0.126632	0.588299	1	1	0.801648	13428	tags=100%, list=87%, signal=13%	TGOLN2/RABEPK/ARFRP1/SYS1/ARFIP2/NAA35/VPS51/NAA30/SCOC/M6PR/NAPB/GOLGA1/COG6/VPS54/COG2/COG5/RAB6A/ARL1/GCC2/RAB9A/COG8/RGP1/VAMP3/STX6/TMF1/GCC1/RHOBTB3/COG7/COG4/RAB43/COG3/NAA38/RIC1/GOLGA4/VTI1A/NAPA/COG1/VPS53/STX10/VAMP4/IGF2R/PLIN3/NSF/RAB6B/NAPG/USP6NL/STX16/RAB9B
REACTOME_DSCAM_INTERACTIONS	REACTOME_DSCAM_INTERACTIONS	10	-0.277271	-0.585357	0.922794	1	0.801648	3883	tags=40%, list=25%, signal=30%	MAPK11/RAC1/MAPK13/DCC
REACTOME_FGFR1_MUTANT_RECEPTOR_ACTIVATION	REACTOME_FGFR1_MUTANT_RECEPTOR_ACTIVATION	22	-0.242432	-0.585218	0.960981	1	0.801648	6829	tags=45%, list=44%, signal=25%	STAT3/BCR/ZMYM2/STAT5A/TRIM24/STAT5B/MYO18A/FGF2/FGFR1/GAB2
REACTOME_ABC_TRANSPORTER_DISORDERS	REACTOME_ABC_TRANSPORTER_DISORDERS	67	-0.215142	-0.582992	0.97771	1	0.801648	1900	tags=9%, list=12%, signal=8%	KCNJ11/ABCB4/ABCC6/ABCA12/ABCA3/ABCC2
REACTOME_VEGFR2_MEDIATED_CELL_PROLIFERATION	REACTOME_VEGFR2_MEDIATED_CELL_PROLIFERATION	19	-0.246762	-0.58191	0.94898	1	0.801648	6734	tags=53%, list=44%, signal=30%	VEGFA/PRKCA/CALM1/HRAS/PDPK1/PRKCD/KDR/ITPR2/ITPR1/PRKCB
REACTOME_TNFR1_INDUCED_NF_KAPPA_B_SIGNALING_PATHWAY	REACTOME_TNFR1_INDUCED_NF_KAPPA_B_SIGNALING_PATHWAY	32	-0.228217	-0.581674	0.958774	1	0.801648	3807	tags=28%, list=25%, signal=21%	USP4/IKBKB/BIRC3/UBA52/BIRC2/XIAP/RACK1/TRAF1/USP2
REACTOME_TP53_REGULATES_TRANSCRIPTION_OF_SEVERAL_ADDITIONAL_CELL_DEATH_GENES_WHOSE_SPECIFIC_ROLES_IN_P53_DEPENDENT_APOPTOSIS_REMAIN_UNCERTAIN	REACTOME_TP53_REGULATES_TRANSCRIPTION_OF_SEVERAL_ADDITIONAL_CELL_DEATH_GENES_WHOSE_SPECIFIC_ROLES_IN_P53_DEPENDENT_APOPTOSIS_REMAIN_UNCERTAIN	14	0.184056	0.580778	0.965986	1	0.801648	12542	tags=100%, list=82%, signal=18%	TP73/TP53I3/BIRC5/CHM/BCL2L14/RABGGTB/BCL6/NDRG1/TP53/TP53BP2/TP63/PPP1R13B/RABGGTA/PERP
REACTOME_SARS_COV_INFECTIONS	REACTOME_SARS_COV_INFECTIONS	381	-0.202122	-0.580009	1	1	0.801648	2132	tags=8%, list=14%, signal=7%	BRD4/SFTPD/ZDHHC2/SNRPF/SFN/GPC2/PLCG2/VAV1/ST6GAL1/NLRP12/BTK/RPS15/MASP1/ANO5/ATP1B2/GPC3/ST6GALNAC3/NUP210/FXYD6/ANO3/FXYD1/RPS18/MASP2/CYSLTR1/BLNK/FXYD7/HLA-F/CD79B/ATP1A3/CD79A/TLR9/ZDHHC11
REACTOME_BMAL1_CLOCK_NPAS2_ACTIVATES_CIRCADIAN_GENE_EXPRESSION	REACTOME_BMAL1_CLOCK_NPAS2_ACTIVATES_CIRCADIAN_GENE_EXPRESSION	23	-0.238035	-0.578167	0.968854	1	0.801648	6578	tags=61%, list=43%, signal=35%	CARM1/CREBBP/PPARA/CHD9/BHLHE40/MED1/NOCT/NCOA2/SMARCD3/DBP/CLOCK/NAMPT/NCOA1/KLF15
REACTOME_TRANSCRIPTIONAL_REGULATION_BY_RUNX2	REACTOME_TRANSCRIPTIONAL_REGULATION_BY_RUNX2	112	-0.20573	-0.576606	0.991992	1	0.801648	3907	tags=18%, list=25%, signal=13%	BMP2/HDAC6/MMP13/BGLAP/SATB2/TWIST2/HDAC4/NKX3-2/FBXW7/RUNX2/YAP1/PPARGC1B/GLI2/DLX5/AR/ZNF521/SMAD6/PPARGC1A/DLX6/ITGBL1
REACTOME_COMPLEX_I_BIOGENESIS	REACTOME_COMPLEX_I_BIOGENESIS	50	-0.217042	-0.57646	0.985626	1	0.801648	5709	tags=36%, list=37%, signal=23%	NDUFA7/NDUFAF5/NDUFS8/NDUFAF3/NDUFB9/NDUFV2/NDUFS5/NDUFB8/NDUFB4/NDUFC1/NDUFA6/NDUFA2/NDUFA13/NDUFV3/NDUFS7/NDUFB7/NDUFB1/NDUFA1
REACTOME_EUKARYOTIC_TRANSLATION_INITIATION	REACTOME_EUKARYOTIC_TRANSLATION_INITIATION	118	-0.20471	-0.575425	0.994995	1	0.801648	6536	tags=40%, list=43%, signal=23%	RPL11/RPS7/RPL36AL/RPS11/EIF4B/RPL34/RPL28/RPL4/EIF3J/RPL27A/RPS2/EIF3G/RPL35A/RPL14/RPL36A/RPL39L/RPL29/EIF3C/RPS24/RPS19/RPL18/RPS10/RPLP1/RPS27/RPL24/RPS9/RPL27/RPL9/UBA52/RPL22/RPL19/RPS28/FAU/RPL35/RPL37/RPLP2/RPL31/RPL17/RPL38/RPS26/EIF4EBP1/RPL23/RPL36/RPL3L/RPS15/RPS18/EIF5B
REACTOME_HEDGEHOG_OFF_STATE	REACTOME_HEDGEHOG_OFF_STATE	105	-0.204946	-0.572093	0.992979	1	0.801648	2575	tags=10%, list=17%, signal=9%	TUBB2A/ADCY1/TUBA4A/TUBB1/GLI1/GLI2/TUBB4A/TUBB2B/ADCY2/TUBA3D/ADCY5
REACTOME_SIGNALING_BY_ERBB2	REACTOME_SIGNALING_BY_ERBB2	48	-0.215222	-0.569071	0.98251	1	0.801648	3577	tags=21%, list=23%, signal=16%	UBA52/FYN/HSP90AA1/NRG4/GAB1/EREG/HBEGF/NRG2/EGF/MATK
REACTOME_C_TYPE_LECTIN_RECEPTORS_CLRS	REACTOME_C_TYPE_LECTIN_RECEPTORS_CLRS	125	-0.200293	-0.564889	0.994	1	0.801648	3522	tags=15%, list=23%, signal=12%	ITPR2/CD209/CLEC4D/ITPR1/CARD11/NFATC3/MUC3A/ICAM2/CARD9/MUC12/PLCG2/CCL17/ICAM3/NFATC2/MUC20/CCL22/CLEC10A/CLEC4E/MUC15
REACTOME_GLYCOSPHINGOLIPID_CATABOLISM	REACTOME_GLYCOSPHINGOLIPID_CATABOLISM	30	-0.222541	-0.562003	0.972311	1	0.801648	1002	tags=50%, list=7%, signal=47%	ASAH1/GLA/GBA2/ARSB/GALC/SMPD2/ARSA/PSAP/GM2A/ARSG/ARSD/GLB1L2/GLB1L/SMPD3/GLB1L3
REACTOME_INTERLEUKIN_1_FAMILY_SIGNALING	REACTOME_INTERLEUKIN_1_FAMILY_SIGNALING	142	-0.197734	-0.559252	0.995005	1	0.801648	3239	tags=13%, list=21%, signal=10%	PTPN6/IL1RL2/MAP2K6/PTPN5/IL18BP/S100B/IL36RN/IL18R1/IL1RL1/IL18RAP/IL36G/PTPN7/IL36B/S100A12/IL1R2/CTSG/IL1RN/IL1F10
REACTOME_AMYLOID_FIBER_FORMATION	REACTOME_AMYLOID_FIBER_FORMATION	40	-0.214104	-0.558999	0.973029	1	0.801648	5921	tags=42%, list=39%, signal=26%	GGA3/TSPAN14/SORL1/FURIN/GGA2/SNCAIP/ITM2B/UBA52/GGA1/PSENEN/SNCA/HSPG2/PRKN/TSPAN33/LYZ/NPPA/LTF
REACTOME_ESTROGEN_DEPENDENT_NUCLEAR_EVENTS_DOWNSTREAM_OF_ESR_MEMBRANE_SIGNALING	REACTOME_ESTROGEN_DEPENDENT_NUCLEAR_EVENTS_DOWNSTREAM_OF_ESR_MEMBRANE_SIGNALING	24	-0.228026	-0.556607	0.972437	1	0.801648	4036	tags=25%, list=26%, signal=18%	UHMK1/EREG/HBEGF/BCL2/EPGN/EGF
REACTOME_DOWNREGULATION_OF_ERBB2_ERBB3_SIGNALING	REACTOME_DOWNREGULATION_OF_ERBB2_ERBB3_SIGNALING	13	0.178509	0.55651	0.965986	1	0.801648	12627	tags=100%, list=82%, signal=18%	UBB/AKT2/NRG1/USP8/ERBB2/RNF41/UBC/AKT3/RPS27A/ERBB3/AKT1/UBA52/NRG2
REACTOME_SUMOYLATION_OF_INTRACELLULAR_RECEPTORS	REACTOME_SUMOYLATION_OF_INTRACELLULAR_RECEPTORS	27	-0.222022	-0.553541	0.978425	1	0.801648	3129	tags=44%, list=20%, signal=35%	PPARA/NR1H3/NR2C1/PIAS2/NR1H2/ESR1/PGR/HDAC4/NR5A2/PPARG/RORA/AR
REACTOME_CELLULAR_RESPONSE_TO_STARVATION	REACTOME_CELLULAR_RESPONSE_TO_STARVATION	153	-0.195257	-0.553364	0.998002	1	0.801648	6536	tags=41%, list=43%, signal=24%	RPL11/RPS7/RPL36AL/MIOS/RPS11/RPL34/SZT2/RPL28/RPL4/ATP6V1B2/FNIP1/TRIB3/RPL27A/RPS2/RPL35A/RPL14/RPL36A/SESN1/RPL39L/RPL29/RPS24/RPS19/ASNS/RPL18/RPS10/DEPDC5/NPRL2/RPLP1/ATP6V1F/ATP6V0E2/RPS27/RPL24/RPS9/RPL27/RPL9/LAMTOR2/ATF4/UBA52/RPL22/RPL19/RPS28/FAU/RPL35/RPL37/RPLP2/ATP6V1C2/RPL31/SESN2/RRAGB/RPL17/RPL38/RPS26/RPL23/ATP6V1G2/FNIP2/CASTOR2/ATP6V0D2/RPL36/RPL3L/RRAGD/RPS15/RPS18
REACTOME_MITOCHONDRIAL_BIOGENESIS	REACTOME_MITOCHONDRIAL_BIOGENESIS	73	-0.202331	-0.553232	0.990937	1	0.801648	5010	tags=37%, list=33%, signal=25%	ACSS2/CARM1/CREBBP/PPRC1/PPARA/CALM1/CHD9/CRTC2/MAPK11/MED1/CRTC3/GLUD2/NCOR1/NCOA2/POLRMT/SMARCD3/CAMK4/CRTC1/IDH2/NR1D1/NCOA1/PRKAA2/PPARGC1B/PERM1/SIRT4/MEF2C/PPARGC1A
REACTOME_ERYTHROPOIETIN_ACTIVATES_RAS	REACTOME_ERYTHROPOIETIN_ACTIVATES_RAS	14	-0.248126	-0.553164	0.956725	1	0.801648	2143	tags=43%, list=14%, signal=37%	SOS1/RAPGEF1/HRAS/EPO/EPOR/VAV1
REACTOME_FC_EPSILON_RECEPTOR_FCERI_SIGNALING	REACTOME_FC_EPSILON_RECEPTOR_FCERI_SIGNALING	127	-0.195372	-0.550797	0.997	1	0.801648	3131	tags=13%, list=20%, signal=11%	ITPR1/CARD11/NFATC3/MAPK10/FCER1A/GAB2/RASGRP2/TXK/GRAP2/PLCG2/VAV1/MS4A2/BTK/NFATC2/TEC/LAT/ITK
REACTOME_GLUTAMATE_AND_GLUTAMINE_METABOLISM	REACTOME_GLUTAMATE_AND_GLUTAMINE_METABOLISM	13	-0.249207	-0.54956	0.957895	1	0.801648	4887	tags=31%, list=32%, signal=21%	GLUD2/PYCR2/GLUL/GLS2
REACTOME_GROWTH_HORMONE_RECEPTOR_SIGNALING	REACTOME_GROWTH_HORMONE_RECEPTOR_SIGNALING	20	-0.230805	-0.549431	0.963842	1	0.801648	3389	tags=20%, list=22%, signal=16%	CISH/PTPN6/PRLR/GHR
REACTOME_SIGNALING_BY_FGFR3	REACTOME_SIGNALING_BY_FGFR3	32	-0.215067	-0.548156	0.970402	1	0.801648	3364	tags=50%, list=22%, signal=39%	PLCG1/MAPK3/PPP2CB/RPS27A/BRAF/SOS1/SPRY2/HRAS/FRS3/UBA52/MKNK1/GAB1/FGF2/FRS2/FGFR3/FGF18
REACTOME_DNA_DOUBLE_STRAND_BREAK_RESPONSE	REACTOME_DNA_DOUBLE_STRAND_BREAK_RESPONSE	44	0.124236	0.547808	1	1	0.801648	2777	tags=25%, list=18%, signal=21%	NBN/UBB/KPNA2/KAT5/UBE2I/UBE2V2/BRCA1/MRE11/BRCC3/SMARCA5/UBXN1
REACTOME_SIGNALING_BY_PDGFRA_TRANSMEMBRANE_JUXTAMEMBRANE_AND_KINASE_DOMAIN_MUTANTS	REACTOME_SIGNALING_BY_PDGFRA_TRANSMEMBRANE_JUXTAMEMBRANE_AND_KINASE_DOMAIN_MUTANTS	12	0.178757	0.547781	0.980892	1	0.801648	12623	tags=100%, list=82%, signal=18%	STAT1/NRAS/PIK3CA/PIK3R2/PIK3R1/GRB2/KRAS/STAT3/SOS1/PIK3CB/HRAS/PDGFRA
REACTOME_METABOLISM_OF_WATER_SOLUBLE_VITAMINS_AND_COFACTORS	REACTOME_METABOLISM_OF_WATER_SOLUBLE_VITAMINS_AND_COFACTORS	116	-0.194968	-0.547191	0.994995	1	0.801648	3726	tags=17%, list=24%, signal=13%	TPK1/NMNAT3/MTHFR/ACACA/NAMPT/THTPA/SLC52A1/NMNAT2/NUDT8/GSTO2/CD38/ENPP1/MMACHC/SLC19A3/ACACB/SLC23A1/CUBN/PRSS3/VNN2/PTGS2
REACTOME_INTRA_GOLGI_TRAFFIC	REACTOME_INTRA_GOLGI_TRAFFIC	41	-0.20873	-0.546606	0.975181	1	0.801648	6959	tags=37%, list=45%, signal=20%	RAB36/RIC1/VTI1A/NAPA/COG1/ARF1/GOSR2/MAN1A1/RAB30/NSF/NAPG/MAN2A2/CYTH4/STX16/MAN1C1
REACTOME_TRANSCRIPTIONAL_REGULATION_OF_GRANULOPOIESIS	REACTOME_TRANSCRIPTIONAL_REGULATION_OF_GRANULOPOIESIS	29	-0.215674	-0.541869	0.984995	1	0.801648	5330	tags=38%, list=35%, signal=25%	TFDP2/IL6R/EP300/CDKN1A/KLF5/LEF1/TAL1/CSF3R/MYB/CEBPA/KMT2A
REACTOME_NOTCH3_ACTIVATION_AND_TRANSMISSION_OF_SIGNAL_TO_THE_NUCLEUS	REACTOME_NOTCH3_ACTIVATION_AND_TRANSMISSION_OF_SIGNAL_TO_THE_NUCLEUS	24	-0.221848	-0.541527	0.976847	1	0.801648	4786	tags=25%, list=31%, signal=17%	UBA52/PSENEN/MIB2/NOTCH3/NEURL1/EGF
REACTOME_RND3_GTPASE_CYCLE	REACTOME_RND3_GTPASE_CYCLE	40	-0.206988	-0.540421	0.979253	1	0.801648	5918	tags=35%, list=39%, signal=22%	PTPN13/PLEKHG5/RND3/DSP/CKB/VANGL1/NISCH/DST/ARHGAP21/FAM83B/KCTD13/EPHA2/UBXN11/DSG1
REACTOME_CASPASE_ACTIVATION_VIA_EXTRINSIC_APOPTOTIC_SIGNALLING_PATHWAY	REACTOME_CASPASE_ACTIVATION_VIA_EXTRINSIC_APOPTOTIC_SIGNALLING_PATHWAY	26	-0.218082	-0.540339	0.981602	1	0.801648	3439	tags=27%, list=22%, signal=21%	TICAM1/CASP9/FASLG/LY96/TLR4/DCC/DAPK2
REACTOME_ERK_MAPK_TARGETS	REACTOME_ERK_MAPK_TARGETS	22	-0.22335	-0.539157	0.977703	1	0.801648	6258	tags=32%, list=41%, signal=19%	RPS6KA5/DUSP3/MAPK11/DUSP7/MEF2A/MAPK7/MEF2C
REACTOME_SIGNALING_BY_CYTOSOLIC_FGFR1_FUSION_MUTANTS	REACTOME_SIGNALING_BY_CYTOSOLIC_FGFR1_FUSION_MUTANTS	17	-0.233359	-0.537765	0.962963	1	0.801648	6829	tags=47%, list=44%, signal=26%	STAT3/BCR/ZMYM2/STAT5A/TRIM24/STAT5B/MYO18A/GAB2
REACTOME_SIGNALING_BY_EGFR_IN_CANCER	REACTOME_SIGNALING_BY_EGFR_IN_CANCER	25	-0.217954	-0.536751	0.978237	1	0.801648	3364	tags=28%, list=22%, signal=22%	UBA52/HSP90AA1/GAB1/EREG/HBEGF/EPGN/EGF
REACTOME_INTERLEUKIN_35_SIGNALLING	REACTOME_INTERLEUKIN_35_SIGNALLING	12	-0.246406	-0.536567	0.964497	1	0.801648	4227	tags=58%, list=28%, signal=42%	IL6ST/STAT3/EBI3/TYK2/IL27RA/IL12A/STAT4
REACTOME_PLASMA_LIPOPROTEIN_ASSEMBLY	REACTOME_PLASMA_LIPOPROTEIN_ASSEMBLY	11	-0.250906	-0.53631	0.956679	1	0.801648	4981	tags=36%, list=32%, signal=25%	APOC1/PRKACA/APOC2/A2M
REACTOME_ENERGY_DEPENDENT_REGULATION_OF_MTOR_BY_LKB1_AMPK	REACTOME_ENERGY_DEPENDENT_REGULATION_OF_MTOR_BY_LKB1_AMPK	28	-0.21391	-0.53537	0.987097	1	0.801648	2886	tags=25%, list=19%, signal=20%	STK11/LAMTOR2/RRAGB/STRADA/CAB39L/PRKAA2/RRAGD
REACTOME_ACTIVATION_OF_THE_AP_1_FAMILY_OF_TRANSCRIPTION_FACTORS	REACTOME_ACTIVATION_OF_THE_AP_1_FAMILY_OF_TRANSCRIPTION_FACTORS	10	-0.253154	-0.534442	0.953431	1	0.801648	7359	tags=50%, list=48%, signal=26%	MAPK3/JUN/MAPK11/FOS/MAPK10
REACTOME_AZATHIOPRINE_ADME	REACTOME_AZATHIOPRINE_ADME	20	-0.223946	-0.533103	0.969492	1	0.801648	6020	tags=40%, list=39%, signal=24%	SLC28A3/ABCC5/NME2/SLC29A2/RAC1/TPMT/GSTM1/VAV1
REACTOME_SIGNALING_BY_NOTCH3	REACTOME_SIGNALING_BY_NOTCH3	45	-0.202593	-0.533059	0.985567	1	0.801648	2317	tags=22%, list=15%, signal=19%	PSENEN/MIB2/NOTCH3/IKZF1/MAML3/KAT2B/PBX1/NEURL1/RBPJ/EGF
REACTOME_RESPIRATORY_ELECTRON_TRANSPORT	REACTOME_RESPIRATORY_ELECTRON_TRANSPORT	92	-0.19153	-0.53227	0.993982	1	0.801648	4774	tags=33%, list=31%, signal=23%	COX20/NDUFA7/NDUFAF5/NDUFS8/COX11/NDUFAF3/NDUFB9/COX6C/NDUFV2/NDUFS5/COX7C/COX6A1/UQCR10/UQCRQ/COX7B/NDUFB8/NDUFB4/NDUFC1/COX4I1/NDUFA6/NDUFA2/NDUFA13/NDUFV3/NDUFS7/NDUFB7/ETFB/NDUFB1/COX5B/COX6B1/NDUFA1
REACTOME_FORMATION_OF_WDR5_CONTAINING_HISTONE_MODIFYING_COMPLEXES	REACTOME_FORMATION_OF_WDR5_CONTAINING_HISTONE_MODIFYING_COMPLEXES	42	-0.203107	-0.532129	0.98342	1	0.801648	6041	tags=38%, list=39%, signal=23%	HCFC2/KMT2B/RBBP5/KAT8/SGF29/KANSL1/KMT2D/SETD1B/KMT2C/TADA2A/AKAP8L/PHF20L1/CXXC1/BOD1L1/KAT2B/KMT2A
REACTOME_SARS_COV_2_MODULATES_HOST_TRANSLATION_MACHINERY	REACTOME_SARS_COV_2_MODULATES_HOST_TRANSLATION_MACHINERY	49	-0.200687	-0.532117	0.989733	1	0.801648	5841	tags=29%, list=38%, signal=18%	RPS2/RPS24/RPS19/RPS10/GEMIN6/RPS27/RPS9/SNRPD2/RPS28/FAU/RPS26/SNRPF/RPS15/RPS18
REACTOME_SUMOYLATION_OF_TRANSCRIPTION_COFACTORS	REACTOME_SUMOYLATION_OF_TRANSCRIPTION_COFACTORS	42	-0.201124	-0.526934	0.98342	1	0.801648	2388	tags=10%, list=16%, signal=8%	NCOA1/HIPK2/CBX2/PPARGC1A
REACTOME_RHOV_GTPASE_CYCLE	REACTOME_RHOV_GTPASE_CYCLE	37	0.123886	0.525663	1	1	0.801648	856	tags=5%, list=6%, signal=5%	DEPDC1B/TPM3
REACTOME_TP53_REGULATES_TRANSCRIPTION_OF_DEATH_RECEPTORS_AND_LIGANDS	REACTOME_TP53_REGULATES_TRANSCRIPTION_OF_DEATH_RECEPTORS_AND_LIGANDS	12	-0.240956	-0.5247	0.966864	1	0.801648	7904	tags=75%, list=51%, signal=36%	FAS/TP53/TP53BP2/TNFRSF10A/TNFRSF10D/IGFBP3/TP63/PPP1R13B/TNFRSF10C
REACTOME_PEROXISOMAL_PROTEIN_IMPORT	REACTOME_PEROXISOMAL_PROTEIN_IMPORT	58	-0.194429	-0.523744	0.991878	1	0.801648	5078	tags=24%, list=33%, signal=16%	ACOT4/IDE/SLC27A2/UBA52/PAOX/ACAA1/DHRS4/DECR2/MPV17/NUDT7/ACOX2/EPHX2/CRAT/PIPOX
REACTOME_SRP_DEPENDENT_COTRANSLATIONAL_PROTEIN_TARGETING_TO_MEMBRANE	REACTOME_SRP_DEPENDENT_COTRANSLATIONAL_PROTEIN_TARGETING_TO_MEMBRANE	111	-0.186714	-0.523214	0.997998	1	0.801648	6536	tags=41%, list=43%, signal=23%	RPL11/RPS7/RPL36AL/SRPRA/RPS11/RPL34/RPL28/RPL4/RPL27A/RPS2/RPL35A/RPL14/RPL36A/RPL39L/RPL29/RPS24/RPS19/RPL18/RPS10/RPLP1/RPS27/SEC11C/RPL24/RPS9/RPL27/RPL9/UBA52/RPL22/RPL19/RPS28/FAU/RPL35/RPL37/RPLP2/RPL31/RPL17/RPL38/RPS26/RPL23/SSR4/RPL36/SEC61A2/RPL3L/RPS15/RPS18
REACTOME_TRANSCRIPTIONAL_REGULATION_OF_WHITE_ADIPOCYTE_DIFFERENTIATION	REACTOME_TRANSCRIPTIONAL_REGULATION_OF_WHITE_ADIPOCYTE_DIFFERENTIATION	78	-0.190035	-0.52256	0.99397	1	0.801648	5932	tags=36%, list=39%, signal=22%	CHD9/MED12/WNT10B/MED13/CDK19/RELA/MED25/MED1/SREBF2/EP300/NCOR1/KLF5/MED14/NCOA2/ZNF467/MED26/EGR2/SMARCD3/EBF1/KLF4/MED18/NCOA1/PPARG/SLC2A4/ADIRF/CEBPA/LPL/PPARGC1A
REACTOME_CONSTITUTIVE_SIGNALING_BY_EGFRVIII	REACTOME_CONSTITUTIVE_SIGNALING_BY_EGFRVIII	15	-0.230129	-0.521405	0.96763	1	0.801648	6488	tags=40%, list=42%, signal=23%	SOS1/CDC37/HRAS/HSP90AA1/GAB1/EGF
REACTOME_PYRUVATE_METABOLISM_AND_CITRIC_ACID_TCA_CYCLE	REACTOME_PYRUVATE_METABOLISM_AND_CITRIC_ACID_TCA_CYCLE	52	-0.194634	-0.52121	0.98778	1	0.801648	5315	tags=33%, list=35%, signal=21%	MPC2/IDH3A/OGDH/PDK1/NNT/PDK4/BSG/PDPR/HAGH/PPARD/GSTZ1/ME3/IDH2/LDHAL6B/SLC16A8/ADHFE1/ME1
REACTOME_RESPONSE_OF_MTB_TO_PHAGOCYTOSIS	REACTOME_RESPONSE_OF_MTB_TO_PHAGOCYTOSIS	22	-0.215468	-0.520129	0.985507	1	0.801648	478	tags=9%, list=3%, signal=9%	CORO1A/CTSG
REACTOME_NUCLEOTIDE_BINDING_DOMAIN_LEUCINE_RICH_REPEAT_CONTAINING_RECEPTOR_NLR_SIGNALING_PATHWAYS	REACTOME_NUCLEOTIDE_BINDING_DOMAIN_LEUCINE_RICH_REPEAT_CONTAINING_RECEPTOR_NLR_SIGNALING_PATHWAYS	56	-0.191496	-0.51569	0.989889	1	0.801648	5732	tags=34%, list=37%, signal=21%	IKBKB/MAPK11/RELA/BIRC3/PYCARD/UBA52/NLRC4/TXN/CASP9/MEFV/BIRC2/MAPK13/MAP2K6/NLRP1/HMOX1/BCL2/P2RX7/CARD9/PSTPIP1
REACTOME_WNT5A_DEPENDENT_INTERNALIZATION_OF_FZD4	REACTOME_WNT5A_DEPENDENT_INTERNALIZATION_OF_FZD4	14	-0.229138	-0.510833	0.980117	1	0.801648	982	tags=36%, list=6%, signal=33%	PRKCA/ARRB2/CLTB/WNT5A/PRKCB
REACTOME_ACTIVATION_OF_THE_TFAP2_AP_2_FAMILY_OF_TRANSCRIPTION_FACTORS	REACTOME_ACTIVATION_OF_THE_TFAP2_AP_2_FAMILY_OF_TRANSCRIPTION_FACTORS	10	-0.24193	-0.510747	0.964461	1	0.801648	7666	tags=80%, list=50%, signal=40%	CITED2/WWOX/CREBBP/CITED1/TFAP2A/EP300/CITED4/TFAP2E
REACTOME_NOTCH2_ACTIVATION_AND_TRANSMISSION_OF_SIGNAL_TO_THE_NUCLEUS	REACTOME_NOTCH2_ACTIVATION_AND_TRANSMISSION_OF_SIGNAL_TO_THE_NUCLEUS	21	-0.212528	-0.510551	0.983221	1	0.801648	4786	tags=29%, list=31%, signal=20%	UBA52/PSENEN/MIB2/NOTCH2/CNTN1/NEURL1
REACTOME_ESR_MEDIATED_SIGNALING	REACTOME_ESR_MEDIATED_SIGNALING	156	-0.179087	-0.507165	1	1	0.801648	4959	tags=28%, list=32%, signal=19%	FOS/PIK3R3/POLR2F/GNGT2/ESR1/KANK1/MMP9/TNRC6A/NCOA2/JUND/POLR2J/MMP2/HSP90AA1/GNG2/PGR/UHMK1/FOSB/CXXC5/KCTD6/EREG/TLE3/POLR2I/NR5A2/GNG4/HSPB1/GNG3/HBEGF/MMP3/BCL2/POU2F1/GATA3/NCOA1/GNGT1/KAT2B/MYB/NOS3/EPGN/GNB3/ZDHHC21/CXCL12/ESR2/TNRC6C/EGF/GNG7
REACTOME_ACTIVATION_OF_ANTERIOR_HOX_GENES_IN_HINDBRAIN_DEVELOPMENT_DURING_EARLY_EMBRYOGENESIS	REACTOME_ACTIVATION_OF_ANTERIOR_HOX_GENES_IN_HINDBRAIN_DEVELOPMENT_DURING_EARLY_EMBRYOGENESIS	62	-0.186804	-0.504009	0.995939	1	0.801648	5329	tags=31%, list=35%, signal=20%	KMT2D/EP300/RARG/POLR2F/NCOR1/HOXD4/POLR2J/KMT2C/EGR2/HOXB3/ZNF335/RARB/HOXA2/POLR2I/MEIS1/PAX6/PBX1/HOXA4/HOXB4
REACTOME_PKMTS_METHYLATE_HISTONE_LYSINES	REACTOME_PKMTS_METHYLATE_HISTONE_LYSINES	41	-0.192461	-0.504003	0.985522	1	0.801648	5943	tags=37%, list=39%, signal=22%	KMT2B/RBBP5/DOT1L/RELA/KMT2D/ASH1L/SETD1B/SETDB2/KMT2C/SETD7/NSD3/MECOM/ATF7IP/PRDM16/KMT2A
REACTOME_RHOH_GTPASE_CYCLE	REACTOME_RHOH_GTPASE_CYCLE	35	-0.196669	-0.503353	0.989396	1	0.801648	3046	tags=31%, list=20%, signal=25%	CSK/TFRC/PAK6/ARHGDIB/VANGL1/RALGAPA1/SLC4A7/JUP/RHOH/LCK/ZAP70
REACTOME_BETA_CATENIN_INDEPENDENT_WNT_SIGNALING	REACTOME_BETA_CATENIN_INDEPENDENT_WNT_SIGNALING	138	-0.17575	-0.496795	0.999001	1	0.801648	4179	tags=18%, list=27%, signal=13%	GNG2/LEF1/PDE6A/FZD1/RAC1/WNT5A/ITPR2/DAAM1/ITPR1/GNG4/ROR1/AXIN2/GNG3/PLCB2/GNGT1/PDE6G/GNB3/PARD6A/CAMK2A/GNAO1/TNRC6C/TCF7/PRKCB/GNG7/PDE6B
REACTOME_TNFR1_INDUCED_PROAPOPTOTIC_SIGNALING	REACTOME_TNFR1_INDUCED_PROAPOPTOTIC_SIGNALING	24	-0.203298	-0.496247	0.98677	1	0.801648	536	tags=17%, list=3%, signal=16%	MIB2/BIRC2/XIAP/USP2
REACTOME_ESTROGEN_DEPENDENT_GENE_EXPRESSION	REACTOME_ESTROGEN_DEPENDENT_GENE_EXPRESSION	88	-0.178934	-0.495645	0.996991	1	0.801648	5347	tags=31%, list=35%, signal=20%	MED1/EP300/KDM4B/FOS/POLR2F/ESR1/KANK1/TNRC6A/NCOA2/JUND/POLR2J/HSP90AA1/PGR/FOSB/CXXC5/KCTD6/TLE3/POLR2I/NR5A2/BCL2/POU2F1/GATA3/NCOA1/KAT2B/MYB/CXCL12/TNRC6C
REACTOME_INTERLEUKIN_12_FAMILY_SIGNALING	REACTOME_INTERLEUKIN_12_FAMILY_SIGNALING	52	-0.18427	-0.493458	0.990835	1	0.801648	4465	tags=21%, list=29%, signal=15%	BOLA2B/IL27RA/SOD1/IFNG/IL10/CAPZA1/IL12A/SERPINB2/MIF/STAT4/IL23A
REACTOME_SULFUR_AMINO_ACID_METABOLISM	REACTOME_SULFUR_AMINO_ACID_METABOLISM	25	-0.200357	-0.493415	0.986942	1	0.801648	5740	tags=40%, list=37%, signal=25%	SUOX/SLC25A10/CBS/TXN2/CSAD/TST/FMO1/MPST/BHMT2/CDO1
REACTOME_GASTRIN_CREB_SIGNALLING_PATHWAY_VIA_PKC_AND_MAPK	REACTOME_GASTRIN_CREB_SIGNALLING_PATHWAY_VIA_PKC_AND_MAPK	16	-0.214712	-0.49258	0.977117	1	0.801648	3893	tags=44%, list=25%, signal=33%	MAPK3/PRKCA/SOS1/HRAS/MAPK7/HBEGF/MMP3
REACTOME_CIRCADIAN_CLOCK	REACTOME_CIRCADIAN_CLOCK	66	-0.181826	-0.492104	0.997974	1	0.801648	5932	tags=36%, list=39%, signal=22%	CHD9/BHLHE40/CRTC2/ELOVL3/MED1/NOCT/EP300/CRTC3/NCOR1/UBA52/NCOA2/SMARCD3/DBP/CRTC1/PER2/CLOCK/NAMPT/NR1D1/CPT1A/NCOA1/RORA/KLF15/MEF2C/PPARGC1A
REACTOME_SUMOYLATION_OF_DNA_METHYLATION_PROTEINS	REACTOME_SUMOYLATION_OF_DNA_METHYLATION_PROTEINS	15	-0.215896	-0.489156	0.980347	1	0.801648	1423	tags=53%, list=9%, signal=48%	PCGF2/DNMT3B/PHC3/DNMT1/CBX4/DNMT3A/PHC1/CBX2
REACTOME_VLDLR_INTERNALISATION_AND_DEGRADATION	REACTOME_VLDLR_INTERNALISATION_AND_DEGRADATION	16	0.149687	0.486665	1	1	0.801648	13070	tags=100%, list=85%, signal=15%	CLTA/UBB/AP2A1/AP2B1/AP2A2/AP2M1/PCSK9/CLTC/AP2S1/UBC/RPS27A/NR1H3/NR1H2/UBA52/MYLIP/VLDLR
REACTOME_TCF_DEPENDENT_SIGNALING_IN_RESPONSE_TO_WNT	REACTOME_TCF_DEPENDENT_SIGNALING_IN_RESPONSE_TO_WNT	160	-0.171584	-0.486617	1	1	0.801648	1954	tags=18%, list=13%, signal=15%	TNKS/SMARCA4/LEF1/CCDC88C/FZD1/PPP2R5A/WNT5A/CTNNBIP1/SOX6/XIAP/KREMEN1/SFRP1/TLE3/AXIN2/DKK2/CXXC4/HECW1/SOX17/RSPO1/LGR5/SOX2/TCF7/SOST/PIP5K1B/RSPO4/PYGO1/CSNK2B/LGR6
REACTOME_PROTEIN_METHYLATION	REACTOME_PROTEIN_METHYLATION	17	-0.21079	-0.485757	0.982639	1	0.801648	6934	tags=59%, list=45%, signal=32%	EEF2/KIN/ETFBKMT/METTL22/CALM1/RPS2/VCPKMT/CAMKMT/METTL21A/ETFB
REACTOME_SIGNALING_BY_ERBB2_ECD_MUTANTS	REACTOME_SIGNALING_BY_ERBB2_ECD_MUTANTS	16	-0.209907	-0.481555	0.978261	1	0.801648	4197	tags=38%, list=27%, signal=27%	SOS1/CDC37/HRAS/HSP90AA1/GAB1/EGF
REACTOME_GAP_JUNCTION_DEGRADATION	REACTOME_GAP_JUNCTION_DEGRADATION	12	-0.220588	-0.480347	0.978698	1	0.801648	5818	tags=50%, list=38%, signal=31%	DNM2/DAB2/CLTB/GJA1/CLTCL1/MYO6
REACTOME_TOLL_LIKE_RECEPTOR_9_TLR9_CASCADE	REACTOME_TOLL_LIKE_RECEPTOR_9_TLR9_CASCADE	105	-0.171748	-0.479422	0.998997	1	0.801648	5555	tags=24%, list=36%, signal=15%	MAPK11/RELA/PELI2/EEA1/PELI1/FOS/DUSP7/UBA52/TICAM1/NFKBIB/MEF2A/MAPKAPK3/MAP3K8/NLRX1/MAPK7/IRAK4/TLR7/LY96/MAP2K6/S100B/MAPK10/TLR4/MEF2C/S100A12/TLR9
REACTOME_METALLOPROTEASE_DUBS	REACTOME_METALLOPROTEASE_DUBS	20	-0.201043	-0.478582	0.99096	1	0.801648	5214	tags=25%, list=34%, signal=17%	EP300/UBA52/STAM/STAMBPL1/KAT2B
REACTOME_TRANSPORT_OF_NUCLEOSIDES_AND_FREE_PURINE_AND_PYRIMIDINE_BASES_ACROSS_THE_PLASMA_MEMBRANE	REACTOME_TRANSPORT_OF_NUCLEOSIDES_AND_FREE_PURINE_AND_PYRIMIDINE_BASES_ACROSS_THE_PLASMA_MEMBRANE	10	-0.226337	-0.477829	0.976716	1	0.801648	6212	tags=50%, list=40%, signal=30%	SLC29A3/SLC28A3/SLC25A4/SLC29A2/SLC29A4
REACTOME_CARGO_TRAFFICKING_TO_THE_PERICILIARY_MEMBRANE	REACTOME_CARGO_TRAFFICKING_TO_THE_PERICILIARY_MEMBRANE	48	-0.179761	-0.475309	0.994856	1	0.801648	842	tags=4%, list=5%, signal=4%	MCHR1/SSTR3
REACTOME_NOTCH1_INTRACELLULAR_DOMAIN_REGULATES_TRANSCRIPTION	REACTOME_NOTCH1_INTRACELLULAR_DOMAIN_REGULATES_TRANSCRIPTION	47	-0.179054	-0.473935	0.991803	1	0.801648	5333	tags=28%, list=35%, signal=18%	HDAC11/EP300/NCOR1/UBA52/HDAC10/HDAC6/TLE3/HDAC4/FBXW7/MAML3/KAT2B/NBEA/RBPJ
REACTOME_RIPK1_MEDIATED_REGULATED_NECROSIS	REACTOME_RIPK1_MEDIATED_REGULATED_NECROSIS	32	-0.185705	-0.473319	0.993658	1	0.801648	5343	tags=69%, list=35%, signal=45%	FAS/RIPK1/FLOT1/CASP8/UBE2L3/FLOT2/UBC/TNFRSF10A/CFLAR/OGT/RPS27A/TRADD/CDC37/BIRC3/PELI1/UBA52/HSP90AA1/RIPK3/BIRC2/XIAP/FASLG/PRKN
REACTOME_SIGNALING_BY_NOTCH1	REACTOME_SIGNALING_BY_NOTCH1	71	-0.173072	-0.472058	0.99899	1	0.801648	3140	tags=23%, list=20%, signal=18%	NCOR1/UBA52/HDAC10/PSENEN/MIB2/HDAC6/TLE3/HDAC4/CNTN1/FBXW7/MAML3/KAT2B/DNER/NBEA/NEURL1/RBPJ
REACTOME_SYNTHESIS_OF_PIPS_AT_THE_LATE_ENDOSOME_MEMBRANE	REACTOME_SYNTHESIS_OF_PIPS_AT_THE_LATE_ENDOSOME_MEMBRANE	11	-0.219698	-0.469604	0.983153	1	0.801648	5662	tags=45%, list=37%, signal=29%	MTMR4/PIKFYVE/FIG4/MTMR9/MTMR7
REACTOME_SIGNALING_BY_CSF3_G_CSF	REACTOME_SIGNALING_BY_CSF3_G_CSF	30	-0.185773	-0.46915	0.99361	1	0.801648	6040	tags=33%, list=39%, signal=20%	TYK2/STAT5A/SOCS1/STAT5B/UBA52/SYK/HCK/ELOB/CSF3R/GAB2
REACTOME_SIGNALING_BY_ROBO_RECEPTORS	REACTOME_SIGNALING_BY_ROBO_RECEPTORS	207	-0.163624	-0.465771	1	1	0.801648	5850	tags=29%, list=38%, signal=19%	RPL27A/RPS2/RPL35A/RPL14/PAK6/SRGAP3/RPL36A/RPL39L/RPL29/RPS24/RPS19/RPL18/RPS10/RPLP1/SEM1/RPS27/RPL24/RPS9/RPL27/ABL2/RPL9/UBA52/RPL22/RPL19/ROBO1/RPS28/FAU/RPL35/RPL37/PRKACA/SRGAP1/ZSWIM8/RPLP2/SLIT2/EVL/RPL31/RPL17/RAC1/RPL38/RPS26/LHX4/HOXA2/RPL23/NELL2/AKAP5/ELOB/RPL36/UPF2/SLIT1/SLIT3/RPL3L/GSPT2/DCC/UPF3A/CXCL12/RPS15/CXCR4/UPF3B/RPS18/MSI1/ROBO2
REACTOME_TNF_SIGNALING	REACTOME_TNF_SIGNALING	56	-0.172938	-0.465714	0.996967	1	0.801648	4180	tags=45%, list=27%, signal=33%	UBC/MADD/CYLD/OTUD1/CFLAR/BAG4/NSMAF/RPS27A/ADAM17/TRADD/SMPD2/SPPL2B/USP4/IKBKB/ULK1/BIRC3/UBA52/MIB2/BIRC2/XIAP/RACK1/TRAF1/CLIP3/SMPD3/USP2
REACTOME_REGULATION_OF_GENE_EXPRESSION_BY_HYPOXIA_INDUCIBLE_FACTOR	REACTOME_REGULATION_OF_GENE_EXPRESSION_BY_HYPOXIA_INDUCIBLE_FACTOR	11	-0.2176	-0.465119	0.98556	1	0.801648	6734	tags=45%, list=44%, signal=26%	VEGFA/CREBBP/EPO/EP300/HIF3A
REACTOME_RECRUITMENT_OF_NUMA_TO_MITOTIC_CENTROSOMES	REACTOME_RECRUITMENT_OF_NUMA_TO_MITOTIC_CENTROSOMES	88	-0.167525	-0.464042	0.997994	1	0.801648	1039	tags=8%, list=7%, signal=7%	TUBB2A/TUBA4A/TUBB1/TUBB4A/TUBB2B/TUBAL3/TUBA3D
REACTOME_PTK6_REGULATES_RHO_GTPASES_RAS_GTPASE_AND_MAP_KINASES	REACTOME_PTK6_REGULATES_RHO_GTPASES_RAS_GTPASE_AND_MAP_KINASES	14	0.146708	0.462929	1	1	0.801648	3675	tags=36%, list=24%, signal=27%	BCAR1/PXN/NRAS/ELMO2/RHOA
REACTOME_BIOSYNTHESIS_OF_THE_N_GLYCAN_PRECURSOR_DOLICHOL_LIPID_LINKED_OLIGOSACCHARIDE_LLO_AND_TRANSFER_TO_A_NASCENT_PROTEIN	REACTOME_BIOSYNTHESIS_OF_THE_N_GLYCAN_PRECURSOR_DOLICHOL_LIPID_LINKED_OLIGOSACCHARIDE_LLO_AND_TRANSFER_TO_A_NASCENT_PROTEIN	71	-0.16866	-0.460022	1	1	0.801648	4581	tags=20%, list=30%, signal=14%	ALG12/RENBP/ST6GALNAC6/NPL/NAGK/MVD/ST8SIA4/ST8SIA2/ST8SIA1/ST6GALNAC1/ST6GAL2/ST6GAL1/DPM3/ST6GALNAC3
REACTOME_SIGNALING_BY_KIT_IN_DISEASE	REACTOME_SIGNALING_BY_KIT_IN_DISEASE	20	-0.191643	-0.456206	0.99435	1	0.801648	1837	tags=45%, list=12%, signal=40%	STAT3/SOS1/STAT5A/HRAS/STAT5B/PIK3R3/FYN/KIT/LCK
REACTOME_MAPK_TARGETS_NUCLEAR_EVENTS_MEDIATED_BY_MAP_KINASES	REACTOME_MAPK_TARGETS_NUCLEAR_EVENTS_MEDIATED_BY_MAP_KINASES	31	-0.179405	-0.453901	0.996805	1	0.801648	6258	tags=29%, list=41%, signal=17%	RPS6KA5/DUSP3/MAPK11/FOS/DUSP7/MEF2A/MAPK7/MAPK10/MEF2C
REACTOME_IKK_COMPLEX_RECRUITMENT_MEDIATED_BY_RIP1	REACTOME_IKK_COMPLEX_RECRUITMENT_MEDIATED_BY_RIP1	23	-0.186231	-0.452338	0.993326	1	0.801648	5732	tags=35%, list=37%, signal=22%	IKBKB/BIRC3/UBA52/TICAM1/RIPK3/BIRC2/LY96/TLR4
REACTOME_REGULATION_OF_PTEN_GENE_TRANSCRIPTION	REACTOME_REGULATION_OF_PTEN_GENE_TRANSCRIPTION	60	-0.166902	-0.449232	0.998985	1	0.801648	2315	tags=8%, list=15%, signal=7%	PPARG/CBX6/RRAGD/CBX2/NR2E1
REACTOME_REGULATION_OF_EXPRESSION_OF_SLITS_AND_ROBOS	REACTOME_REGULATION_OF_EXPRESSION_OF_SLITS_AND_ROBOS	163	-0.157468	-0.446904	1	1	0.801648	5850	tags=29%, list=38%, signal=18%	RPL27A/RPS2/RPL35A/RPL14/RPL36A/RPL39L/RPL29/RPS24/RPS19/RPL18/RPS10/RPLP1/SEM1/RPS27/RPL24/RPS9/RPL27/RPL9/UBA52/RPL22/RPL19/ROBO1/RPS28/FAU/RPL35/RPL37/ZSWIM8/RPLP2/SLIT2/RPL31/RPL17/RPL38/RPS26/LHX4/HOXA2/RPL23/ELOB/RPL36/UPF2/SLIT1/RPL3L/GSPT2/UPF3A/RPS15/UPF3B/RPS18/MSI1/ROBO2
REACTOME_NRIF_SIGNALS_CELL_DEATH_FROM_THE_NUCLEUS	REACTOME_NRIF_SIGNALS_CELL_DEATH_FROM_THE_NUCLEUS	16	-0.194123	-0.445346	0.989703	1	0.801648	8203	tags=62%, list=53%, signal=29%	NGFR/APH1B/PSEN2/UBC/NCSTN/RPS27A/SQSTM1/UBA52/PSENEN/NGF
REACTOME_ASPARAGINE_N_LINKED_GLYCOSYLATION	REACTOME_ASPARAGINE_N_LINKED_GLYCOSYLATION	279	-0.155394	-0.444398	1	1	0.801648	3751	tags=13%, list=24%, signal=10%	SPTB/RNF103/TRIM13/NAGK/ASGR1/MVD/MAN2A2/ST8SIA4/CD55/CAPZA1/ANK3/F8/ST8SIA2/TUBB2A/ST8SIA1/TUBA4A/ST6GALNAC1/TUBB1/FUT3/CNIH2/ST6GAL2/ASGR2/ST6GAL1/TRAPPC5/CNIH3/MGAT3/MAN1C1/DPM3/DYNC1I1/TUBB4A/TUBB2B/ST6GALNAC3/TUBAL3/ANK2/TUBA3D/SPTBN4
REACTOME_SIGNALING_BY_FGFR2	REACTOME_SIGNALING_BY_FGFR2	60	-0.164399	-0.442495	1	1	0.801648	3405	tags=13%, list=22%, signal=10%	FGFR2/GAB1/POLR2I/FGF2/FRS2/FGF7/FGF18/FGFBP3
REACTOME_TRAF6_MEDIATED_INDUCTION_OF_TAK1_COMPLEX_WITHIN_TLR4_COMPLEX	REACTOME_TRAF6_MEDIATED_INDUCTION_OF_TAK1_COMPLEX_WITHIN_TLR4_COMPLEX	16	-0.19186	-0.440155	0.990847	1	0.801648	4786	tags=25%, list=31%, signal=17%	UBA52/TICAM1/LY96/TLR4
REACTOME_NF_KB_IS_ACTIVATED_AND_SIGNALS_SURVIVAL	REACTOME_NF_KB_IS_ACTIVATED_AND_SIGNALS_SURVIVAL	13	-0.19946	-0.439857	0.991813	1	0.801648	6218	tags=54%, list=40%, signal=32%	UBC/RPS27A/SQSTM1/IKBKB/RELA/UBA52/NGF
REACTOME_GENE_AND_PROTEIN_EXPRESSION_BY_JAK_STAT_SIGNALING_AFTER_INTERLEUKIN_12_STIMULATION	REACTOME_GENE_AND_PROTEIN_EXPRESSION_BY_JAK_STAT_SIGNALING_AFTER_INTERLEUKIN_12_STIMULATION	36	-0.170434	-0.43882	0.996852	1	0.801648	3728	tags=25%, list=24%, signal=19%	BOLA2/BOLA2B/SOD1/IFNG/IL10/CAPZA1/SERPINB2/MIF/STAT4
REACTOME_SIGNALING_BY_VEGF	REACTOME_SIGNALING_BY_VEGF	104	-0.156455	-0.437023	1	1	0.801648	6225	tags=38%, list=41%, signal=23%	CALM1/PRR5/NCF2/PIK3CB/CRK/TRIB3/HRAS/WASF1/SH2D2A/FLT1/MAPK11/PDPK1/PRKCD/CDH5/PGF/CYBB/KDR/FYN/PRKACA/HSP90AA1/ABI2/MAPKAPK3/NCF4/ABI1/RAC1/MAPK13/ITPR2/ITPR1/NCKAP1L/HSPB1/PTK2B/JUP/WASF2/SHC2/ELMO1/NCF1/NOS3/VAV1/CYFIP2/PRKCB
REACTOME_INACTIVATION_OF_CSF3_G_CSF_SIGNALING	REACTOME_INACTIVATION_OF_CSF3_G_CSF_SIGNALING	25	-0.175545	-0.432313	0.997824	1	0.801648	6040	tags=48%, list=39%, signal=29%	RPS27A/RNF7/STAT3/TYK2/STAT5A/SOCS1/STAT5B/UBA52/SYK/HCK/ELOB/CSF3R
REACTOME_CTLA4_INHIBITORY_SIGNALING	REACTOME_CTLA4_INHIBITORY_SIGNALING	21	-0.177492	-0.426386	1	1	0.801648	4416	tags=19%, list=29%, signal=14%	FYN/PPP2R5A/CTLA4/LCK
REACTOME_MECP2_REGULATES_NEURONAL_RECEPTORS_AND_CHANNELS	REACTOME_MECP2_REGULATES_NEURONAL_RECEPTORS_AND_CHANNELS	13	-0.192372	-0.424226	0.991813	1	0.801648	1341	tags=46%, list=9%, signal=42%	MET/SLC2A3/MECP2/PTPN4/GPRIN1/TRPC3
REACTOME_INTERLEUKIN_12_SIGNALING	REACTOME_INTERLEUKIN_12_SIGNALING	44	-0.15879	-0.416055	1	1	0.801648	3728	tags=18%, list=24%, signal=14%	SOD1/IFNG/IL10/CAPZA1/IL12A/SERPINB2/MIF/STAT4
REACTOME_CONSTITUTIVE_SIGNALING_BY_LIGAND_RESPONSIVE_EGFR_CANCER_VARIANTS	REACTOME_CONSTITUTIVE_SIGNALING_BY_LIGAND_RESPONSIVE_EGFR_CANCER_VARIANTS	19	-0.175955	-0.414934	0.995465	1	0.801648	6488	tags=58%, list=42%, signal=33%	KRAS/UBC/PLCG1/RPS27A/SOS1/CDC37/HRAS/UBA52/HSP90AA1/GAB1/EGF
REACTOME_DISEASES_OF_SIGNAL_TRANSDUCTION_BY_GROWTH_FACTOR_RECEPTORS_AND_SECOND_MESSENGERS	REACTOME_DISEASES_OF_SIGNAL_TRANSDUCTION_BY_GROWTH_FACTOR_RECEPTORS_AND_SECOND_MESSENGERS	398	-0.142562	-0.409266	1	1	0.801648	5384	tags=24%, list=35%, signal=16%	DUSP16/PDPK1/HDAC11/RPS6KB2/CSNK1A1/MARK3/STAT5B/SEM1/EP300/PRKAR1A/KIF5B/MYO18A/CD19/PIK3R3/POLR2F/DUSP7/SEL1L/ESR1/NCOR1/BCL2A1/KANK1/CDKN1A/UBA52/HDAC10/PEBP1/TRAK1/KDR/HIP1/FYN/POLR2J/PSENEN/CASP9/LMO7/EIF2AK3/KDM7A/TNKS/HHAT/HSP90AA1/MIB2/KLB/MAP2K2/RAC1/HDAC6/PPP2R5A/CNKSR1/NRG4/VWF/PIK3AP1/FGFR2/GAB1/KREMEN1/EREG/FOXO6/HDAC4/ICOS/POLR2I/KSR1/FGF2/FGFR4/HBEGF/PDGFRA/NRG2/FRS2/FGFR1/SPRED3/F…
REACTOME_MTOR_SIGNALLING	REACTOME_MTOR_SIGNALLING	40	-0.156094	-0.407541	0.998963	1	0.801648	3954	tags=20%, list=26%, signal=15%	STK11/LAMTOR2/RRAGB/EIF4EBP1/STRADA/CAB39L/PRKAA2/RRAGD
REACTOME_OXIDATIVE_STRESS_INDUCED_SENESCENCE	REACTOME_OXIDATIVE_STRESS_INDUCED_SENESCENCE	62	-0.150173	-0.405176	1	1	0.801648	5555	tags=26%, list=36%, signal=17%	MAPK11/PHC1/TFDP2/FOS/UBA52/TXN/TNRC6A/E2F2/KDM6B/MAPKAPK3/CDKN2A/MAP2K6/MAPK10/CBX6/CBX2/TNRC6C
REACTOME_JOSEPHIN_DOMAIN_DUBS	REACTOME_JOSEPHIN_DOMAIN_DUBS	11	-0.187906	-0.401648	0.99639	1	0.801648	5314	tags=64%, list=35%, signal=42%	UBC/RPS27A/JOSD2/RAD23A/UBA52/ATXN3/PRKN
REACTOME_AMINO_ACIDS_REGULATE_MTORC1	REACTOME_AMINO_ACIDS_REGULATE_MTORC1	53	-0.147254	-0.394894	0.998982	1	0.801648	6374	tags=34%, list=41%, signal=20%	MIOS/SZT2/ATP6V1B2/FNIP1/SESN1/DEPDC5/NPRL2/ATP6V1F/ATP6V0E2/LAMTOR2/ATP6V1C2/SESN2/RRAGB/ATP6V1G2/FNIP2/CASTOR2/ATP6V0D2/RRAGD
REACTOME_REGULATION_OF_TP53_EXPRESSION_AND_DEGRADATION	REACTOME_REGULATION_OF_TP53_EXPRESSION_AND_DEGRADATION	37	-0.151884	-0.392222	1	1	0.801648	1541	tags=41%, list=10%, signal=37%	PPP2CB/AKT3/RPS27A/AKT1/CHEK2/RICTOR/PPP2R5C/PRR5/PDPK1/UBA52/ATM/CDKN2A/RFFL/PRDM1/USP2
REACTOME_CHROMATIN_MODIFYING_ENZYMES	REACTOME_CHROMATIN_MODIFYING_ENZYMES	200	-0.134524	-0.383224	1	1	0.801648	5965	tags=29%, list=39%, signal=18%	SMARCA2/TADA2B/KMT2B/PRMT7/RBBP5/RPS2/DOT1L/BRPF1/KDM5C/KAT8/SGF29/RELA/ARID4B/TAF6L/KANSL1/KMT2D/ARID2/EP300/ASH1L/KDM4B/GPS2/SAP30L/SMARCE1/SETD1B/UTY/PADI3/NCOR1/JADE3/MTA3/HDAC10/KDM2B/NCOA2/SETDB2/KMT2C/ARID4A/KDM7A/KDM6B/SMARCD3/TADA2A/SMARCA4/SETD7/NSD3/KAT6A/PHF8/MECOM/ATXN7/CLOCK/KAT6B/KDM4D/ATF7IP/NCOA1/PRDM16/KAT2B/JADE1/KMT2A/PADI1/PADI2/PAX3
REACTOME_ACTIVATED_NOTCH1_TRANSMITS_SIGNAL_TO_THE_NUCLEUS	REACTOME_ACTIVATED_NOTCH1_TRANSMITS_SIGNAL_TO_THE_NUCLEUS	29	-0.140621	-0.353303	1	1	0.801648	4786	tags=52%, list=31%, signal=36%	UBC/DTX1/NCSTN/RPS27A/ADAM17/ARRB1/NEURL1B/ARRB2/NUMB/UBA52/PSENEN/MIB2/CNTN1/DNER/NEURL1
REACTOME_ACTIVATION_OF_THE_MRNA_UPON_BINDING_OF_THE_CAP_BINDING_COMPLEX_AND_EIFS_AND_SUBSEQUENT_BINDING_TO_43S	REACTOME_ACTIVATION_OF_THE_MRNA_UPON_BINDING_OF_THE_CAP_BINDING_COMPLEX_AND_EIFS_AND_SUBSEQUENT_BINDING_TO_43S	59	-0.118573	-0.319087	1	1	0.801648	6477	tags=31%, list=42%, signal=18%	RPS7/RPS11/EIF4B/EIF3J/RPS2/EIF3G/EIF3C/RPS24/RPS19/RPS10/RPS27/RPS9/RPS28/FAU/RPS26/EIF4EBP1/RPS15/RPS18
REACTOME_MYD88_INDEPENDENT_TLR4_CASCADE	REACTOME_MYD88_INDEPENDENT_TLR4_CASCADE	107	-0.101443	-0.284151	1	1	0.801648	4959	tags=18%, list=32%, signal=12%	FOS/DUSP7/UBA52/TICAM1/NFKBIB/MEF2A/MAPKAPK3/MAP3K8/NLRX1/MAPK7/RIPK3/BIRC2/LY96/MAP2K6/S100B/MAPK10/TLR4/MEF2C/S100A12

## Sheet: DEP_REACTOME
pathway	pval	padj	log2err	ES	NES	size	leadingEdge
REACTOME_METABOLISM_OF_AMINO_ACIDS_AND_DERIVATIVES	8.275e-21	6.9179e-18	1.17789	-0.561539	-2.51698	272	GLUL, PHGDH, CKMT1A, RPL37, BCAT1, RPLP2, ACADSB, SECISBP2, FAU, PSPH, RPL27, RPS20, GSR, RPS29, TXN2, HSD17B10, RPL26, ACAT1, PSME1, TST, RPL36A, MTAP, RPS7, RPL8, RPL31, RPL39, RPS15, RPS5, GOT1, AASS, PCBD1, PDHB, DLD, ECHS1, ASRGL1, RPLP1, KYAT3, PSME2, GATM, ALDH9A1, PSAT1, MPST, RPL22, RPL23A, RPS18, RPS28, RPL37A, GSTZ1, RPL17, ALDH4A1, RPS19, RPL36AL, RPL28, RPS25, RPS12, RPL23, RPL10A, R…
REACTOME_EXTRACELLULAR_MATRIX_ORGANIZATION	3.55824e-18	1.48734e-15	1.09593	0.600834	2.59771	218	THBS1, FN1, CAPN5, FBN2, MMP10, TIMP1, COL4A3, PLOD2, FGB, TNC, HTRA1, FGG, LOXL2, ITGA2B, COL10A1, ITGB3, BMP1, MFAP2, SERPINE1, MMP9, ITGAE, FGA, COL4A5, ITGB6, PLOD3, PXDN, PLOD1, MMP14, FBLN2, AGRN, SDC4, LAMA3, COL11A1, BGN, MMP3, COL5A3, EMILIN2, COL12A1, COL6A2, MMP1, COL6A1, NID2, EMILIN1, COL6A3, NCAM1, P3H3, COL5A2, NID1, COL5A1, VTN, MFAP5, ELANE, COL4A1, FBLN1, LAMC2, ADAMTS4, MMP2, L…
REACTOME_EUKARYOTIC_TRANSLATION_INITIATION	1.62757e-13	3.40161e-11	0.943632	-0.630955	-2.50315	114	RPL37, EIF4EBP1, RPLP2, FAU, RPL27, RPS20, RPS29, RPL26, RPL36A, RPS7, RPL8, RPL31, RPL39, RPS15, RPS5, RPLP1, RPL22, RPL23A, RPS18, RPS28, RPL37A, RPL17, RPS19, RPL36AL, RPL28, RPS25, RPS12, RPL23, RPL10A, RPL18, RPL32, EIF1AX, RPL35, RPL36, RPL24, RPS17, RPS26, RPSA, RPL14, RPS21, RPL7A, EIF5, RPL27A, RPL9, EIF4E, RPS13, RPL4, RPL35A, RPS24, RPLP0, RPL34, RPS3A, RPL29, RPS4Y1, RPL13, RPL21, EIF…
REACTOME_SCAVENGING_OF_HEME_FROM_PLASMA	1.61682e-13	3.40161e-11	0.943632	-0.806307	-2.67085	42	IGHA2, IGKV3D-20, JCHAIN, IGKV1-39, IGHV2-5, IGLV3-21, APOA1, IGLV2-11, IGLV1-47, IGKV2-28, HBB, IGHV1-46, HP, IGKV3-20, HBA1, IGKV1-17, IGKV1D-33, ALB, IGLV3-19, APOL1, HPR, IGLV3-27, IGKV1-16, HPX, IGLV1-51, IGKV4-1, IGKV1-5, IGLV3-25, IGLC3
REACTOME_TRANSLATION	4.20591e-13	7.03227e-11	0.932595	-0.487663	-2.18803	282	SEC11C, MRPL12, RPL37, EIF4EBP1, RPLP2, FAU, RPL27, RPS20, RPS29, MRPS17, RPL26, RPL36A, RPS7, RPL8, RPL31, RPL39, RPS15, RPS5, EEF1B2, MRPL11, RPLP1, MRPL40, MRPL17, MRPS6, RPL22, RPL23A, RPS18, RPS28, RPL37A, RPL17, RPS19, RPL36AL, MRPL41, RPL28, RPS25, N6AMT1, RPS12, RPL23, RPL10A, MRPL58, RPL18, RPL32, EIF1AX, MRPL2, RPL35, RPL36, MRPS33, RPL24, RPS17, MRPL43, RPS26, RPSA, RPL14, RPS21, FARSA…
REACTOME_SRP_DEPENDENT_COTRANSLATIONAL_PROTEIN_TARGETING_TO_MEMBRANE	5.52251e-13	7.69469e-11	0.921426	-0.629414	-2.45951	107	SEC11C, RPL37, RPLP2, FAU, RPL27, RPS20, RPS29, RPL26, RPL36A, RPS7, RPL8, RPL31, RPL39, RPS15, RPS5, RPLP1, RPL22, RPL23A, RPS18, RPS28, RPL37A, RPL17, RPS19, RPL36AL, RPL28, RPS25, RPS12, RPL23, RPL10A, RPL18, RPL32, RPL35, RPL36, RPL24, RPS17, RPS26, RPSA, RPL14, RPS21, RPL7A, RPL27A, RPL9, RPS13, RPL4, SRP9, RPL35A, RPS24, SSR3, RPLP0, RPL34, RPS3A, RPL29, SSR2, RPS4Y1, RPL13, SSR1, RPL21, RP…
REACTOME_REGULATION_OF_EXPRESSION_OF_SLITS_AND_ROBOS	9.35177e-13	1.11687e-10	0.91012	-0.573174	-2.37642	150	RPL37, RPLP2, FAU, RPL27, RPS20, RPS29, RPL26, PSME1, RPL36A, RPS7, RPL8, RPL31, DAG1, RPL39, RPS15, RPS5, RPLP1, PSME2, UBC, RPL22, RPL23A, RPS18, RPS28, RPL37A, RPL17, RPS19, RPL36AL, RPL28, RPS25, RPS12, RPL23, RPL10A, RPL18, RPL32, RPL35, RPL36, ROBO1, RPL24, RPS17, PSMD4, PSMA7, PSMA1, RPS26, RPSA, RPL14, RPS21, RPL7A, PSMA5, RPL27A, RPL9, RPS13, RPL4, PSMB4, RPL35A, RPS24, PSMC3, RPLP0, RPL…
REACTOME_SELENOAMINO_ACID_METABOLISM	2.56614e-12	2.68162e-10	0.898671	-0.620093	-2.42516	108	RPL37, RPLP2, SECISBP2, FAU, RPL27, RPS20, GSR, RPS29, RPL26, RPL36A, RPS7, RPL8, RPL31, RPL39, RPS15, RPS5, RPLP1, RPL22, RPL23A, RPS18, RPS28, RPL37A, RPL17, RPS19, RPL36AL, RPL28, RPS25, RPS12, RPL23, RPL10A, RPL18, RPL32, RPL35, RPL36, RPL24, RPS17, RPS26, RPSA, RPL14, RPS21, RPL7A, RPL27A, RPL9, RPS13, RPL4, AIMP1, RPL35A, RPS24, RPLP0, SARS1, RPL34, RPS3A, RPL29, RPS4Y1, RPL13, HNMT, RPL21,…
REACTOME_RESPONSE_OF_EIF2AK4_GCN2_TO_AMINO_ACID_DEFICIENCY	3.84388e-12	3.57053e-10	0.887075	-0.639007	-2.45297	92	RPL37, RPLP2, FAU, RPL27, RPS20, RPS29, RPL26, RPL36A, RPS7, RPL8, RPL31, RPL39, RPS15, RPS5, RPLP1, RPL22, RPL23A, RPS18, RPS28, RPL37A, RPL17, RPS19, RPL36AL, RPL28, RPS25, RPS12, RPL23, RPL10A, RPL18, RPL32, RPL35, RPL36, RPL24, RPS17, RPS26, RPSA, RPL14, RPS21, RPL7A, RPL27A, RPL9, RPS13, RPL4, RPL35A, RPS24, RPLP0, RPL34, RPS3A, RPL29, RPS4Y1, RPL13, RPL21, RPS9, RPS23, RPL7, RPL26L1, RPL38,…
REACTOME_EUKARYOTIC_TRANSLATION_ELONGATION	6.24872e-12	5.22393e-10	0.887075	-0.662395	-2.52475	89	RPL37, RPLP2, FAU, RPL27, RPS20, RPS29, RPL26, RPL36A, RPS7, RPL8, RPL31, RPL39, RPS15, RPS5, EEF1B2, RPLP1, RPL22, RPL23A, RPS18, RPS28, RPL37A, RPL17, RPS19, RPL36AL, RPL28, RPS25, RPS12, RPL23, RPL10A, RPL18, RPL32, RPL35, RPL36, RPL24, RPS17, RPS26, RPSA, RPL14, RPS21, RPL7A, RPL27A, RPL9, RPS13, RPL4, RPL35A, RPS24, RPLP0, RPL34, RPS3A, RPL29, RPS4Y1, RPL13, RPL21, RPS9, RPS23, RPL7, RPL26L1…
REACTOME_NON_INTEGRIN_MEMBRANE_ECM_INTERACTIONS	5.44381e-11	4.13729e-09	0.851339	0.75289	2.54473	52	THBS1, FN1, COL4A3, TNC, COL10A1, ITGB3, COL4A5, AGRN, SDC4, LAMA3, COL11A1, COL5A3, COL5A2, COL5A1, VTN, COL4A1, LAMC2, LAMB3, ITGAV, ACTN1, HSPG2, LAMB1, LAMA4, LAMC1, COL4A6, COL4A2, LAMA5, ITGA2, LAMA1, TGFB1, LAMA2
REACTOME_SIGNALING_BY_ROBO_RECEPTORS	1.59702e-10	1.11259e-08	0.826657	-0.512813	-2.18605	188	RPL37, RPLP2, FAU, RPL27, RPS20, RPS29, RPL26, PSME1, RPL36A, RPS7, RPL8, RPL31, DAG1, RPL39, RPS15, RPS5, RPLP1, PSME2, UBC, RPL22, RPL23A, RPS18, RPS28, RPL37A, RPL17, RPS19, RPL36AL, RPL28, RPS25, RPS12, RPL23, RPL10A, RPL18, RPL32, RPL35, RPL36, ROBO1, EVL, RPL24, RPS17, PSMD4, PSMA7, PAK1, CAP1, PSMA1, RPS26, RPSA, RPL14, RPS21, RPL7A, PSMA5, RPL27A, RPL9, RPS13, RPL4, PSMB4, RPL35A, RPS24, …
REACTOME_NONSENSE_MEDIATED_DECAY_NMD	2.88431e-10	1.85484e-08	0.814036	-0.588834	-2.30087	109	RPL37, RPLP2, FAU, RPL27, RPS20, RPS29, RPL26, RPL36A, RPS7, RPL8, RPL31, RPL39, RPS15, RPS5, RPLP1, RPL22, RPL23A, RPS18, RPS28, RPL37A, RPL17, RPS19, RPL36AL, RPL28, RPS25, RPS12, RPL23, RPL10A, RPL18, RPL32, RPL35, RPL36, RPL24, RPS17, RPS26, RPSA, RPL14, RPS21, RPL7A, RPL27A, RPL9, RPS13, RPL4, RPL35A, RPS24, RPLP0, RPL34, RPS3A, RPL29, RPS4Y1, RPL13, RPL21, RPS9, RPS23, RPL7, RPL26L1, RPL38,…
REACTOME_ECM_PROTEOGLYCANS	3.6598e-10	2.18542e-08	0.814036	0.702276	2.43062	61	FN1, COL4A3, TNC, ITGA2B, ITGB3, SERPINE1, COL4A5, ITGB6, AGRN, LAMA3, BGN, COL5A3, COL6A2, COL6A1, COL6A3, NCAM1, COL5A2, COL5A1, VTN, COL4A1, ITGAV, HSPG2, LAMB1, LAMA4, LAMC1, COL4A6, SPARC, LUM, COL4A2, LAMA5, ITGA2, LAMA1, TGFB1, LAMA2
REACTOME_INTEGRIN_CELL_SURFACE_INTERACTIONS	4.30409e-10	2.39881e-08	0.814036	0.679551	2.41355	71	THBS1, FN1, COL4A3, FGB, TNC, FGG, ITGA2B, COL10A1, ITGB3, ITGAE, FGA, COL4A5, ITGB6, AGRN, COL5A3, COL6A2, COL6A1, COL6A3, COL5A2, COL5A1, VTN, COL4A1, ITGAV, HSPG2, COL4A6, FBN1, ITGA3, LUM, ITGAM, COL4A2, ITGA5, ICAM1, ITGA2
REACTOME_DEGRADATION_OF_THE_EXTRACELLULAR_MATRIX	1.54771e-09	8.08677e-08	0.788187	0.624243	2.32101	95	FN1, CAPN5, FBN2, MMP10, TIMP1, COL4A3, HTRA1, COL10A1, BMP1, MMP9, COL4A5, MMP14, LAMA3, COL11A1, MMP3, COL5A3, COL12A1, COL6A2, MMP1, COL6A1, COL6A3, COL5A2, NID1, COL5A1, ELANE, COL4A1, LAMC2, ADAMTS4, MMP2, LAMB3, HSPG2, LAMB1, LAMC1, COL4A6, MMP19, ADAM8, CTSB, FBN1, COL15A1, MMP12, MMP11, TIMP2, COL4A2, LAMA5
REACTOME_BINDING_AND_UPTAKE_OF_LIGANDS_BY_SCAVENGER_RECEPTORS	1.85784e-09	9.13619e-08	0.788187	-0.656	-2.34784	65	IGHA2, IGKV3D-20, JCHAIN, IGKV1-39, IGHV2-5, IGLV3-21, APOA1, IGLV2-11, IGLV1-47, IGKV2-28, HBB, IGHV1-46, HP, IGKV3-20, HBA1, IGKV1-17, COLEC12, IGKV1D-33, ALB, IGLV3-19, APOL1, HPR, IGLV3-27, IGKV1-16, HPX, IGLV1-51, IGKV4-1, IGKV1-5, IGLV3-25, IGLC3
REACTOME_THE_CITRIC_ACID_TCA_CYCLE_AND_RESPIRATORY_ELECTRON_TRANSPORT	1.09127e-08	5.06835e-07	0.74774	-0.49706	-2.07107	157	ME1, ETFA, ATP5PO, LDHB, IDH2, COX6B1, NDUFA5, FH, ATP5F1D, NDUFS6, COX19, NDUFS8, PDHB, DLD, UQCR10, ATP5F1B, COX7A2L, MT-ATP8, NDUFAF4, COX5A, NDUFA12, NDUFA7, IDH3A, NDUFB2, GSTZ1, ETFB, ATP5ME, ATP5PF, NDUFA2, CYCS, NDUFS5, NDUFA8, NNT, ATP5PD, ACO2, SUCLG1, NDUFV2, ATP5F1E, PDHX, COX5B, PDK2, NDUFA1, NDUFA6, NDUFS4, ATP5F1A, GLO1, NDUFB8, NDUFAB1, UQCRH, TMEM186, MPC2, ATP5MG, NDUFS3, TACO1,…
REACTOME_CD22_MEDIATED_BCR_REGULATION	3.38835e-08	1.49088e-06	0.719513	-0.767765	-2.39211	32	IGKV3D-20, IGHD, IGKV1-39, IGHV2-5, IGLV3-21, IGHM, IGLV2-11, IGLV1-47, IGKV2-28, IGHV1-46, IGKV3-20, IGKV1-17, IGKV1D-33, IGLV3-19, IGLV3-27, IGKV1-16, IGLV1-51, IGKV4-1, IGKV1-5, IGLV3-25, IGLC3
REACTOME_RESPIRATORY_ELECTRON_TRANSPORT_ATP_SYNTHESIS_BY_CHEMIOSMOTIC_COUPLING_AND_HEAT_PRODUCTION_BY_UNCOUPLING_PROTEINS	4.35644e-08	1.82099e-06	0.719513	-0.540286	-2.14344	114	ETFA, ATP5PO, COX6B1, NDUFA5, ATP5F1D, NDUFS6, COX19, NDUFS8, UQCR10, ATP5F1B, COX7A2L, MT-ATP8, NDUFAF4, COX5A, NDUFA12, NDUFA7, NDUFB2, ETFB, ATP5ME, ATP5PF, NDUFA2, CYCS, NDUFS5, NDUFA8, ATP5PD, NDUFV2, ATP5F1E, COX5B, NDUFA1, NDUFA6, NDUFS4, ATP5F1A, NDUFB8, NDUFAB1, UQCRH, TMEM186, ATP5MG, NDUFS3, TACO1, COX20, NDUFB11, NDUFA9, UQCRC2, ATP5F1C, UQCRQ, NDUFA3, MT-CO1, DMAC2L, NDUFA13, NDUFB3,…
REACTOME_ANTIGEN_ACTIVATES_B_CELL_RECEPTOR_BCR_LEADING_TO_GENERATION_OF_SECOND_MESSENGERS	9.32278e-08	3.71135e-06	0.704976	-0.658948	-2.2713	52	IGKV3D-20, IGHD, IGKV1-39, IGHV2-5, IGLV3-21, IGHM, IGLV2-11, IGLV1-47, IGKV2-28, IGHV1-46, IGKV3-20, IGKV1-17, IGKV1D-33, IGLV3-19, BLNK, IGLV3-27, IGKV1-16, IGLV1-51, IGKV4-1, IGKV1-5, IGLV3-25, IGLC3
REACTOME_COLLAGEN_FORMATION	1.91356e-07	7.27151e-06	0.690132	0.628798	2.21036	69	COL4A3, PLOD2, LOXL2, COL10A1, BMP1, MMP9, COL4A5, PLOD3, PXDN, PLOD1, LAMA3, COL11A1, MMP3, COL5A3, COL12A1, COL6A2, COL6A1, COL6A3, P3H3, COL5A2, COL5A1, COL4A1, LAMC2, LAMB3, P3H1, LOX, COL4A6, CTSB, COLGALT1, P4HA2, COL15A1, COL4A2, SERPINH1, CRTAP, ADAMTS2
REACTOME_CELLULAR_RESPONSE_TO_CHEMICAL_STRESS	4.37647e-07	1.52447e-05	0.674963	-0.465512	-1.95156	168	GPX2, SOD1, SOD3, CDKN1A, ME1, BLVRB, GSR, HBB, TXN2, IDH1, HBA1, HMOX1, COX6B1, PSME1, ALB, PRDX2, COX19, SRXN1, NUDT2, TKT, PSME2, COX7A2L, UBC, TXN, COX5A, PGD, TALDO1, CYCS, PRDX5, PSMD4, PSMA7, PSMA1, PSMA5, COX5B, PRDX6, PSMB4, PSMC3, TACO1, GSTP1, COX20, PRDX1, PSMA3, PSMB8, PSME3, PSMC4, GCLC, SQSTM1, MT-CO1, G6PD, PSMD7, PSMB3, NQO1, PSMC5, PSMC6, COX4I1, NDUFA4, PSMD14, PSMB10, PSMC1, P…
REACTOME_SARS_COV_1_MODULATES_HOST_TRANSLATION_MACHINERY	4.36522e-07	1.52447e-05	0.674963	-0.704522	-2.24399	36	FAU, RPS20, RPS29, RPS7, RPS15, RPS5, RPS18, RPS28, RPS19, RPS25, RPS12, RPS17, RPS26, RPSA, RPS21, RPS13, RPS24, RPS3A, RPS4Y1, RPS9, RPS23, EEF1A1, RPS2, RPS8, RPS14, RPS6, RPS16, RPS10, RPS11
REACTOME_COLLAGEN_DEGRADATION	5.0482e-07	1.62319e-05	0.659444	0.673408	2.23539	50	MMP10, COL4A3, COL10A1, MMP9, COL4A5, MMP14, COL11A1, MMP3, COL5A3, COL12A1, COL6A2, MMP1, COL6A1, COL6A3, COL5A2, COL5A1, ELANE, COL4A1, MMP2, COL4A6, MMP19, CTSB, COL15A1, MMP12, MMP11, COL4A2
REACTOME_ROLE_OF_LAT2_NTAL_LAB_ON_CALCIUM_MOBILIZATION	4.99622e-07	1.62319e-05	0.659444	-0.680392	-2.20639	40	IGKV3D-20, IGKV1-39, IGHV2-5, IGLV3-21, IGLV2-11, IGLV1-47, IGKV2-28, IGHV1-46, IGKV3-20, IGKV1-17, IGKV1D-33, IGLV3-19, IGLV3-27, IGKV1-16, IGLV1-51, IGKV4-1, IGKV1-5, IGLV3-25, IGLC3
REACTOME_BIOLOGICAL_OXIDATIONS	6.78303e-07	2.10023e-05	0.659444	-0.528932	-2.05918	106	CES1, ADH7, ALDH3A1, GSTM3, CYP2C18, SULT2B1, GSTM1, GSTM4, GSTM2, CBR3, ABHD14B, GGT1, ALDH2, CES2, ALDH1A1, MAOA, NQO2, MAOB, CYP2U1, ACY1, AOC3, BPNT1, CYP4F22, CYP11B1, GSTZ1, N6AMT1, GSTA4, GGT6, CYB5B, CYP2S1, TPMT, GSTO1, CYP27A1, ADH5, GGCT, FDX1, CYP51A1, FDX2, HPGDS, FDXR, GSTP1, GSS, AKR1A1, MGST2, GCLC
REACTOME_MET_ACTIVATES_PTK2_SIGNALING	7.039e-07	2.10164e-05	0.659444	0.789743	2.29712	26	FN1, LAMA3, COL11A1, COL5A3, COL5A2, SRC, COL5A1, LAMC2, LAMB3, LAMB1, LAMA4, LAMC1, ITGA3, LAMA5, ITGA2, LAMA1, LAMA2
REACTOME_ACTIVATION_OF_THE_MRNA_UPON_BINDING_OF_THE_CAP_BINDING_COMPLEX_AND_EIFS_AND_SUBSEQUENT_BINDING_TO_43S	8.37153e-07	2.41331e-05	0.659444	-0.625079	-2.19397	58	EIF4EBP1, FAU, RPS20, RPS29, RPS7, RPS15, RPS5, RPS18, RPS28, RPS19, RPS25, RPS12, EIF1AX, RPS17, RPS26, RPSA, RPS21, EIF4E, RPS13, RPS24, RPS3A, RPS4Y1, EIF3F, EIF3K, RPS9, RPS23, EIF4H, EIF4A2, EIF3G, RPS2, EIF3M, RPS8, RPS14, RPS6, EIF3E, RPS16, RPS10, RPS11
REACTOME_GRB2_SOS_PROVIDES_LINKAGE_TO_MAPK_SIGNALING_FOR_INTEGRINS	1.17831e-06	3.28356e-05	0.643552	0.874433	2.21738	15	FN1, FGB, FGG, ITGA2B, ITGB3, FGA, SRC
REACTOME_CELLULAR_RESPONSE_TO_STARVATION	1.42913e-06	3.85404e-05	0.643552	-0.490349	-1.96806	130	RPL37, RPLP2, FAU, RPL27, RPS20, RPS29, RPL26, LAMTOR1, RPL36A, LAMTOR5, RPS7, RPL8, RPL31, RPL39, RPS15, RPS5, RPLP1, CASTOR1, RPL22, RPL23A, RPS18, RPS28, RPL37A, RPL17, RPS19, RPL36AL, RPL28, RPS25, RPS12, RPL23, RPL10A, RPL18, RPL32, RPL35, RPL36, RPL24, RPS17, RPS26, RPSA, RPL14, RPS21, RPL7A, RPL27A, RPL9, RPS13, RPL4, RPL35A, RPS24, RPLP0, RPL34, RPS3A, RPL29, RPS4Y1, RPL13, ATP6V1F, RPL21…
REACTOME_LAMININ_INTERACTIONS	1.5709e-06	4.10398e-05	0.643552	0.769121	2.2674	29	COL4A3, COL4A5, LAMA3, NID2, NID1, COL4A1, LAMC2, LAMB3, ITGAV, HSPG2, LAMB1, LAMA4, LAMC1, COL4A6, ITGA3, COL4A2, LAMA5, ITGA2, LAMA1, LAMA2
REACTOME_MET_PROMOTES_CELL_MOTILITY	1.69253e-06	4.28774e-05	0.643552	0.714591	2.21763	37	FN1, LAMA3, COL11A1, COL5A3, COL5A2, SRC, COL5A1, LAMC2, LAMB3, LAMB1, LAMA4, LAMC1, ITGA3, DOCK7, LAMA5, ITGA2, LAMA1, LAMA2
REACTOME_FCERI_MEDIATED_NF_KB_ACTIVATION	1.77147e-06	4.35573e-05	0.643552	-0.528044	-2.03902	99	IGKV3D-20, IGKV1-39, IGHV2-5, IGLV3-21, IGLV2-11, IGLV1-47, IGKV2-28, IGHV1-46, IGKV3-20, PSME1, IGKV1-17, IGKV1D-33, IGLV3-19, PSME2, IGLV3-27, UBC, IGKV1-16, IGLV1-51, IGKV4-1, IGKV1-5, IGLV3-25, IGLC3, PSMD4, PSMA7, PSMA1, PSMA5, RASGRP1, PSMB4, PSMC3, CARD11, PSMA3, IGHV3-7, PSMB8, PSME3, PSMC4, IGHV1-69, PSMD7, PSMB3, PSMC5, PSMC6, UBE2N, PSMD14, PSMB10, PSMC1, PSMB2, IGKV2-30, PSMB1, BCL10
REACTOME_PLATELET_AGGREGATION_PLUG_FORMATION	1.95129e-06	4.66079e-05	0.627257	0.743947	2.21643	31	FN1, FGB, FGG, ITGA2B, ITGB3, GP1BB, FGA, SRC, GP9, PTPN1, BCAR1, RASGRP2, GP1BA, VWF
REACTOME_COLLAGEN_BIOSYNTHESIS_AND_MODIFYING_ENZYMES	2.06321e-06	4.79124e-05	0.627257	0.666938	2.20399	48	COL4A3, PLOD2, COL10A1, BMP1, COL4A5, PLOD3, PLOD1, COL11A1, COL5A3, COL12A1, COL6A2, COL6A1, COL6A3, P3H3, COL5A2, COL5A1, COL4A1, P3H1, COL4A6, COLGALT1, P4HA2, COL15A1, COL4A2, SERPINH1, CRTAP, ADAMTS2
REACTOME_ROLE_OF_PHOSPHOLIPIDS_IN_PHAGOCYTOSIS	2.88797e-06	6.52524e-05	0.627257	-0.623058	-2.13925	50	IGKV3D-20, IGHG2, IGKV1-39, IGHV2-5, IGLV3-21, IGLV2-11, IGLV1-47, IGKV2-28, IGHG4, IGHV1-46, IGKV3-20, IGKV1-17, IGKV1D-33, IGLV3-19, IGLV3-27, IGKV1-16, IGLV1-51, IGKV4-1, IGKV1-5, IGLV3-25, IGLC3, IGHG1, PIK3CB
REACTOME_FORMATION_OF_THE_CORNIFIED_ENVELOPE	3.55113e-06	7.61216e-05	0.627257	-0.557426	-2.04986	75	SPRR3, KLK14, KRT13, IVL, CSTA, KRT6C, KLK13, SPRR2D, KRT75, SPRR1A, SPRR2F, SPINK5, SPRR2A, FLG, RPTN, PI3, DSG1, PERP, KLK5, SPRR1B, KRT78, DSC2, KRT31, DSG3, PKP1, KRT6B, KRT16, CDSN, KRT4, KLK12, TGM1
REACTOME_KERATINIZATION	3.55113e-06	7.61216e-05	0.627257	-0.557426	-2.04986	75	SPRR3, KLK14, KRT13, IVL, CSTA, KRT6C, KLK13, SPRR2D, KRT75, SPRR1A, SPRR2F, SPINK5, SPRR2A, FLG, RPTN, PI3, DSG1, PERP, KLK5, SPRR1B, KRT78, DSC2, KRT31, DSG3, PKP1, KRT6B, KRT16, CDSN, KRT4, KLK12, TGM1
REACTOME_NUCLEAR_EVENTS_MEDIATED_BY_NFE2L2	4.84773e-06	0.000101318	0.610527	-0.5706	-2.07621	69	ME1, GSR, IDH1, HMOX1, PSME1, SRXN1, TKT, PSME2, UBC, PGD, TALDO1, PSMD4, PSMA7, PSMA1, PSMA5, PSMB4, PSMC3, PRDX1, PSMA3, PSMB8, PSME3, PSMC4, GCLC, SQSTM1, G6PD, PSMD7, PSMB3, NQO1, PSMC5, PSMC6, PSMD14, PSMB10, PSMC1, PSMB2, TXNRD1, PSMB1, PSMD11
REACTOME_ASSEMBLY_OF_COLLAGEN_FIBRILS_AND_OTHER_MULTIMERIC_STRUCTURES	7.52154e-06	0.000153366	0.610527	0.636216	2.11192	50	COL4A3, LOXL2, COL10A1, BMP1, MMP9, COL4A5, PXDN, LAMA3, COL11A1, MMP3, COL5A3, COL12A1, COL6A2, COL6A1, COL6A3, COL5A2, COL5A1, COL4A1, LAMC2, LAMB3, LOX, COL4A6, CTSB, COL15A1, COL4A2
REACTOME_SYNDECAN_INTERACTIONS	1.10688e-05	0.000220322	0.593325	0.749818	2.18099	26	THBS1, FN1, TNC, ITGB3, SDC4, COL5A3, COL5A2, COL5A1, VTN, ITGAV, ACTN1, ITGA2, TGFB1
REACTOME_SIGNALING_BY_RECEPTOR_TYROSINE_KINASES	1.3264e-05	0.000257877	0.593325	0.367714	1.68383	354	THBS1, WWP1, BRAF, FN1, GFAP, ERBB3, COL4A3, F3, ITGB3, MMP9, DNM3, COL4A5, YAP1, LAMA3, COL11A1, COL5A3, COL6A2, THBS2, COL6A1, VAV2, COL6A3, SPHK1, COL5A2, SRC, COL5A1, COL4A1, LAMC2, EGFR, LAMB3, ITGAV, PXN, LAMB1, LAMA4, LAMC1, PTPN1, SPARC, MAPK1, ITGA3, KIDINS220, DOCK7, LYN, NEDD4, FLRT2, COL4A2, PLAT, GALNT3, NRP1, LAMA5, RICTOR, JAK3, ITGA2, LAMA1, ITPR2, YES1, HDAC3, LAMA2, CILP, PDGFRB…
REACTOME_FCGR_ACTIVATION	1.56805e-05	0.00029793	0.57561	-0.635868	-2.08059	41	IGKV3D-20, IGHG2, IGKV1-39, IGHV2-5, IGLV3-21, IGLV2-11, IGLV1-47, IGKV2-28, IGHG4, IGHV1-46, IGKV3-20, IGKV1-17, IGKV1D-33, IGLV3-19, IGLV3-27, IGKV1-16, IGLV1-51, IGKV4-1, IGKV1-5, IGLV3-25, IGLC3, IGHG1
REACTOME_SIGNALING_BY_THE_B_CELL_RECEPTOR_BCR	1.78414e-05	0.000331454	0.57561	-0.467363	-1.87162	126	IGKV3D-20, IGHD, IGKV1-39, IGHV2-5, IGLV3-21, IGHM, IGLV2-11, IGLV1-47, IGKV2-28, IGHV1-46, IGKV3-20, PSME1, IGKV1-17, IGKV1D-33, IGLV3-19, BLNK, PSME2, IGLV3-27, UBC, IGKV1-16, IGLV1-51, IGKV4-1, IGKV1-5, IGLV3-25, IGLC3, PSMD4, PSMA7, PSMA1, PSMA5, FKBP1A, PPP3R1, KRAS, RASGRP1, PSMB4, PSMC3, CARD11, PSMA3, IGHV3-7, PSMB8, PSME3, PSMC4, IGHV1-69, PSMD7, PSMB3, PSMC5, PSMC6, PSMD14, PSMB10, PSMC…
REACTOME_P130CAS_LINKAGE_TO_MAPK_SIGNALING_FOR_INTEGRINS	1.98064e-05	0.000359961	0.57561	0.840143	2.13043	15	FN1, FGB, FGG, ITGA2B, ITGB3, FGA, SRC, BCAR1, VWF, PTK2
REACTOME_INTEGRIN_SIGNALING	2.94999e-05	0.000524722	0.57561	0.744248	2.11713	25	FN1, FGB, FGG, ITGA2B, ITGB3, FGA, SRC, PTPN1, BCAR1, RASGRP2, VWF
REACTOME_INFLUENZA_INFECTION	3.3841e-05	0.000577368	0.557332	-0.439821	-1.82353	150	RPL37, RPLP2, FAU, RPL27, RPS20, RPS29, RPL26, RPL36A, RPS7, RPL8, RPL31, RPL39, RPS15, RPS5, RPLP1, RPL22, RPL23A, RPS18, RPS28, RPL37A, RPL17, RPS19, RPL36AL, RPL28, RPS25, RPS12, RPL23, RPL10A, RPL18, RPL32, RPL35, RPL36, RPL24, RPS17, KPNA2, RPS26, RPSA, RPL14, RPS21, RPL7A, RPL27A, RPL9, RPS13, RPL4, RPL35A, RPS24, RPLP0, RPL34, POLR2J, RPS3A, RPL29, RPS4Y1, RPL13, RPL21, RPS9, RPS23, RPL7, …
REACTOME_FCGR3A_MEDIATED_IL10_SYNTHESIS	3.32907e-05	0.000577368	0.557332	-0.564358	-1.97777	57	IGKV3D-20, IGHG2, IGKV1-39, IGHV2-5, IGLV3-21, IGLV2-11, IGLV1-47, IGKV2-28, IGHG4, IGHV1-46, IGKV3-20, IGKV1-17, IGKV1D-33, PRKAR2B, IGLV3-19, IGLV3-27, IGKV1-16, IGLV1-51, IGKV4-1, IGKV1-5, IGLV3-25, IGLC3, IGHG1
REACTOME_RESPIRATORY_ELECTRON_TRANSPORT	4.23787e-05	0.000694678	0.557332	-0.494862	-1.91088	99	ETFA, COX6B1, NDUFA5, NDUFS6, COX19, NDUFS8, UQCR10, COX7A2L, NDUFAF4, COX5A, NDUFA12, NDUFA7, NDUFB2, ETFB, NDUFA2, CYCS, NDUFS5, NDUFA8, NDUFV2, COX5B, NDUFA1, NDUFA6, NDUFS4, NDUFB8, NDUFAB1, UQCRH, TMEM186, NDUFS3, TACO1, COX20, NDUFB11, NDUFA9, UQCRC2, UQCRQ, NDUFA3, MT-CO1, NDUFA13, NDUFB3, COX4I1, NDUFA4, NDUFB10, NDUFC2, NDUFS2, MT-CO2, NUBPL, NDUFB5
REACTOME_ANTI_INFLAMMATORY_RESPONSE_FAVOURING_LEISHMANIA_PARASITE_INFECTION	4.21471e-05	0.000694678	0.557332	-0.520934	-1.93024	77	IGKV3D-20, IGHG2, IGKV1-39, IGHV2-5, IGLV3-21, GGT1, IGLV2-11, IGLV1-47, IGKV2-28, IGHG4, IGHV1-46, IGKV3-20, IGKV1-17, IGKV1D-33, PRKAR2B, IGLV3-19, IGLV3-27, IGKV1-16, GNG7, IGLV1-51, IGKV4-1, IGKV1-5, IGLV3-25, IGLC3, IGHG1, FURIN, GNG2
REACTOME_DISEASES_OF_GLYCOSYLATION	4.86758e-05	0.000782558	0.557332	0.519405	1.91214	87	THBS1, GALNT12, AGRN, SDC4, BGN, PAPSS2, THBS2, B4GALT1, B4GALT7, B3GALT6, CHST14, ADAMTS4, EXT2, HSPG2, MUC1, C1GALT1, CHSY1, LUM, MPDU1, GALNT3, B3GAT3, POMGNT1, EXT1, SPON2, ADAMTS2, ADAMTSL4, DOLK, CSPG4, ALG6, SLC26A2, ALG2, ALG11, C1GALT1C1, PRELP, MGAT2
REACTOME_KEAP1_NFE2L2_PATHWAY	5.0501e-05	0.000796582	0.557332	-0.504663	-1.92355	89	CDKN1A, ME1, GSR, IDH1, HMOX1, PSME1, SRXN1, TKT, PSME2, UBC, PGD, TALDO1, PSMD4, PSMA7, PSMA1, PSMA5, PSMB4, PSMC3, PRDX1, PSMA3, PSMB8, PSME3, PSMC4, GCLC, SQSTM1, G6PD, PSMD7, PSMB3, NQO1, PSMC5, PSMC6, PSMD14, PSMB10, PSMC1, PSMB2, TXNRD1, PSMB1, PSMD11, UFD1, VCP, CUL3, PSMA2, PSMA4, CREBBP, PSMB9, PSMD9
REACTOME_NCAM1_INTERACTIONS	5.18803e-05	0.000803184	0.557332	0.787795	2.07449	17	COL4A3, COL4A5, AGRN, COL5A3, COL6A2, COL6A1, COL6A3, NCAM1, COL5A2, COL5A1, COL4A1, COL4A2
REACTOME_INITIAL_TRIGGERING_OF_COMPLEMENT	6.54179e-05	0.000994353	0.538434	-0.56917	-1.95719	51	IGKV3D-20, IGHG2, IGKV1-39, IGHV2-5, IGLV3-21, IGLV2-11, IGLV1-47, IGKV2-28, IGHG4, IGHV1-46, IGKV3-20, IGKV1-17, IGKV1D-33, IGLV3-19, IGLV3-27, IGKV1-16, IGLV1-51, IGKV4-1, IGKV1-5, IGLV3-25, IGLC3, IGHG1
REACTOME_GLUCONEOGENESIS	6.95435e-05	0.00103819	0.538434	-0.672816	-2.04772	28	ALDOC, MDH1, FBP2, FBP1, TPI1, GOT1, PGAM1, GAPDHS, PGK1, GPI, ENO2, ENO1, GAPDH
REACTOME_AUF1_HNRNP_D0_BINDS_AND_DESTABILIZES_MRNA	7.42134e-05	0.00108846	0.538434	-0.566725	-1.94879	51	PSME1, HSPB1, PSME2, UBC, PSMD4, PSMA7, PSMA1, PSMA5, PSMB4, PSMC3, PSMA3, PSMB8, PSME3, HSPA8, PSMC4, PSMD7, PSMB3, PSMC5, PSMC6, PSMD14, PSMB10, PSMC1, PSMB2, PSMB1, PSMD11, HSPA1A, PSMA2, PSMA4, PSMB9, PSMD9
REACTOME_ELASTIC_FIBRE_FORMATION	8.34221e-05	0.00120243	0.538434	0.659306	2.02267	35	FN1, FBN2, LOXL2, ITGB3, MFAP2, ITGB6, FBLN2, EMILIN2, EMILIN1, VTN, MFAP5, FBLN1, ITGAV, LOX, FBN1, EFEMP1, ITGA5, EFEMP2, TGFB1
REACTOME_SARS_COV_1_HOST_INTERACTIONS	8.95577e-05	0.00126899	0.538434	-0.491116	-1.87298	90	FAU, RPS20, RPS29, YWHAQ, RPS7, RPS15, RPS5, PYCARD, UBC, RPS18, RPS28, TKFC, RPS19, SFN, RPS25, RPS12, RPS17, KPNA2, RPS26, RPSA, RPS21, FKBP1A, RPS13, SP1, RPS24, RPS3A, PPIB, RPS4Y1, PALS1, RPS9, RPS23, PSMC6, EEF1A1, NPM1, RPS2, PCBP2, BST2, RPS8, RPS14, RPS6, YWHAZ, RPS16, RPS10, RPS11, SIKE1, CASP1
REACTOME_POTENTIAL_THERAPEUTICS_FOR_SARS	9.43905e-05	0.00126914	0.538434	-0.46899	-1.81924	104	IGKV3D-20, IGHD, IGKV1-39, IGHV2-5, IGLV3-21, IGHM, ATP1A3, IGLV2-11, IGLV1-47, IGKV2-28, IGHV1-46, IGKV3-20, IGKV1-17, IGKV1D-33, IGLV3-19, BLNK, IGLV3-27, IGKV1-16, IGLV1-51, IGKV4-1, IGKV1-5, IGLV3-25, IGLC3, FURIN, FKBP1A, FNTA, ATP1B3, IGHV3-7, ATP1B1, IGHV1-69, FXYD3, BRD4
REACTOME_DEFECTIVE_CFTR_CAUSES_CYSTIC_FIBROSIS	9.17827e-05	0.00126914	0.538434	-0.553232	-1.92092	55	DERL3, PSME1, PSME2, UBC, PSMD4, PSMA7, PSMA1, PSMA5, PSMB4, PSMC3, PSMA3, PSMB8, PSME3, PSMC4, PSMD7, PSMB3, PSMC5, PSMC6, PSMD14, PSMB10, PSMC1, PSMB2, PSMB1, PSMD11, VCP, PSMA2, PSMA4, PSMB9, RNF185, PSMD9
REACTOME_FCERI_MEDIATED_MAPK_ACTIVATION	9.56408e-05	0.00126914	0.538434	-0.554712	-1.94399	56	IGKV3D-20, IGKV1-39, IGHV2-5, IGLV3-21, IGLV2-11, IGLV1-47, IGKV2-28, IGHV1-46, IGKV3-20, IGKV1-17, GRAP2, IGKV1D-33, IGLV3-19, IGLV3-27, IGKV1-16, IGLV1-51, IGKV4-1, IGKV1-5, IGLV3-25, IGLC3, PAK1, KRAS, RAC1, FOS, IGHV3-7
REACTOME_CREATION_OF_C4_AND_C2_ACTIVATORS	9.38219e-05	0.00126914	0.538434	-0.594533	-1.98042	44	IGKV3D-20, IGHG2, IGKV1-39, IGHV2-5, IGLV3-21, IGLV2-11, IGLV1-47, IGKV2-28, IGHG4, IGHV1-46, IGKV3-20, IGKV1-17, IGKV1D-33, IGLV3-19, IGLV3-27, IGKV1-16, IGLV1-51, IGKV4-1, IGKV1-5, IGLV3-25, IGLC3, IGHG1
REACTOME_O_LINKED_GLYCOSYLATION	0.000105413	0.00137695	0.538434	0.617195	2.02447	46	B3GNT9, THBS1, GALNT12, GALNT2, THBS2, ST3GAL1, GALNT10, ADAMTS4, MUC1, C1GALT1, GALNT3, POFUT2, POMGNT1, SPON2, ADAMTS2, ADAMTSL4, B4GALT5
REACTOME_RRNA_MODIFICATION_IN_THE_NUCLEUS_AND_CYTOSOL	0.000115904	0.0014907	0.538434	0.568595	1.97628	59	TBL3, DCAF13, IMP4, WDR3, FCF1, WDR75, UTP4, UTP6, PWP2, WDR36, DIMT1, WDR46, EMG1, NOC4L, RRP9, DHX37, UTP15, NOL11, HEATR1, PNO1, DDX49, UTP25, IMP3, PDCD11, BMS1, NOL6, NOP14, UTP18, NAT10, WDR43, TSR3, UTP20
REACTOME_SIGNALING_BY_PDGF	0.00013047	0.00165262	0.518848	0.584192	1.9324	49	THBS1, COL4A3, COL4A5, COL5A3, COL6A2, THBS2, COL6A1, COL6A3, COL5A2, SRC, COL5A1, COL4A1, COL4A2, PLAT, PDGFRB, BCAR1
REACTOME_MAP2K_AND_MAPK_ACTIVATION	0.000144564	0.00180382	0.518848	0.635581	1.97243	37	BRAF, FN1, FGB, FGG, ITGA2B, ITGB3, FGA, SRC, MAPK1
REACTOME_ABC_TRANSPORTER_DISORDERS	0.000164902	0.00202732	0.518848	-0.533533	-1.8926	61	DERL3, APOA1, PSME1, PSME2, UBC, ABCA12, ABCB6, PSMD4, PSMA7, PSMA1, PSMA5, PSMB4, PSMC3, PSMA3, PSMB8, PSME3, PSMC4, PSMD7, PSMB3, PSMC5, PSMC6, PSMD14, PSMB10, PSMC1, PSMB2, PSMB1, PSMD11, VCP, PSMA2, PSMA4, PSMB9, RNF185, PSMD9
REACTOME_PHASE_I_FUNCTIONALIZATION_OF_COMPOUNDS	0.00018116	0.00219492	0.518848	-0.574608	-1.95033	48	CES1, ADH7, ALDH3A1, CYP2C18, CBR3, ALDH2, CES2, ALDH1A1, MAOA, NQO2, MAOB, CYP2U1, AOC3, CYP4F22, CYP11B1, CYB5B, CYP2S1, CYP27A1, ADH5, FDX1, CYP51A1, FDX2, FDXR
REACTOME_SIGNALING_BY_MET	0.000208195	0.00248644	0.518848	0.527309	1.8536	69	FN1, LAMA3, COL11A1, COL5A3, COL5A2, SRC, COL5A1, LAMC2, LAMB3, LAMB1, LAMA4, LAMC1, PTPN1, ITGA3, DOCK7, LAMA5, ITGA2, LAMA1, LAMA2
REACTOME_GLUTATHIONE_CONJUGATION	0.000212411	0.00250106	0.518848	-0.649439	-1.97657	28	GSTM3, GSTM1, GSTM4, GSTM2, GGT1, GSTZ1, GSTA4, GGT6, GSTO1, GGCT, HPGDS, GSTP1, GSS, AKR1A1, MGST2, GCLC
REACTOME_METABOLISM_OF_LIPIDS	0.000239014	0.00277521	0.518848	-0.31303	-1.47717	484	AKR1D1, AKR1C3, AKR1C1, GLTP, AKR1C2, GSTM4, GPX2, GDPD3, DBI, MCEE, TM7SF2, FDFT1, ME1, GM2A, ACAT2, PLA2G4A, CRAT, CBR1, FABP6, APOA1, APOA2, GGT1, SERPINA6, SLC44A2, PTGR1, PTGS2, ALOX12B, FABP3, HMGCS1, ACAT1, MED28, CERS3, ARSL, IDI1, HPGD, ALOX15B, ALB, CYP2U1, PTGDS, GPD1L, AMACR, LPIN1, HSD17B8, SQLE, SCD, BCHE, ASAH1, PLA2G4B, ECHS1, RAB5A, CERS4, LPIN3, HADH, ACOT13, CYP4F22, CYP11B1, P…
REACTOME_FORMATION_OF_ATP_BY_CHEMIOSMOTIC_COUPLING	0.000341955	0.00391609	0.498493	-0.75593	-1.97782	15	ATP5PO, ATP5F1D, ATP5F1B, MT-ATP8, ATP5ME, ATP5PF, ATP5PD, ATP5F1E, ATP5F1A, ATP5MG, ATP5F1C, DMAC2L
REACTOME_FORMATION_OF_FIBRIN_CLOT_CLOTTING_CASCADE	0.000353604	0.00399477	0.498493	0.640466	1.94745	34	F7, FGB, F3, FGG, GP1BB, FGA, F9, CD177, PF4, PRTN3, GP9, F11
REACTOME_DEGRADATION_OF_DVL	0.000443849	0.00494743	0.498493	-0.53134	-1.82434	50	PSME1, PSME2, UBC, PSMD4, PSMA7, PSMA1, PSMA5, PSMB4, PSMC3, PSMA3, PSMB8, PSME3, PSMC4, PSMD7, PSMB3, PSMC5, PSMC6, PSMD14, PSMB10, PSMC1, PSMB2, PSMB1, PSMD11, CUL3, PSMA2, PSMA4, PSMB9, PSMD9, DVL1
REACTOME_IMMUNOREGULATORY_INTERACTIONS_BETWEEN_A_LYMPHOID_AND_A_NON_LYMPHOID_CELL	0.000477576	0.00525334	0.498493	-0.47329	-1.77909	85	IGKV3D-20, IGKV1-39, IGHV2-5, IGLV3-21, IGLV2-11, IGLV1-47, IGKV2-28, IGHV1-46, IGKV3-20, IGKV1-17, COLEC12, IGKV1D-33, IGLV3-19, ICAM2, SLAMF7, IGLV3-27, IGKV1-16, IGLV1-51, IGKV4-1, IGKV1-5, CD99, IGLV3-25, IGLC3, CXADR, VCAM1, CD8A, IGHV3-7, CDH1, IGHV1-69, SELL, SIGLEC1
REACTOME_NEGATIVE_REGULATION_OF_NOTCH4_SIGNALING	0.00050537	0.00548688	0.477271	-0.527865	-1.81241	50	PSME1, PSME2, UBC, PSMD4, PSMA7, PSMA1, PSMA5, PSMB4, PSMC3, PSMA3, PSMB8, PSME3, PSMC4, PSMD7, PSMB3, PSMC5, PSMC6, PSMD14, PSMB10, PSMC1, PSMB2, YWHAZ, PSMB1, PSMD11, PSMA2, PSMA4, PSMB9, PSMD9, SKP1, TACC3, PSMD1, RBX1, PSMC2
REACTOME_SIGNALING_BY_MODERATE_KINASE_ACTIVITY_BRAF_MUTANTS	0.000564452	0.00604977	0.477271	0.602979	1.91096	40	BRAF, FN1, FGB, FGG, ITGA2B, ITGB3, FGA, SRC, MAPK1
REACTOME_MOLECULES_ASSOCIATED_WITH_ELASTIC_FIBRES	0.00058064	0.00614449	0.477271	0.666541	1.96499	29	FN1, FBN2, ITGB3, MFAP2, ITGB6, FBLN2, EMILIN2, EMILIN1, VTN, MFAP5, FBLN1, ITGAV, FBN1, EFEMP1, EFEMP2, TGFB1
REACTOME_SIGNALING_BY_BRAF_AND_RAF1_FUSIONS	0.000591986	0.00618625	0.477271	0.542028	1.8654	55	BRAF, FN1, FGB, FGG, ITGA2B, ITGB3, FGA, SRC, BCL2L11, MAPK1
REACTOME_SARS_COV_2_MODULATES_HOST_TRANSLATION_MACHINERY	0.000606105	0.0062556	0.477271	-0.548372	-1.86127	48	FAU, RPS20, RPS29, RPS7, RPS15, RPS5, RPS18, RPS28, RPS19, RPS25, RPS12, RPS17, RPS26, RPSA, RPS21, RPS13, RPS24, RPS3A, RPS4Y1, RPS9, RPS23, RPS2, RPS8, RPS14, RPS6, RPS16, RPS10, RPS11
REACTOME_FC_EPSILON_RECEPTOR_FCERI_SIGNALING	0.000620769	0.00632881	0.477271	-0.411384	-1.6778	142	IGKV3D-20, IGKV1-39, IGHV2-5, IGLV3-21, IGLV2-11, IGLV1-47, IGKV2-28, IGHV1-46, IGKV3-20, PSME1, IGKV1-17, GRAP2, IGKV1D-33, IGLV3-19, PSME2, IGLV3-27, UBC, IGKV1-16, IGLV1-51, IGKV4-1, IGKV1-5, IGLV3-25, IGLC3, PSMD4, PSMA7, PAK1, PSMA1, PSMA5, PPP3R1, PIK3CB, KRAS, RASGRP1, PSMB4, PSMC3, RAC1, FOS, CARD11, PSMA3, IGHV3-7, PSMB8, PSME3, PSMC4, IGHV1-69, JUN, PSMD7, PSMB3, PSMC5, PSMC6, UBE2N, PS…
REACTOME_CHONDROITIN_SULFATE_DERMATAN_SULFATE_METABOLISM	0.000666967	0.00671789	0.477271	0.661171	1.94457	28	AGRN, SDC4, BGN, B4GALT7, B3GALT6, CHST14, CHPF2, HSPG2, DSE, CHSY1, B3GAT3, CSGALNACT2, CSPG4, CHPF
REACTOME_NCAM_SIGNALING_FOR_NEURITE_OUT_GROWTH	0.000857595	0.00853512	0.477271	0.613357	1.88857	36	COL4A3, COL4A5, AGRN, COL5A3, COL6A2, COL6A1, COL6A3, NCAM1, COL5A2, SRC, COL5A1, COL4A1, MAPK1, COL4A2
REACTOME_COMPLEX_I_BIOGENESIS	0.00100778	0.00991177	0.45506	-0.508833	-1.78321	56	NDUFA5, NDUFS6, NDUFS8, NDUFAF4, NDUFA12, NDUFA7, NDUFB2, NDUFA2, NDUFS5, NDUFA8, NDUFV2, NDUFA1, NDUFA6, NDUFS4, NDUFB8, NDUFAB1, TMEM186, NDUFS3, NDUFB11, NDUFA9, NDUFA3, NDUFA13, NDUFB3, NDUFB10, NDUFC2, NDUFS2, NUBPL, NDUFB5, NDUFB4, NDUFS1, NDUFB1, NDUFB7, NDUFAF5
REACTOME_SIGNALING_BY_ERBB4	0.00115758	0.0108128	0.45506	0.598018	1.83465	35	WWP1, GFAP, ERBB3, YAP1, SRC, EGFR, SPARC, NEDD4
REACTOME_METABOLISM_OF_STEROIDS	0.00116405	0.0108128	0.45506	-0.44579	-1.71805	94	AKR1D1, AKR1C3, AKR1C1, AKR1C2, TM7SF2, FDFT1, ACAT2, FABP6, SERPINA6, HMGCS1, IDI1, ALB, AMACR, SQLE, SCD, CYP11B1, PMVK, MSMO1, SAR1B, MVK, CYP27A1, DHCR24, PLPP6, FDX1, STARD4, SP1, CYP51A1, FDX2, FDXR, SUMO2, NSDHL, FDPS, EBP
REACTOME_ABC_FAMILY_PROTEINS_MEDIATED_TRANSPORT	0.00112606	0.0108128	0.45506	-0.465841	-1.73535	78	DERL3, APOA1, PSME1, PSME2, UBC, ABCA12, PEX19, ABCB6, PSMD4, ABCA6, PSMA7, PSMA1, PSMA5, PSMB4, PSMC3, PSMA3, PSMB8, PSME3, ABCA8, PSMC4, ABCB1, PSMD7, PSMB3, PSMC5, PSMC6, PSMD14, PSMB10, PSMC1, PSMB2, PSMB1, PSMD11, VCP, PSMA2, PSMA4, PSMB9, ABCB8, RNF185, PSMD9, EIF2S3
REACTOME_SCF_SKP2_MEDIATED_DEGRADATION_OF_P27_P21	0.00113691	0.0108128	0.45506	-0.522773	-1.80254	53	CDKN1A, PSME1, CCND1, PSME2, UBC, PSMD4, PSMA7, PSMA1, PSMA5, PSMB4, PSMC3, CDKN1B, PSMA3, PSMB8, PSME3, PSMC4, PSMD7, PSMB3, PSMC5, PSMC6, PSMD14, PSMB10, PSMC1, PSMB2, PSMB1, PSMD11, PSMA2, PSMA4, PSMB9, PSMD9
REACTOME_BILE_ACID_AND_BILE_SALT_METABOLISM	0.00114827	0.0108128	0.45506	-0.642575	-1.87722	24	AKR1D1, AKR1C3, AKR1C1, AKR1C2, FABP6, ALB, AMACR
REACTOME_METABOLISM_OF_POLYAMINES	0.00120868	0.0108741	0.45506	-0.529243	-1.79389	47	PSME1, PSME2, PSMD4, PSMA7, PSMA1, PSMA5, PSMB4, PSMC3, PSMA3, PSMB8, PSME3, PSMC4, PSMD7, PSMB3, NQO1, PSMC5, PSMC6, AMD1, SRM, PSMD14, PSMB10, PSMC1, PSMB2, PSMB1, PSMD11, PSMA2, PSMA4, PSMB9, PSMD9
REACTOME_DRUG_ADME	0.00120967	0.0108741	0.45506	-0.521254	-1.7973	53	CES1, AKR1C1, GSTM1, GGT1, SERPINA6, CES2, ALB, ACY1, BCHE, GUK1, NME2, NME1, HPRT1, GGT6, TPMT, RAC1, GSTP1, ABCB1, PON1, PNP, ADA
REACTOME_FCERI_MEDIATED_CA_2_MOBILIZATION	0.00120967	0.0108741	0.45506	-0.521527	-1.79824	53	IGKV3D-20, IGKV1-39, IGHV2-5, IGLV3-21, IGLV2-11, IGLV1-47, IGKV2-28, IGHV1-46, IGKV3-20, IGKV1-17, GRAP2, IGKV1D-33, IGLV3-19, IGLV3-27, IGKV1-16, IGLV1-51, IGKV4-1, IGKV1-5, IGLV3-25, IGLC3
REACTOME_CELL_SURFACE_INTERACTIONS_AT_THE_VASCULAR_WALL	0.00127691	0.0113564	0.45506	-0.403604	-1.61643	127	IGHA2, IGKV3D-20, JCHAIN, IGLL1, IGKV1-39, IGHV2-5, IGLV3-21, IGHM, SDC1, IGLV2-11, IGLV1-47, IGKV2-28, CEACAM5, IGHV1-46, IGKV3-20, SLC7A8, IGKV1-17, CD48, IGKV1D-33, IGLV3-19, CEACAM1, IGLV3-27, THBD, IGKV1-16, IGLV1-51, IGKV4-1, IGKV1-5, CD99, CD74, IGLV3-25, IGLC3, MIF, PIK3CB, CXADR, KRAS, TNFRSF10A, CD44, CD84, JAM2, ATP1B3, SPN, APOB, IGHV3-7, ESAM, ATP1B1, SDC2, IGHV1-69, CD47, SELL
REACTOME_BRANCHED_CHAIN_AMINO_ACID_CATABOLISM	0.00141526	0.0124543	0.45506	-0.677562	-1.89651	20	BCAT1, ACADSB, HSD17B10, ACAT1, DLD, ECHS1, HIBCH, ALDH6A1, HIBADH, DBT, AUH, BCAT2
REACTOME_G1_S_SPECIFIC_TRANSCRIPTION	0.00144122	0.0125506	0.45506	0.716343	1.88634	17	LIN54, TFDP2, CDC45, TYMS
REACTOME_DISEASES_ASSOCIATED_WITH_O_GLYCOSYLATION_OF_PROTEINS	0.00152185	0.0131162	0.45506	0.636428	1.85118	26	THBS1, GALNT12, THBS2, ADAMTS4, MUC1, C1GALT1, GALNT3, POMGNT1, SPON2, ADAMTS2, ADAMTSL4
REACTOME_SARS_COV_1_INFECTION	0.00157087	0.0131325	0.45506	-0.399568	-1.60026	127	FAU, RPS20, RPS29, YWHAQ, RPS7, RPS15, RPS5, PYCARD, CHMP4C, UBC, CHMP2A, RPS18, RPS28, TKFC, RPS19, SFN, RPS25, RPS12, ST6GAL1, RPS17, KPNA2, RPS26, RPSA, RPS21, CHMP4A, FKBP1A, RPS13, CHMP2B, SP1, ST3GAL2, RPS24, RPS3A, PPIB, RPS4Y1, CHMP4B, PALS1, CHMP3, RPS9, RPS23, PSMC6, EEF1A1, NPM1, RPS2, PCBP2, BST2, RPS8, RPS14, RPS6, ZCRB1, YWHAZ, RPS16, RPS10
REACTOME_ARACHIDONIC_ACID_METABOLISM	0.00157036	0.0131325	0.45506	-0.543574	-1.76271	40	AKR1C3, GPX2, PLA2G4A, CBR1, GGT1, PTGR1, PTGS2, ALOX12B, HPGD, ALOX15B, CYP2U1, PTGDS, CYP4F22, LTC4S, PTGR2
REACTOME_MITOCHONDRIAL_FATTY_ACID_BETA_OXIDATION	0.00155802	0.0131325	0.45506	-0.588348	-1.80964	30	DBI, MCEE, ECHS1, HADH, ACOT13, THEM4, DECR1, HADHB, THEM5, ECI1, NDUFAB1, HADHA, ACADS, ACOT11, MMAA, ACOT7, MMUT
REACTOME_PARASITE_INFECTION	0.00160575	0.0132911	0.45506	-0.448331	-1.68527	85	IGKV3D-20, IGHG2, IGKV1-39, IGHV2-5, IGLV3-21, IGLV2-11, IGLV1-47, IGKV2-28, IGHG4, IGHV1-46, IGKV3-20, ABI1, IGKV1-17, IGKV1D-33, IGLV3-19, IGLV3-27, WASF2, IGKV1-16, IGLV1-51, IGKV4-1, IGKV1-5, IGLV3-25, IGLC3, IGHG1
REACTOME_METABOLISM_OF_VITAMINS_AND_COFACTORS	0.00162274	0.0133001	0.45506	-0.392854	-1.59625	136	AKR1C3, AKR1C1, AKR1B10, CD38, APOA1, APOA2, SDC1, PTS, NMNAT3, IDH1, FOLR2, PTGS2, APOC2, APOC3, SPR, THTPA, QPRT, COQ7, GCHFR, TPK1, RBP1, COQ3, AOX1, COQ5, CYB5A, APOA4, PPCDC, TTR, MMAB, PDZD11, COQ6, NAXE, NMRK1, GSTO1, SLC2A1, PANK3, MTHFS, RBP4, APOB, MOCS2, PNPO, NAMPT, MOCS1, COQ9, NAXD, SDC2, GPHN, MMAA, NAPRT, BTD, APOE
REACTOME_PHASE_II_CONJUGATION_OF_COMPOUNDS	0.00168556	0.0136808	0.45506	-0.496426	-1.73972	56	GSTM3, SULT2B1, GSTM1, GSTM4, GSTM2, ABHD14B, GGT1, BPNT1, GSTZ1, N6AMT1, GSTA4, GGT6, TPMT, GSTO1, GGCT, HPGDS, GSTP1, GSS, AKR1A1, MGST2, GCLC
REACTOME_HEDGEHOG_LIGAND_BIOGENESIS	0.00184633	0.0148417	0.45506	-0.510862	-1.76147	53	PSME1, PSME2, UBC, PSMD4, PSMA7, PSMA1, PSMA5, PSMB4, PSMC3, PSMA3, PSMB8, PSME3, PSMC4, PSMD7, PSMB3, PSMC5, PSMC6, PSMD14, PSMB10, PSMC1, PSMB2, PSMB1, PSMD11, VCP, PSMA2, PSMA4, PSMB9, PSMD9
REACTOME_SIGNAL_TRANSDUCTION_BY_L1	0.00189796	0.0151114	0.45506	0.677897	1.8805	21	ITGA2B, ITGB3, VAV2, NCAM1, EGFR, ITGAV, MAPK1, L1CAM, ITGA5, NRP1
REACTOME_DEGRADATION_OF_AXIN	0.001973	0.0154152	0.431708	-0.531253	-1.78929	46	PSME1, PSME2, UBC, PSMD4, PSMA7, PSMA1, PSMA5, PSMB4, PSMC3, PSMA3, PSMB8, PSME3, PSMC4, PSMD7, PSMB3, PSMC5, PSMC6, PSMD14, PSMB10, PSMC1, PSMB2, PSMB1, PSMD11, PSMA2, PSMA4, PSMB9, PSMD9
REACTOME_CHOLESTEROL_BIOSYNTHESIS	0.00196144	0.0154152	0.431708	-0.627468	-1.82508	23	TM7SF2, FDFT1, ACAT2, HMGCS1, IDI1, SQLE, PMVK, MSMO1, MVK, DHCR24, PLPP6, CYP51A1, NSDHL, FDPS, EBP
REACTOME_METABOLISM_OF_COFACTORS	0.00199829	0.0154683	0.431708	-0.714792	-1.87019	15	PTS, IDH1, SPR, COQ7, GCHFR, COQ3, COQ5, COQ6
REACTOME_ONCOGENE_INDUCED_SENESCENCE	0.0020495	0.0157191	0.431708	0.658731	1.85406	23	E2F3, TFDP2, TP53, CDKN2B, CDK6, MAPK1
REACTOME_DEGRADATION_OF_GLI1_BY_THE_PROTEASOME	0.00221193	0.0168107	0.431708	-0.508788	-1.75432	53	PSME1, PSME2, UBC, PSMD4, PSMA7, PSMA1, PSMA5, PSMB4, PSMC3, PSMA3, PSMB8, PSME3, PSMC4, PSMD7, PSMB3, PSMC5, PSMC6, PSMD14, PSMB10, PSMC1, PSMB2, PSMB1, PSMD11, PRKACA, PSMA2, PSMA4, PSMB9, PSMD9
REACTOME_COMMON_PATHWAY_OF_FIBRIN_CLOT_FORMATION	0.0024144	0.0181633	0.431708	0.675985	1.81201	19	FGB, FGG, FGA, CD177, PF4, PRTN3
REACTOME_COLLAGEN_CHAIN_TRIMERIZATION	0.00243336	0.0181633	0.431708	0.605166	1.80296	31	COL4A3, COL10A1, COL4A5, COL11A1, COL5A3, COL12A1, COL6A2, COL6A1, COL6A3, COL5A2, COL5A1, COL4A1, COL4A6, COL15A1, COL4A2
REACTOME_O_LINKED_GLYCOSYLATION_OF_MUCINS	0.00254995	0.0188651	0.431708	0.644792	1.8286	24	B3GNT9, GALNT12, GALNT2, ST3GAL1, GALNT10, MUC1, C1GALT1, GALNT3, B4GALT5, GALNT1, C1GALT1C1, GCNT1, GALNT4
REACTOME_PLASMA_LIPOPROTEIN_REMODELING	0.00286051	0.0209771	0.431708	-0.651444	-1.81432	19	APOA1, APOA2, APOC2, APOC3, ALB, PLTP, APOA4, FURIN, APOB, LCAT, APOF, LPA, LMF1, APOE
REACTOME_ONCOGENIC_MAPK_SIGNALING	0.00290848	0.0211434	0.431708	0.494903	1.72172	63	BRAF, FN1, FGB, FGG, ITGA2B, ITGB3, FGA, SRC, BCL2L11, MAPK1
REACTOME_LEISHMANIA_INFECTION	0.00364461	0.0262663	0.431708	-0.364868	-1.51448	154	IGKV3D-20, IGHG2, IGKV1-39, IGHV2-5, IGLV3-21, GGT1, IGLV2-11, IGLV1-47, IGKV2-28, IGHG4, IGHV1-46, IGKV3-20, ABI1, HMOX1, IGKV1-17, IGKV1D-33, PRKAR2B, IGLV3-19, PYCARD, IGLV3-27, TXN, WASF2, IGKV1-16, GNG7, IGLV1-51, IGKV4-1, IGKV1-5, IGLV3-25, IGLC3, IGHG1, FURIN, GNG2
REACTOME_DISEASES_ASSOCIATED_WITH_GLYCOSAMINOGLYCAN_METABOLISM	0.00401906	0.0287174	0.407018	0.585974	1.73171	30	AGRN, SDC4, BGN, PAPSS2, B4GALT1, B4GALT7, B3GALT6, CHST14, EXT2, HSPG2, CHSY1, LUM, B3GAT3, EXT1, CSPG4, SLC26A2
REACTOME_SCF_BETA_TRCP_MEDIATED_DEGRADATION_OF_EMI1	0.00407895	0.0288983	0.407018	-0.489813	-1.66757	49	PSME1, PSME2, UBC, PSMD4, PSMA7, PSMA1, PSMA5, PSMB4, PSMC3, PSMA3, PSMB8, PSME3, PSMC4, PSMD7, PSMB3, PSMC5, PSMC6, PSMD14, PSMB10, PSMC1, PSMB2, PSMB1, PSMD11, PSMA2, PSMA4, PSMB9, PSMD9
REACTOME_DETOXIFICATION_OF_REACTIVE_OXYGEN_SPECIES	0.00424818	0.0298443	0.407018	-0.571791	-1.78152	32	GPX2, SOD1, SOD3, GSR, TXN2, PRDX2, NUDT2, TXN, CYCS, PRDX5, PRDX6, GSTP1, PRDX1
REACTOME_RUNX1_REGULATES_TRANSCRIPTION_OF_GENES_INVOLVED_IN_DIFFERENTIATION_OF_HSCS	0.00452092	0.0314957	0.407018	-0.451073	-1.644	71	TCF3, H2BC5, PSME1, H2BC17, H2BC3, PSME2, UBC, H2AC18, H4C1, PSMD4, PSMA7, PSMA1, H3C1, PSMA5, PSMB4, H2AZ1, PSMC3, PSMA3, H2BC14, PSMB8, PSME3, PSMC4, PSMD7, PSMB3, PSMC5, PSMC6, PSMD14, PSMB10, PSMC1, PSMB2, PSMB1, PSMD11, H2BC11, ABL1, PSMA2, PSMA4, H2AX, PSMB9, PSMD9
REACTOME_VISUAL_PHOTOTRANSDUCTION	0.00457452	0.0316058	0.407018	-0.510363	-1.70005	44	AKR1C3, AKR1C1, AKR1B10, SDR9C7, APOA1, APOA2, SDC1, DHRS9, APOC2, APOC3, RDH12, RDH16, RBP1, APOA4, TTR, METAP2
REACTOME_FATTY_ACID_METABOLISM	0.00486135	0.0333122	0.407018	-0.382104	-1.52995	125	AKR1C3, GPX2, DBI, MCEE, PLA2G4A, CRAT, CBR1, GGT1, PTGR1, PTGS2, ALOX12B, HPGD, ALOX15B, CYP2U1, PTGDS, AMACR, HSD17B8, SCD, ECHS1, HADH, ACOT13, CYP4F22, CBR4, THEM4, DECR1, ACAA1, LTC4S, HADHB, THEM5, ACOX1, PTGR2, ECI1
REACTOME_G1_S_DNA_DAMAGE_CHECKPOINTS	0.00503356	0.0342119	0.407018	-0.484073	-1.67207	54	CDKN1A, PSME1, PSME2, UBC, PSMD4, PSMA7, PSMA1, PSMA5, PSMB4, PSMC3, CDKN1B, PSMA3, PSMB8, PSME3, PSMC4, ZNF385A, PSMD7, PSMB3, PSMC5, PSMC6, PSMD14, PSMB10, PSMC1, PSMB2, PSMB1, PSMD11, PSMA2, PSMA4, PSMB9, PSMD9
REACTOME_CIRCADIAN_CLOCK	0.00533875	0.0359935	0.407018	0.546662	1.69648	37	NFIL3, CSNK1E, F7, SERPINE1, HELZ2, CSNK1D, HDAC3
REACTOME_ACTIVATION_OF_ATR_IN_RESPONSE_TO_REPLICATION_STRESS	0.00562607	0.0373286	0.407018	0.592183	1.72248	26	CDC45, ATRIP, MCM6, MCM7, ATR, RFC3, MCM2, ORC5, RAD9A, MCM5, ORC3, ORC4, RFC5, HUS1, MCM4, MCM3
REACTOME_FCGAMMA_RECEPTOR_FCGR_DEPENDENT_PHAGOCYTOSIS	0.00560352	0.0373286	0.407018	-0.392604	-1.53546	108	IGKV3D-20, IGHG2, IGKV1-39, IGHV2-5, IGLV3-21, IGLV2-11, IGLV1-47, IGKV2-28, IGHG4, IGHV1-46, IGKV3-20, ABI1, IGKV1-17, IGKV1D-33, IGLV3-19, IGLV3-27, WASF2, IGKV1-16, IGLV1-51, IGKV4-1, IGKV1-5, IGLV3-25, IGLC3, IGHG1, PAK1, PIK3CB, BRK1, RAC1, WASL, PLD4, IGHV3-7, WIPF2, IGHV1-69, ABI2, ARPC5, ARPC1A, FCGR2A, IGKV2-30, BAIAP2, PLCG2, PIK3R1, NCK1, ARPC4
REACTOME_SIGNALING_BY_TGFB_FAMILY_MEMBERS	0.0058338	0.038402	0.407018	0.443965	1.62508	82	TFDP2, ITGB3, SERPINE1, FST, ITGB6, ITGAV, INHBA, CDKN2B, FBN1, FSTL3, TGIF1, MAPK1, ARHGEF18, SMURF2, TGFBR1, MEN1, TGFB1, NEDD4L, MTMR4, FSTL1
REACTOME_TRANSCRIPTIONAL_REGULATION_BY_E2F6	0.00588161	0.0384143	0.407018	0.617601	1.75686	25	TFDP2, RYBP, BMI1, RAD51, EHMT1, CBX3, EHMT2, PCGF6, EED, APAF1, RBBP4
REACTOME_CRISTAE_FORMATION	0.00602814	0.0390661	0.407018	-0.574389	-1.74816	28	ATP5PO, ATP5F1D, ATP5F1B, MT-ATP8, ATP5ME, ATP5PF, ATP5PD, HSPA9, ATP5F1E, ATP5F1A, APOO, ATP5MG, ATP5F1C, MTX1, MICOS13, DMAC2L
REACTOME_CELLULAR_RESPONSE_TO_HYPOXIA	0.00617253	0.0396941	0.407018	-0.458084	-1.61647	60	PSME1, PSME2, UBC, UBE2D3, PSMD4, PSMA7, PSMA1, PSMA5, PSMB4, PSMC3, PSMA3, PSMB8, PSME3, PSMC4, CA9, PSMD7, PSMB3, PSMC5, PSMC6, PSMD14, PSMB10, PSMC1, PSMB2, PSMB1, PSMD11, PSMA2, PSMA4, CREBBP, PSMB9, PSMD9
REACTOME_RNA_POLYMERASE_I_TRANSCRIPTION_INITIATION	0.00636071	0.040592	0.407018	0.51952	1.65868	41	ERCC2, POLR1F, GTF2H3, EHMT2, GTF2H1, GTF2H4, MTA2, POLR1B, POLR2E, GTF2H5, ERCC3, HDAC2, GATAD2B, CCNH, RBBP4, CDK7, MNAT1, POLR1E, CHD4, TBP, POLR1A, HDAC1, RRN3, TAF1A, CHD3, MTA3, POLR1C, MTA1
REACTOME_METABOLISM_OF_FAT_SOLUBLE_VITAMINS	0.00641411	0.0406227	0.407018	-0.562639	-1.72604	29	AKR1C3, AKR1C1, AKR1B10, APOA1, APOA2, SDC1, APOC2, APOC3, RBP1, APOA4, TTR
REACTOME_LATE_ENDOSOMAL_MICROAUTOPHAGY	0.00750195	0.0471551	0.407018	-0.563579	-1.69894	27	PARK7, HBB, CHMP4C, UBC, CHMP2A, CHMP4A, CHMP2B, VPS37A, PLIN3, CHMP4B, HSPA8, CHMP3, VPS37B
REACTOME_DEGRADATION_OF_BETA_CATENIN_BY_THE_DESTRUCTION_COMPLEX	0.00764761	0.047712	0.407018	-0.430214	-1.55733	68	PSME1, PPP2R5A, PSME2, UBC, PSMD4, PSMA7, PSMA1, PSMA5, PSMB4, PSMC3, PSMA3, PSMB8, PSME3, PSMC4, PPP2R5C, PSMD7, PSMB3, PPP2R1B, PSMC5, PSMC6, PPP2R1A, PSMD14, PSMB10, PSMC1, PSMB2, PSMB1, PSMD11
REACTOME_TRANSPORT_OF_MATURE_MRNAS_DERIVED_FROM_INTRONLESS_TRANSCRIPTS	0.00792684	0.0483711	0.38073	0.511137	1.64901	43	NUP188, NUP88, NUP155, NUP85, CPSF4, NUP93, NUP205, NUP133, NUP160, SEH1L, CPSF1, FIP1L1, NDC1, NUP107, NUP98, CPSF3, CPSF2, NCBP2, NCBP1, NUP37, SLBP, AAAS
REACTOME_MITOCHONDRIAL_TRANSLATION	0.00788587	0.0483711	0.38073	-0.40598	-1.54829	90	MRPL12, MRPS17, MRPL11, MRPL40, MRPL17, MRPS6, MRPL41, MRPL58, MRPL2, MRPS33, MRPL43, MRPL53, MRPL49, MRPL32, MRRF, MRPL27, MRPS31, MRPL1, MRPL34, MRPL30, MRPS10, MRPL28, MRPS26, MRPL9, CHCHD1, MRPL48, MRPL14, MTIF3, MRPS18A, MRPL57, MRPL54, MRPL55
REACTOME_SIGNALING_BY_NOTCH4	0.00790152	0.0483711	0.38073	-0.435564	-1.55557	66	PSME1, PSME2, UBC, PSMD4, PSMA7, PSMA1, PSMA5, PSMB4, PSMC3, PSMA3, PSMB8, PSME3, PSMC4, PSMD7, PSMB3, PSMC5, PSMC6, PSMD14, PSMB10, PSMC1, PSMB2, YWHAZ, PSMB1, HES1, PSMD11, NCSTN, PSMA2, PSMA4, CREBBP, PSMB9, PSMD9, KAT2A, SKP1, TACC3, PSMD1, RBX1, PSMC2
REACTOME_STABILIZATION_OF_P53	0.00839025	0.0508279	0.38073	-0.456679	-1.56799	50	PSME1, PSME2, UBC, PSMD4, PSMA7, PSMA1, PSMA5, PSMB4, PSMC3, PSMA3, PSMB8, PSME3, PSMC4, PSMD7, PSMB3, PSMC5, PSMC6, PSMD14, PSMB10, PSMC1, PSMB2, PSMB1, PSMD11, PSMA2, PSMA4, PSMB9, PSMD9
REACTOME_REGULATION_OF_MRNA_STABILITY_BY_PROTEINS_THAT_BIND_AU_RICH_ELEMENTS	0.00884756	0.0528326	0.38073	-0.417754	-1.55452	81	PSME1, HSPB1, PSME2, UBC, PSMD4, PSMA7, PSMA1, MAPK11, PSMA5, PSMB4, PSMC3, ZFP36L1, PSMA3, PSMB8, PSME3, HSPA8, PSMC4, PSMD7, PSMB3, PSMC5, PSMC6, PSMD14, PSMB10, ANP32A, PSMC1, PSMB2, YWHAZ, PSMB1, PSMD11, HSPA1A, PSMA2, PSMA4, KHSRP, PSMB9, PSMD9
REACTOME_GENE_AND_PROTEIN_EXPRESSION_BY_JAK_STAT_SIGNALING_AFTER_INTERLEUKIN_12_STIMULATION	0.00881293	0.0528326	0.38073	-0.531914	-1.68478	34	SOD1, CA1, MTAP, PSME2, STAT4, TALDO1, MIF, HSPA9, GSTO1, LCP1, RPLP0
REACTOME_RECYCLING_PATHWAY_OF_L1	0.0106444	0.0631114	0.38073	0.520893	1.63071	38	DNM3, TUBAL3, RPS6KA4, SRC, TUBA4B, TUBB1, TUBA3E, MAPK1, L1CAM, KIF4A, TUBB3, TUBB4B, ACTB, TUBA4A, CLTC, TUBB6, AP2S1, DNM1, TUBB4A, TUBA1C
REACTOME_RNA_POLYMERASE_I_TRANSCRIPTION_TERMINATION	0.0114575	0.0674539	0.38073	0.570361	1.65901	26	ERCC2, POLR1F, GTF2H3, GTF2H1, GTF2H4, POLR1B, POLR2E, GTF2H5, ERCC3, CCNH, CDK7, MNAT1, POLR1E, TBP, POLR1A, TAF1A
REACTOME_A_TETRASACCHARIDE_LINKER_SEQUENCE_IS_REQUIRED_FOR_GAG_SYNTHESIS	0.0116541	0.0681319	0.38073	0.659887	1.71683	16	AGRN, SDC4, BGN, B4GALT7, B3GALT6, HSPG2, B3GAT3, CSPG4
REACTOME_ENDOSOMAL_SORTING_COMPLEX_REQUIRED_FOR_TRANSPORT_ESCRT	0.0118256	0.0686543	0.38073	-0.554241	-1.68684	28	SNF8, CHMP4C, UBC, CHMP2A, STAM, VPS25, CHMP4A, CHMP2B, VPS37A, CHMP4B, CHMP3, VPS4B, VPS37B, CHMP5
REACTOME_L1CAM_INTERACTIONS	0.011925	0.0687537	0.38073	0.412118	1.50777	83	ITGA2B, ITGB3, DNM3, ALCAM, VAV2, NCAM1, TUBAL3, RPS6KA4, SRC, TUBA4B, EGFR, ITGAV, LAMB1, LAMC1, TUBB1, TUBA3E, MAPK1, L1CAM, ITGA5, NRP1, EPHB2, KIF4A, ITGA2, LAMA1, TUBB3, TUBB4B, ACTB, TUBA4A, CLTC, TUBB6, AP2S1, DNM1, TUBB4A, ITGA1, TUBA1C
REACTOME_SIGNALING_BY_TGF_BETA_RECEPTOR_COMPLEX	0.0130603	0.0747835	0.38073	0.414962	1.49751	75	TFDP2, ITGB3, SERPINE1, ITGB6, ITGAV, CDKN2B, FBN1, TGIF1, MAPK1, ARHGEF18, SMURF2, TGFBR1, MEN1, TGFB1, NEDD4L, MTMR4
REACTOME_CELL_CYCLE	0.0132866	0.0755619	0.38073	0.27072	1.27987	497	E2F3, LIN54, TFDP2, POT1, CSNK1E, AURKB, TP53, KIF23, TUBAL3, SRC, TUBA4B, CDC45, HERC2, CEP63, CDC20, NUP188, CDKN2B, POLD2, ATRIP, CDK6, GINS1, PLK1, H2AZ2, TUBB1, POLD1, RAD51, NUP88, KNTC1, TUBA3E, NME7, DSCC1, MAPK1, CDC16, BLM, NUP155, LYN, ERCC6L, NUP85, CEP192, AURKA, MCM6, MCM7, NUF2, NUP93, NUP205, NUP133, TYMS, ATR, NUP160, OFD1, PHLDA1, COP1, CSNK1D, CCNB1, CENPH, TUBB, RFC3, SEH1L, P…
REACTOME_REGULATION_OF_INSULIN_LIKE_GROWTH_FACTOR_IGF_TRANSPORT_AND_UPTAKE_BY_INSULIN_LIKE_GROWTH_FACTOR_BINDING_PROTEINS_IGFBPS	0.0136238	0.0769559	0.38073	0.402692	1.4794	86	FN1, TIMP1, TNC, FGG, PRSS23, FGA, MELTF, CCN1, VWA1, MMP1, MFGE8, MMP2, LAMB1, LAMC1, GAS6, FBN1, FSTL3, MXRA8, SERPINA10
REACTOME_REGULATION_OF_RUNX3_EXPRESSION_AND_ACTIVITY	0.0145573	0.0816773	0.38073	-0.441583	-1.51616	50	PSME1, PSME2, UBC, PSMD4, PSMA7, PSMA1, PSMA5, PSMB4, PSMC3, PSMA3, PSMB8, PSME3, PSMC4, PSMD7, PSMB3, PSMC5, PSMC6, PSMD14, PSMB10, PSMC1, PSMB2, PSMB1, PSMD11, PSMA2, PSMA4, PSMB9, PSMD9
REACTOME_TRANSPORT_OF_MATURE_TRANSCRIPT_TO_CYTOPLASM	0.0150231	0.0833248	0.38073	0.420943	1.53257	80	MAGOHB, NUP188, NUP88, NUP155, NUP85, CPSF4, NUP93, NUP205, NUP133, NUP160, THOC6, SEH1L, CPSF1, FIP1L1, NDC1, NUP107, DDX39B, THOC3, THOC2, NUP98, CPSF3, CPSF2, NCBP2, NCBP1, MAGOH, CDC40, NUP37, DHX38, SLBP, ZC3H11A, AAAS, THOC1
REACTOME_SULFUR_AMINO_ACID_METABOLISM	0.0150503	0.0833248	0.38073	-0.60187	-1.6917	21	TXN2, TST, MTAP, GOT1, MPST, ADI1, GOT2, MRI1, CTH, TSTD1, CSAD
REACTOME_COMPLEMENT_CASCADE	0.0159876	0.0879317	0.352488	-0.397055	-1.48126	82	IGKV3D-20, IGHG2, IGKV1-39, IGHV2-5, IGLV3-21, IGLV2-11, IGLV1-47, IGKV2-28, IGHG4, IGHV1-46, IGKV3-20, CFHR4, IGKV1-17, IGKV1D-33, IGLV3-19, IGLV3-27, IGKV1-16, IGLV1-51, IGKV4-1, IGKV1-5, IGLV3-25, IGLC3, SERPING1, IGHG1
REACTOME_SYNTHESIS_OF_BILE_ACIDS_AND_BILE_SALTS	0.0161229	0.0880961	0.352488	-0.603614	-1.68953	20	AKR1D1, AKR1C3, AKR1C1, AKR1C2, AMACR
REACTOME_ACTIVATION_OF_THE_PRE_REPLICATIVE_COMPLEX	0.0164721	0.0882877	0.352488	0.582071	1.65073	24	CDC45, MCM6, MCM7, POLE, POLA2, MCM2, ORC5, MCM5, POLA1, ORC3, ORC4, PRIM2, PRIM1, MCM4, MCM3
REACTOME_SNRNP_ASSEMBLY	0.0164721	0.0882877	0.352488	0.461993	1.56151	52	NUP188, NUP88, SMN1, NUP155, NUP85, NUP93, NUP205, NUP133, NUP160, GEMIN4, SEH1L, GEMIN6, NDC1, NUP107, NUP98, GEMIN5, NCBP2, NCBP1, NUP37, AAAS, PRMT5, GEMIN8, SEC13, GEMIN2, DDX20, NUP214, RANBP2
REACTOME_REGULATION_OF_RAS_BY_GAPS	0.0164747	0.0882877	0.352488	-0.438307	-1.53842	58	PSME1, PSME2, UBC, PSMD4, PSMA7, PSMA1, PSMA5, KRAS, PSMB4, PSMC3, PSMA3, PSMB8, PSME3, PSMC4, PSMD7, PSMB3, PSMC5, PSMC6, PSMD14, PSMB10, PSMC1, PSMB2, PSMB1, PSMD11, CUL3, PSMA2, PSMA4, PSMB9, PSMD9
REACTOME_TP53_REGULATES_METABOLIC_GENES	0.017218	0.0913383	0.352488	-0.397702	-1.48151	78	GPX2, GSR, YWHAQ, COX6B1, LAMTOR1, LAMTOR5, PRDX2, COX19, COX7A2L, TXN, COX5A, SFN, CYCS, GPI, PRDX5, TIGAR, COX5B, TACO1, COX20, PRDX1, MT-CO1, G6PD, LAMTOR3, COX4I1, NDUFA4, SESN3, TXNRD1, YWHAZ, GLS2, MT-CO2
REACTOME_INTERCONVERSION_OF_NUCLEOTIDE_DI_AND_TRIPHOSPHATES	0.0172625	0.0913383	0.352488	-0.557758	-1.62943	24	GSR, AK1, GUK1, GLRX, NME2, TXN, NME1, AK2, DCTPP1, DCTD, CMPK1, DUT
REACTOME_NUCLEAR_PORE_COMPLEX_NPC_DISASSEMBLY	0.0179832	0.0945532	0.352488	0.503658	1.54516	35	NUP188, NUP88, NUP155, NUP85, NUP93, NUP205, NUP133, NUP160, CCNB1, SEH1L, NDC1, NUP107, NEK7, NUP98, NUP37, AAAS
REACTOME_NEGATIVE_REGULATION_OF_FGFR2_SIGNALING	0.0185066	0.0955033	0.352488	0.648382	1.64416	15	BRAF, SRC, MAPK1
REACTOME_NEGATIVE_REGULATION_OF_FGFR4_SIGNALING	0.0185066	0.0955033	0.352488	0.648382	1.64416	15	BRAF, SRC, MAPK1
REACTOME_DISEASES_OF_METABOLISM	0.0183285	0.0955033	0.352488	0.337121	1.37109	152	THBS1, CYP24A1, GALNT12, AGRN, SDC4, BGN, PAPSS2, THBS2, B4GALT1, B4GALT7, B3GALT6, CHST14, ADAMTS4, EXT2, HSPG2, MUC1, C1GALT1, CSF2RA, CHSY1, LUM, MMADHC, MPDU1, GALNT3, B3GAT3, POMGNT1, EXT1, SPON2, ADAMTS2, TBXAS1, ADAMTSL4, DOLK, CSPG4, GYS1, ALG6, SLC35D1, SLC26A2, ALG2, PCCA, ALG11, C1GALT1C1, PRELP, MGAT2
REACTOME_TCR_SIGNALING	0.0188139	0.0964933	0.352488	-0.370284	-1.43563	103	PSME1, GRAP2, HLA-DRB5, PSME2, UBC, EVL, PSMD4, PSMA7, PAK1, PSMA1, PSMA5, PIK3CB, PSMB4, PSMC3, CARD11, PSMA3, PSMB8, PSME3, PSMC4, PSMD7, PSMB3, PSMC5, PSMC6, ZAP70, HLA-DRB4, UBE2N, PSMD14, PSMB10, PSMC1, PSMB2, CD3D, HLA-DQB1, PLCG2, PSMB1, LCK, PIK3R1, BCL10, NCK1, PSMD11, CD4, PSMA2, UBE2V1, PSMA4, PTEN, PSMB9, PSMD9, ENAH, CD3E, IKBKG, SKP1
REACTOME_CELL_EXTRACELLULAR_MATRIX_INTERACTIONS	0.0191921	0.0978331	0.352488	0.633471	1.6481	16	ACTN1, PXN, FLNA, ILK, PARVB, FERMT2, LIMS1, ACTB, FBLIM1, FLNC
REACTOME_GLYCOSAMINOGLYCAN_METABOLISM	0.0193092	0.0978331	0.352488	0.418931	1.50521	74	AGRN, SDC4, BGN, PAPSS2, B4GALT1, ST3GAL1, B4GALT7, B3GALT6, CHST14, CHPF2, EXT2, HSPG2, DSE, CHSY1, LUM, SLC35B2, B3GAT3, EXT1, CSGALNACT2, CSPG4, CHPF, B4GALT5, SLC26A2, CEMIP, HAS1, HS2ST1, PRELP, ABCC5
REACTOME_NEGATIVE_REGULATION_OF_FGFR3_SIGNALING	0.0200988	0.101221	0.352488	0.628173	1.63432	16	BRAF, SRC, MAPK1
REACTOME_ASYMMETRIC_LOCALIZATION_OF_PCP_PROTEINS	0.0208034	0.104142	0.352488	-0.441877	-1.52309	52	PSME1, PSME2, UBC, PSMD4, PSMA7, PSMA1, PSMA5, PSMB4, PSMC3, PSMA3, PSMB8, PSME3, PSMC4, PSMD7, PSMB3, PSMC5, PSMC6, PSMD14, PSMB10, PSMC1, PSMB2, PSMB1, PSMD11, PSMA2, PSMA4, PSMB9, PSMD9
REACTOME_E2F_MEDIATED_REGULATION_OF_DNA_REPLICATION	0.0212633	0.10581	0.352488	0.59113	1.58281	18	TFDP2, CCNB1, POLA2, ORC5, POLA1, ORC3, ORC4, PRIM2, PRIM1, RB1
REACTOME_ACTIVATION_OF_MATRIX_METALLOPROTEINASES	0.0214368	0.106042	0.352488	0.576067	1.61868	22	MMP10, TIMP1, MMP9, MMP14, MMP3, MMP1, ELANE, MMP2, MMP11, TIMP2
REACTOME_DECTIN_1_MEDIATED_NONCANONICAL_NF_KB_SIGNALING	0.0218178	0.107292	0.352488	-0.445614	-1.53923	54	PSME1, PSME2, UBC, PSMD4, PSMA7, PSMA1, PSMA5, PSMB4, PSMC3, PSMA3, PSMB8, PSME3, PSMC4, PSMD7, PSMB3, PSMC5, PSMC6, PSMD14, PSMB10, PSMC1, PSMB2, PSMB1, PSMD11, PSMA2, PSMA4, PSMB9, PSMD9
REACTOME_CELL_CYCLE_MITOTIC	0.0231212	0.11238	0.352488	0.275346	1.27816	414	E2F3, LIN54, TFDP2, CSNK1E, AURKB, TP53, KIF23, TUBAL3, SRC, TUBA4B, CDC45, CEP63, CDC20, NUP188, CDKN2B, POLD2, CDK6, GINS1, PLK1, H2AZ2, TUBB1, POLD1, NUP88, KNTC1, TUBA3E, NME7, MAPK1, CDC16, NUP155, LYN, ERCC6L, NUP85, CEP192, AURKA, MCM6, MCM7, NUF2, NUP93, NUP205, NUP133, TYMS, NUP160, OFD1, PHLDA1, CSNK1D, CCNB1, CENPH, TUBB, RFC3, SEH1L, POLE, TUBB3, TUBB4B, NEDD1, PCNT, POLA2, TUBGCP3, F…
REACTOME_POST_TRANSLATIONAL_MODIFICATION_SYNTHESIS_OF_GPI_ANCHORED_PROTEINS	0.0230051	0.11238	0.352488	-0.469908	-1.51553	39	LY6G6C, NEGR1, CEACAM7, LYPD3, LYPD5, LY6D, CEACAM5, LSAMP, FOLR2, PIGH, ALPL, MSLN
REACTOME_POSTMITOTIC_NUCLEAR_PORE_COMPLEX_NPC_REFORMATION	0.0239189	0.115585	0.352488	0.517527	1.51379	27	NUP188, NUP155, NUP85, NUP93, NUP205, NUP133, NUP160, SEH1L, NDC1, NUP107, NUP98, NUP37
REACTOME_TCF_DEPENDENT_SIGNALING_IN_RESPONSE_TO_WNT	0.0247394	0.118863	0.352488	-0.35187	-1.40542	118	SFRP1, CTNNBIP1, H2BC5, KMT2D, PSME1, H2BC17, H2BC3, PPP2R5A, PSME2, UBC, H2AC18, H4C1, PSMD4, PSMA7, PSMA1, H3C1, PSMA5, PSMB4, H2AZ1, PSMC3, PSMA3, H2BC14, PSMB8, PSME3, TCF4, PSMC4, LEO1, PPP2R5C, PSMD7, PSMB3, PPP2R1B, PSMC5, PSMC6, PPP2R1A, PSMD14, PSMB10, PSMC1, PSMB2, CCDC88C, YWHAZ, PSMB1, PSMD11, H2BC11, ASH2L, CUL3, PSMA2, PSMA4, H2AX, CREBBP, RUVBL1, PSMB9, PSMD9, DVL1
REACTOME_EXTENSION_OF_TELOMERES	0.0251352	0.120075	0.352488	0.48125	1.52518	40	POT1, POLD2, POLD1, DSCC1, BLM, RFC3, POLA2, WRAP53, CHTF18, POLA1, RFC5, PPP6R3, PPP6C, TINF2, WRN, PRIM2, PRIM1
REACTOME_CITRIC_ACID_CYCLE_TCA_CYCLE	0.026077	0.123866	0.352488	-0.575466	-1.61749	21	IDH2, FH, DLD, IDH3A, NNT, ACO2, SUCLG1, FAHD1, SUCLA2, SUCLG2, CS, IDH3B, MDH2
REACTOME_MITOTIC_PROMETAPHASE	0.026705	0.126132	0.352488	0.33148	1.36347	160	CSNK1E, AURKB, TUBAL3, TUBA4B, CEP63, CDC20, PLK1, TUBB1, KNTC1, TUBA3E, NME7, ERCC6L, NUP85, CEP192, NUF2, NUP133, NUP160, OFD1, CSNK1D, CCNB1, CENPH, TUBB, SEH1L, TUBB3, TUBB4B, NEDD1, PCNT, TUBGCP3, NDC80, TUBA4A, MAD2L1, MIS12, CEP250, NUP107, HAUS7, NEK7, NUP98, TUBB6, HAUS5, TUBB4A, TUBG1, TUBA1C, HAUS8, SKA1, HAUS2, NUP37, SMC4, RCC2, KIF2C, DYNC1H1, CENPF, CEP135, MAD1L1
REACTOME_SIGNALING_BY_RETINOIC_ACID	0.0281425	0.132175	0.352488	-0.517395	-1.57469	28	AKR1C3, CRABP1, DHRS4, CRABP2, ALDH1A1, DHRS9, ALDH1A3, RDH16, PDHB, DLD, PDHX, PDK2, SDR16C5
REACTOME_UCH_PROTEINASES	0.0286014	0.132837	0.352488	-0.385881	-1.42316	76	PSME1, PSME2, UBC, H2AC18, PSMD4, PSMA7, PSMA1, PSMA5, INO80C, PSMB4, PSMC3, PSMA3, PSMB8, PSME3, PSMC4, BAP1, PSMD7, PSMB3, PSMC5, PSMC6, UCHL1, PSMD14, PSMB10, PSMC1, PSMB2, SENP8, PSMB1, PSMD11, UCHL3, NEDD8, UCHL5, PSMA2, PSMA4, RUVBL1, PSMB9, PSMD9
REACTOME_MYOGENESIS	0.0284755	0.132837	0.352488	-0.601005	-1.58785	16	TCF3, MAP2K6, NEO1, MAPK11, CTNNA2, TCF4, MAPK12
REACTOME_PEPTIDE_HORMONE_METABOLISM	0.0289515	0.133721	0.352488	-0.465928	-1.54173	43	CES1, CPA3, CMA1, SEC11C, BCHE, ATP6AP2, AGT, GZMH, DPP4, KIF5B, KLF4, EXOC1, EXOC7
REACTOME_RUNX2_REGULATES_BONE_DEVELOPMENT	0.0292178	0.134209	0.352488	0.576177	1.54277	18	YAP1, SRC, MAPK1, YES1, HDAC3, RBM14, SMAD1
REACTOME_COPI_DEPENDENT_GOLGI_TO_ER_RETROGRADE_TRAFFIC	0.0314752	0.143788	0.321776	0.393927	1.42269	76	KIF23, TUBAL3, TUBA4B, TUBB1, TUBA3E, KIFC1, KDELR1, KIF22, SURF4, KIF4A, KIF3A, KIFAP3, TUBB3, TUBB4B, ARFGAP1, TUBA4A, TMED2, COPB2, KDELR2, TUBB6, KDELR3, COPA, TUBB4A, TUBA1C, NBAS, COPG2, KIF20A, TMED7, KIF11, KIF2C
REACTOME_PROTEIN_UBIQUITINATION	0.031698	0.144019	0.321776	-0.405835	-1.43962	61	H2BC5, H2BC17, UBE2G2, H2BC3, UBC, UBE2D3, UBE2H, UBE2K, UBE2B, PEX12, WAC, UBA1, PEX14, PEX10, UBE2G1, H2BC14, LEO1, UBE2N, UBE2V2, BCL10, UBE2S, UCHL3, H2BC11, UBE2R2, RTF1, VCP, PEX2
REACTOME_SIGNALING_BY_GPCR	0.0322596	0.145778	0.321776	0.316257	1.33429	189	PLEKHG2, RGS17, FN1, ECT2, HCAR2, MMP3, VAV2, LTB4R, PF4, SRC, EGFR, FPR1, MAPK1, FZD7, ARHGEF18, CXCL10, CXCL11, ABHD12, ARHGEF10, FZD6, TRIO, C5, ITGA5, ARHGEF40, FPR2, CAMKK2, CCR1, ITPR2, GPR68, VAV1, RASGRP2, DAGLB, GNA15, GNB1
REACTOME_TP53_REGULATES_TRANSCRIPTION_OF_GENES_INVOLVED_IN_G2_CELL_CYCLE_ARREST	0.0328201	0.146725	0.321776	0.620582	1.57366	15	TFDP2, TP53, AURKA, CCNB1, PRMT1
REACTOME_CLASS_I_MHC_MEDIATED_ANTIGEN_PROCESSING_PRESENTATION	0.0326842	0.146725	0.321776	0.289456	1.28191	267	FBXO31, WWP1, SH3RF1, FBXW9, FBXO2, FGB, FGG, KLHL42, FGA, CD207, TLR2, HLA-F, MGRN1, HERC2, ITGAV, CDC20, TRIM32, CDC16, TRIM11, TLR1, NEDD4, SMURF2, S100A1, KLHL22, FBXO11, ARIH2, TRAF7, RNF213, NEDD4L, CUL2, CUL7, SEC23A, CYBB, MRC2, FBXL18, TAP2, SEC61A1, FBXW11, FBXO44, SKP2, FCGR1A, UBE2A, ANAPC2, TAPBP, HLA-A, TAP1, CDC23, CYBA, SEC24D, RNF41, LRRC41, NCF4, KLHL5, ANAPC4
REACTOME_CROSS_PRESENTATION_OF_SOLUBLE_EXOGENOUS_ANTIGENS_ENDOSOMES	0.0333777	0.148424	0.321776	-0.441737	-1.48779	46	PSME1, PSME2, PSMD4, PSMA7, PSMA1, PSMA5, PSMB4, PSMC3, PSMA3, PSMB8, PSME3, PSMC4, PSMD7, PSMB3, PSMC5, PSMC6, PSMD14, PSMB10, PSMC1, PSMB2, PSMB1, PSMD11, PSMA2, PSMA4, PSMB9, PSMD9
REACTOME_SUMOYLATION_OF_DNA_REPLICATION_PROTEINS	0.0341149	0.148893	0.321776	0.450506	1.46901	45	AURKB, NUP188, NUP88, NUP155, NUP85, AURKA, NUP93, NUP205, NUP133, NUP160, SEH1L, TOP1, NDC1, NUP107, NUP98
REACTOME_NERVOUS_SYSTEM_DEVELOPMENT	0.0343736	0.148893	0.321776	-0.264179	-1.22764	418	TUBB2B, CNTN1, RPL37, EPHB6, RPLP2, FAU, COL6A6, RPL27, RPS20, NEO1, RPS29, IRS2, DLG3, NGEF, RPL26, PSME1, RPL36A, RPS7, RPL8, RPL31, DAG1, RPL39, RPS15, RPS5, CHL1, MYH14, RPLP1, PSME2, UBC, DPYSL3, ABLIM1, RPL22, RPL23A, RPS18, RPS28, RPL37A, MAPK13, RPL17, RPS19, RPL36AL, RPL28, RPS25, TIAM1, RPS12, RPL23, RPL10A, RPL18, RPL32, RPL35, RPL36, ROBO1, EVL, RPL24, RPS17, EPHA1, PSMD4, SPTBN2, DPY…
REACTOME_SENSORY_PERCEPTION	0.0341024	0.148893	0.321776	-0.366692	-1.37521	84	AKR1C3, AKR1C1, AKR1B10, PLS1, SDR9C7, APOA1, APOA2, SDC1, DHRS9, APOC2, APOC3, RDH12, RDH16, RBP1, APOA4, TTR, METAP2
REACTOME_INTERLEUKIN_12_SIGNALING	0.0342375	0.148893	0.321776	-0.454177	-1.47281	40	SOD1, CA1, MTAP, PSME2, STAT4, TALDO1, MIF, HSPA9, GSTO1, LCP1, RPLP0
REACTOME_ACTIVATED_PKN1_STIMULATES_TRANSCRIPTION_OF_AR_ANDROGEN_RECEPTOR_REGULATED_GENES_KLK2_AND_KLK3	0.0341024	0.148893	0.321776	-0.594843	-1.57157	16	H2BC5, H2BC17, H2BC3, H2AC18, H4C1, H3C1, H2AZ1, H2BC14
REACTOME_DISEASES_ASSOCIATED_WITH_N_GLYCOSYLATION_OF_PROTEINS	0.0361203	0.155651	0.321776	0.585046	1.60005	20	B4GALT1, MPDU1, ALG6, ALG2, ALG11, MGAT2, GLB1, ALG1, ALG8, MOGS, CTSA, DPAGT1
REACTOME_IRAK4_DEFICIENCY_TLR2_4	0.0365709	0.155651	0.321776	0.616687	1.56379	15	FGB, FGG, FGA, TLR2, TLR1, S100A1
REACTOME_DISEASES_OF_IMMUNE_SYSTEM	0.0367515	0.155651	0.321776	0.544265	1.54351	24	FGB, FGG, FGA, TLR2, TLR1, S100A1, UNC93B1, RELA, TLR3
REACTOME_MRNA_CAPPING	0.0370509	0.155651	0.321776	0.522905	1.54154	29	ERCC2, GTF2H3, GTF2H1, GTF2H4, POLR2A, RNMT, POLR2B, POLR2E, GTF2H5, ERCC3, NCBP2, CCNH, NCBP1, CDK7, MNAT1, POLR2G
REACTOME_SUMOYLATION_OF_UBIQUITINYLATION_PROTEINS	0.0369853	0.155651	0.321776	0.469106	1.46858	38	NUP188, NUP88, NUP155, NUP85, NUP93, NUP205, NUP133, NUP160, PML, SEH1L, NDC1, NUP107, PIAS2, NUP98, NUP37, AAAS
REACTOME_HEDGEHOG_ON_STATE	0.0363508	0.155651	0.321776	-0.400087	-1.41923	61	PSME1, PSME2, UBC, PSMD4, PSMA7, PSMA1, PSMA5, ULK3, PSMB4, PSMC3, PSMA3, PSMB8, PSME3, PSMC4, PSMD7, PSMB3, PSMC5, PSMC6, PSMD14, PSMB10, PSMC1, PSMB2, PSMB1, PSMD11, CUL3, PSMA2, PSMA4, PSMB9, PSMD9
REACTOME_CYCLIN_D_ASSOCIATED_EVENTS_IN_G1	0.0376633	0.157432	0.321776	0.506951	1.54148	34	E2F3, TFDP2, SRC, CDKN2B, CDK6, LYN
REACTOME_REGULATION_OF_TLR_BY_ENDOGENOUS_LIGAND	0.0385738	0.1595	0.321776	0.599216	1.55898	16	FGB, FGG, FGA, TLR2, TLR1, S100A1, GSDME
REACTOME_HEPARAN_SULFATE_HEPARIN_HS_GAG_METABOLISM	0.0384961	0.1595	0.321776	0.500879	1.49226	31	AGRN, SDC4, BGN, B4GALT7, B3GALT6, EXT2, HSPG2, B3GAT3, EXT1, CSPG4
REACTOME_REGULATION_OF_GLUCOKINASE_BY_GLUCOKINASE_REGULATORY_PROTEIN	0.0387303	0.1595	0.321776	0.50357	1.48818	30	NUP188, NUP88, NUP155, NUP85, NUP93, NUP205, NUP133, NUP160, SEH1L, NDC1, NUP107, NUP98, NUP37, AAAS
REACTOME_BMAL1_CLOCK_NPAS2_ACTIVATES_CIRCADIAN_GENE_EXPRESSION	0.0390714	0.160116	0.321776	0.614254	1.55762	15	F7, SERPINE1, HELZ2, NOCT
REACTOME_TELOMERE_C_STRAND_LAGGING_STRAND_SYNTHESIS	0.0407253	0.165969	0.321776	0.516103	1.52149	29	POT1, POLD2, POLD1, DSCC1, BLM, RFC3, POLA2, CHTF18, POLA1, RFC5, TINF2, WRN, PRIM2, PRIM1
REACTOME_PLASMA_LIPOPROTEIN_ASSEMBLY_REMODELING_AND_CLEARANCE	0.0408966	0.165969	0.321776	-0.408336	-1.40414	51	APOC4, APOA1, APOA2, APOC2, APOC3, ALB, NPC2, PCSK9, UBC, PLTP, APOA4, A2M, SAR1B, FURIN, VLDLR, APOB, LCAT, APOF, LIPA, LPA, LMF1, APOE
REACTOME_FORMATION_OF_THE_EARLY_ELONGATION_COMPLEX	0.0424827	0.171573	0.321776	0.489684	1.48368	33	ERCC2, GTF2H3, GTF2H1, GTF2H4, POLR2A, POLR2B, POLR2E, GTF2H5, ERCC3, NCBP2, CCNH, NCBP1, CDK7, MNAT1, POLR2G
REACTOME_POLYMERASE_SWITCHING_ON_THE_C_STRAND_OF_THE_TELOMERE	0.0430853	0.172652	0.321776	0.544031	1.52867	22	POT1, POLD2, POLD1, DSCC1, RFC3, POLA2, CHTF18, POLA1, RFC5, TINF2, PRIM2, PRIM1
REACTOME_METABOLISM_OF_NUCLEOTIDES	0.043163	0.172652	0.321776	-0.372526	-1.39092	79	ENTPD3, GSR, NT5C3A, AK1, GUK1, GLRX, NUDT5, NME2, TXN, UPP1, TYMP, NME1, PUDP, HPRT1, AK2, DCTPP1, DNPH1, APRT, NUDT9, DCTD, ENTPD1, GMPR2, CMPK1, DUT
REACTOME_NS1_MEDIATED_EFFECTS_ON_HOST_PATHWAYS	0.0449831	0.179076	0.321776	0.462024	1.45861	39	NUP188, NUP88, NUP155, NUP85, CPSF4, NUP93, NUP205, NUP133, NUP160, ISG15, SEH1L, KPNA1, NDC1, NUP107, NUP98
REACTOME_NEGATIVE_REGULATION_OF_FGFR1_SIGNALING	0.0476856	0.188934	0.321776	0.590132	1.53535	16	BRAF, SRC, MAPK1
REACTOME_MAPK6_MAPK4_SIGNALING	0.0487329	0.192173	0.287857	-0.384586	-1.39905	70	FOXO3, PSME1, HSPB1, PSME2, UBC, PSMD4, PSMA7, PAK1, PSMA1, PSMA5, PSMB4, PSMC3, RAC1, PSMA3, PSMB8, PSME3, PSMC4, JUN, PSMD7, PSMB3, PSMC5, PSMC6, PSMD14, PSMB10, PSMC1, PSMB2, PSMB1, DNAJB1, MAPK6, PSMD11, PRKACA
REACTOME_PROCESSING_OF_CAPPED_INTRONLESS_PRE_MRNA	0.0496019	0.193777	0.321776	0.513251	1.46002	25	CSTF1, CPSF4, CPSF1, FIP1L1, CPSF3, CPSF2, NCBP2, NCBP1, CPSF7, SLBP, CLP1, WDR33, CSTF3
REACTOME_SARS_COV_2_ACTIVATES_MODULATES_INNATE_AND_ADAPTIVE_IMMUNE_RESPONSES	0.0496032	0.193777	0.287857	0.360816	1.35562	99	TLR2, HLA-F, NUP188, RIPK2, NUP88, TLR1, NUP155, NUP85, NUP93, NUP205, NUP133, NUP160, IRF7, ISG15, IRF3, SEH1L, SEC23A, IL17RA, NDC1, NUP107, TRAF6, NUP98, HLA-A, JAK1, SEC24D, STAT2, NUP37, MAP3K7, AAAS, RIGI, PIK3R4, SEC24A
REACTOME_CILIUM_ASSEMBLY	0.0502008	0.195199	0.287857	0.344577	1.34738	123	TTC8, CSNK1E, TTC21B, BBS7, DYNC2H1, TUBAL3, TUBA4B, CEP63, PLK1, TUBB1, TUBA3E, CEP192, OFD1, WDR35, CSNK1D, KIF3A, TUBB, KIFAP3, TUBB3, TUBB4B, NEDD1, PCNT, TUBA4A, IFT122, CEP250, HAUS7, PKD2, UNC119B, TUBB6, HAUS5, TTC26, TUBB4A, TUBG1, TUBA1C, HAUS8, HAUS2
REACTOME_PROCESSIVE_SYNTHESIS_ON_THE_C_STRAND_OF_THE_TELOMERE	0.0513303	0.195946	0.321776	0.584846	1.52159	16	POT1, POLD2, POLD1, BLM
REACTOME_GAP_JUNCTION_TRAFFICKING_AND_REGULATION	0.0509165	0.195946	0.287857	0.496433	1.4635	29	TUBAL3, SRC, TUBA4B, TUBB1, TUBA3E, TUBB3, TUBB4B, ACTB, CLTCL1, TUBA4A, CLTC, TUBB6, DNM1, TUBB4A, TUBA1C, GJB6
REACTOME_SIRT1_NEGATIVELY_REGULATES_RRNA_EXPRESSION	0.0512821	0.195946	0.282013	-0.565351	-1.49365	16	H2BC5, H2BC17, H2BC3, H2AC18, H4C1, H3C1, H2AZ1, H2BC14
REACTOME_PLASMA_LIPOPROTEIN_ASSEMBLY	0.0512821	0.195946	0.282013	-0.567839	-1.50022	16	APOC4, APOA1, APOA2, APOC2, APOC3, APOA4, A2M, SAR1B
REACTOME_ACTIVATION_OF_KAINATE_RECEPTORS_UPON_GLUTAMATE_BINDING	0.0518234	0.196929	0.276501	-0.58287	-1.52502	15	DLG3, GNG7, GNG2, DLG1, GNG5, PLCB1, GNG12
REACTOME_CYTOPROTECTION_BY_HMOX1	0.0534653	0.202249	0.276501	-0.404724	-1.40527	55	BLVRB, HBB, HBA1, HMOX1, COX6B1, ALB, COX19, COX7A2L, COX5A, CYCS, COX5B, TACO1, COX20, MT-CO1, COX4I1, NDUFA4, HMOX2, CHD9, MT-CO2
REACTOME_TRANSPORT_OF_THE_SLBP_DEPENDANT_MATURE_MRNA	0.054878	0.206658	0.276501	0.473283	1.45727	36	NUP188, NUP88, NUP155, NUP85, NUP93, NUP205, NUP133, NUP160, SEH1L, NDC1, NUP107, NUP98, NCBP2, NCBP1, NUP37, SLBP, AAAS
REACTOME_SIGNALING_BY_NUCLEAR_RECEPTORS	0.055666	0.208685	0.271289	-0.302056	-1.28076	177	AKR1C3, CRABP1, H2BC5, APOC4, DHRS4, MMP7, FABP6, CRABP2, FOXO3, ALDH1A1, DHRS9, APOC2, ALDH1A3, CCND1, H2BC17, HSPB1, H2BC3, RDH16, PDHB, SCD, DLD, H2AC18, PLTP, GNG7, H4C1, KPNA2, GNG2, H3C1, PDHX, APOD, KRAS, PDK2, SP1, SDR16C5, KANK1, H2AZ1, STRN, CDKN1B, POLR2J, FOS
REACTOME_BUDDING_AND_MATURATION_OF_HIV_VIRION	0.0564202	0.210568	0.266351	-0.510165	-1.51368	25	CHMP4C, UBC, CHMP2A, PDCD6IP, CHMP4A, CHMP2B, VPS37A, CHMP4B, CHMP3, VPS4B, VPS37B, CHMP5
REACTOME_REGULATION_OF_TP53_ACTIVITY_THROUGH_PHOSPHORYLATION	0.0569106	0.211454	0.271289	0.39927	1.38775	59	AURKB, TP53, ATRIP, NOC2L, BLM, AURKA, SSRP1, ATR, SUPT16H, RFC3, TAF2, TAF5, TAF13, RAD9A, KAT5, TAF1, RFC5, HUS1, WRN, ATM, PRKAB2, TOP3A, TBP, RAD50, PRKAG1
REACTOME_INTERLEUKIN_12_FAMILY_SIGNALING	0.0575397	0.212846	0.266351	-0.42317	-1.41756	45	SOD1, CA1, MTAP, PSME2, STAT4, TALDO1, MIF, HSPA9, GSTO1, LCP1, RPLP0
REACTOME_EXPORT_OF_VIRAL_RIBONUCLEOPROTEINS_FROM_NUCLEUS	0.0601202	0.220441	0.261664	0.482419	1.46167	33	NUP188, NUP88, NUP155, NUP85, NUP93, NUP205, NUP133, NUP160, SEH1L, NDC1, NUP107, NUP98, NUP37, AAAS
REACTOME_CHROMATIN_MODIFYING_ENZYMES	0.0598802	0.220441	0.261664	0.311548	1.29503	175	ASH1L, USP22, TAF6L, PADI4, SUPT20H, KMT2B, H2AZ2, RIOX2, EHMT1, DNMT3A, HDAC3, ELP2, EHMT2, KDM6A, TADA2B, MBIP, SMYD2, KMT2A, ACTB, RELA, PRMT1, JAK2, MTA2, SUPT3H, EED, SMARCD1, SETDB1, SMYD3, KANSL3, ELP6, JMJD6, HDAC2, MSL3, KDM1A, PRMT6, KAT5, GATAD2B, RBBP4, EP400, KAT8, PHF2, SETD3, SUZ12, ACTL6A, KDM2A, PRMT7, WDR5, NCOR1, KDM5B, OGT, PRMT5, CHD4, CDK4
REACTOME_PARACETAMOL_ADME	0.061144	0.223216	0.257206	-0.553501	-1.46234	16	GSTM1, GGT1, ACY1, GGT6, GSTP1
REACTOME_HIV_TRANSCRIPTION_ELONGATION	0.0621118	0.225763	0.261664	0.437248	1.39557	42	ERCC2, SSRP1, SUPT16H, GTF2H3, GTF2H1, GTF2H4, POLR2A, POLR2B, POLR2E, GTF2H5, ERCC3, NCBP2, CCNH, NCBP1, CDK7, MNAT1, POLR2G
REACTOME_PROCESSING_OF_INTRONLESS_PRE_MRNAS	0.0626698	0.226805	0.287805	0.552832	1.51195	20	CSTF1, CPSF4, CPSF1, FIP1L1, CPSF3, CPSF2, NCBP2, NCBP1, CPSF7, CLP1, WDR33, CSTF3
REACTOME_METABOLISM_OF_STEROID_HORMONES	0.0633397	0.228241	0.248911	-0.567096	-1.48375	15	SERPINA6, CYP11B1, FDX1, STARD4, FDX2, FDXR
REACTOME_DISEASES_OF_MITOTIC_CELL_CYCLE	0.0649087	0.231379	0.252961	0.484431	1.43162	30	E2F3, TFDP2, CDK6, CDC16
REACTOME_RND1_GTPASE_CYCLE	0.0646465	0.231379	0.252961	0.464877	1.42619	35	EPSTI1, KIF14, WDR6, KIDINS220, RRAS2, PLXNA1
REACTOME_RESPONSE_TO_ELEVATED_PLATELET_CYTOSOLIC_CA2	0.0650407	0.231379	0.252961	0.340499	1.31007	114	THBS1, FN1, TIMP1, FGB, FGG, ITGA2B, ITGB3, SERPINE1, FGA, TIMP3, PF4, ACTN1, GAS6, FLNA, SPARC
REACTOME_VIRAL_MESSENGER_RNA_SYNTHESIS	0.0685484	0.242824	0.245042	0.430268	1.3953	44	NUP188, NUP88, NUP155, NUP85, NUP93, NUP205, NUP133, NUP160, SEH1L, POLR2A, NDC1, NUP107, POLR2B, POLR2E, NUP98, NUP37, POLR2G, AAAS
REACTOME_SIGNALING_BY_FGFR3	0.0704225	0.24841	0.24134	0.490665	1.4272	26	BRAF, SRC, MAPK1, GALNT3
REACTOME_E3_UBIQUITIN_LIGASES_UBIQUITINATE_TARGET_PROTEINS	0.0712909	0.250417	0.234393	-0.425209	-1.40848	42	H2BC5, H2BC17, H2BC3, UBC, UBE2D3, UBE2B, PEX12, WAC, PEX14, PEX10, H2BC14, LEO1, UBE2N, UBE2V2, BCL10, H2BC11, RTF1, VCP, PEX2
REACTOME_REGULATION_OF_TP53_ACTIVITY	0.0717213	0.250875	0.24134	0.336731	1.29925	116	AURKB, TP53, PPP1R13B, ATRIP, NOC2L, BLM, AURKA, EHMT1, SSRP1, ATR, RICTOR, PML, SUPT16H, L3MBTL1, RFC3, EHMT2, TAF2, PIP4P1, SMYD2, TAF5, TAF13, RAD9A, MTA2, RFFL, HDAC2, TP73, KAT5, GATAD2B, RBBP4, AKT3, TAF1, RFC5, TTC5, HUS1, WRN, ATM, PRKAB2, PRMT5, TOP3A, CHD4, TBP, MTOR, MAPKAP1, RAD50, PRKAG1, MLST8, HDAC1
REACTOME_G_ALPHA_Q_SIGNALLING_EVENTS	0.0730223	0.253306	0.237794	0.382381	1.33664	64	RGS17, MMP3, LTB4R, EGFR, MAPK1, ABHD12, TRIO, FPR2, ITPR2, GPR68, RASGRP2, DAGLB, GNA15, GNB1, GNA11, DGKQ, GNAQ, PRKCD
REACTOME_PLATELET_ACTIVATION_SIGNALING_AND_AGGREGATION	0.0728745	0.253306	0.237794	0.300273	1.27937	202	THBS1, FN1, TIMP1, FGB, FGG, ITGA2B, ITGB3, SERPINE1, GP1BB, FGA, TIMP3, VAV2, PF4, SRC, GP9, ACTN1, GAS6, FLNA, PTPN1, SPARC, MAPK1, LYN, ABHD12, TMX3, ITPR2, SYTL4, TGFB1, TOR4A, BCAR1, VAV1, RASGRP2, GP1BA, DAGLB, GNA15, GNB1, F5, TUBA4A, GNA11
REACTOME_PRE_NOTCH_EXPRESSION_AND_PROCESSING	0.0734694	0.253803	0.237794	0.418162	1.3774	47	E2F3, TFDP2, TP53, B4GALT1, PRKCI, H2AZ2
REACTOME_SMOOTH_MUSCLE_CONTRACTION	0.0761523	0.261989	0.231127	0.464789	1.40825	33	SORBS1, TPM1, GUCY1A1, DYSF, PXN, GUCY1B1, CALD1, TPM2, MYH11, MYLK, PDE5A, LMOD1, MYL9, ITGA1
REACTOME_SIGNALING_BY_FGFR4	0.0767677	0.263024	0.231127	0.492218	1.39591	24	BRAF, SRC, MAPK1
REACTOME_RESOLUTION_OF_ABASIC_SITES_AP_SITES	0.0773931	0.264084	0.231127	0.459147	1.39612	34	SMUG1, POLD2, POLD1, RFC3, POLE, PARP2, APEX1, UNG, MPG, RFC5
REACTOME_RECRUITMENT_OF_NUMA_TO_MITOTIC_CENTROSOMES	0.0781893	0.265716	0.231127	0.373474	1.33115	73	CSNK1E, TUBAL3, TUBA4B, CEP63, PLK1, TUBB1, TUBA3E, NME7, CEP192, OFD1, CSNK1D, TUBB, TUBB3, TUBB4B, NEDD1, PCNT, TUBGCP3, TUBA4A, CEP250, HAUS7, TUBB6, HAUS5, TUBB4A, TUBG1, TUBA1C, HAUS8, HAUS2
REACTOME_KINESINS	0.08	0.270769	0.224966	0.443154	1.38734	38	KIF23, TUBAL3, TUBA4B, TUBB1, TUBA3E, KIFC1, KIF22, KIF4A, KIF3A, KIFAP3, TUBB3, TUBB4B, TUBA4A, TUBB6, TUBB4A, TUBA1C, KIF20A, KIF11, KIF2C
REACTOME_INTERLEUKIN_4_AND_INTERLEUKIN_13_SIGNALING	0.0804124	0.271068	0.227987	0.387276	1.34039	61	FN1, TIMP1, MMP9, MMP3, MMP1, TP53, MMP2, MUC1, ALOX5, ITGAM, LAMA5, JAK3, ICAM1, MCL1, TGFB1
REACTOME_NUCLEAR_SIGNALING_BY_ERBB4	0.081761	0.272045	0.227987	0.532119	1.42637	19	GFAP, YAP1, SRC, SPARC, APH1A, CXCL12, WWOX, NCOR1, NRG1
REACTOME_TERMINATION_OF_TRANSLESION_DNA_SYNTHESIS	0.0817996	0.272045	0.224966	0.476262	1.40073	28	PCLAF, POLD2, POLD1, ISG15, RFC3, POLE
REACTOME_TRANSCRIPTIONAL_ACTIVITY_OF_SMAD2_SMAD3_SMAD4_HETEROTRIMER	0.0823293	0.272045	0.222056	0.434384	1.37135	39	TFDP2, SERPINE1, CDKN2B, TGIF1, MAPK1, SMURF2, MEN1, NEDD4L
REACTOME_TP53_REGULATES_TRANSCRIPTION_OF_DNA_REPAIR_GENES	0.0819672	0.272045	0.224966	0.39495	1.35283	56	TP53, ERCC2, FANCD2, FANCI, SSRP1, ATR, SUPT16H, GTF2H3, GTF2H1, GTF2H4, POLR2A, POLR2B, POLR2E, GTF2H5, ERCC3, CCNH, CDK7, MNAT1, POLR2G
REACTOME_PYRUVATE_METABOLISM_AND_CITRIC_ACID_TCA_CYCLE	0.0820312	0.272045	0.21925	-0.399209	-1.35313	47	ME1, LDHB, IDH2, FH, PDHB, DLD, IDH3A, GSTZ1, NNT, ACO2, SUCLG1, PDHX, PDK2, GLO1, MPC2, PDK3, FAHD1, SUCLA2, PDK1, SUCLG2, HAGH, CS, IDH3B, MDH2, D2HGDH
REACTOME_TRNA_PROCESSING	0.0841487	0.276962	0.216543	0.344187	1.29721	100	NUP188, THG1L, NUP88, NUP155, NUP85, CPSF4, WDR4, NUP93, NUP205, NUP133, RPP25, NUP160, CDKAL1, SEH1L, LCMT2, METTL1, CPSF1, CTU2, POP5, NDC1, NUP107, ELAC2, TRMT61B, QTRT2, NUP98, CTU1, TRMT61A
REACTOME_INTERACTIONS_OF_VPR_WITH_HOST_CELLULAR_PROTEINS	0.0866935	0.283109	0.216543	0.440465	1.36692	37	NUP188, NUP88, NUP155, NUP85, NUP93, NUP205, NUP133, NUP160, SEH1L, KPNA1, NDC1, NUP107, NUP98, NUP37, AAAS
REACTOME_RNA_POLYMERASE_II_TRANSCRIPTION_TERMINATION	0.0865979	0.283109	0.21925	0.383286	1.32658	61	MAGOHB, CSTF1, CPSF4, THOC6, CPSF1, FIP1L1, DDX39B, THOC3, THOC2, CPSF3, CPSF2, NCBP2, NCBP1, MAGOH, CPSF7, CDC40, DHX38, SLBP, ZC3H11A, THOC1, SRSF3, CLP1, RBM8A, WDR33, CSTF3, DDX39A, SRSF7, CHTOP, THOC5
REACTOME_SMAD2_SMAD3_SMAD4_HETEROTRIMER_REGULATES_TRANSCRIPTION	0.0879346	0.284935	0.216543	0.470624	1.38415	28	TFDP2, SERPINE1, CDKN2B, TGIF1, MAPK1, MEN1
REACTOME_SLC_MEDIATED_TRANSMEMBRANE_TRANSPORT	0.0877551	0.284935	0.216543	0.346389	1.28558	96	SLC2A3, SLC16A3, SLC38A1, SLC38A2, SLC39A14, SLC39A1, SLC6A14, SLC2A6, SLC12A7, SLC8A1, SLC39A10, SLC5A6, SLC35B2, SLC27A1, SLC15A3, SLC36A1, SLC12A4, SLC35D1, SLC26A2, SLC17A5, SLC7A5, SLC43A2, SLC11A1, SLC31A1, SLC30A5, SLC22A4, RUNX1, SLC15A4, SLC39A7, SLCO3A1, SLC20A1, SLC35C1, EMB, SLC29A1, SLC9A1, SLC35A2, SLC28A3, ARL2, SLC6A6, SLC16A1
REACTOME_NUCLEAR_IMPORT_OF_REV_PROTEIN	0.089613	0.28814	0.213928	0.450682	1.37038	34	NUP188, NUP88, NUP155, NUP85, NUP93, NUP205, NUP133, NUP160, SEH1L, NDC1, NUP107, NUP98, NUP37, AAAS
REACTOME_MITOTIC_G1_PHASE_AND_G1_S_TRANSITION	0.089613	0.28814	0.213928	0.327372	1.26246	115	E2F3, LIN54, TFDP2, SRC, CDC45, CDKN2B, CDK6, LYN, MCM6, MCM7, TYMS, CCNB1, POLE, POLA2, MCM2, JAK2, ORC5, DYRK1A, MCM5, SKP2
REACTOME_RRNA_PROCESSING	0.0907258	0.290601	0.2114	-0.285365	-1.2198	195	RPL37, RPLP2, FAU, RPL27, RPS20, RPS29, HSD17B10, RPL26, RPL36A, RPS7, RPL8, RPL31, RPL39, RPS15, RPS5, RPLP1, RPL22, RPL23A, RPS18, RPS28, RPL37A, RPL17, RPS19, RPL36AL, RPL28, RPS25, RPS12, RPL23, RPL10A, RPL18, RPL32, RPL35, RPL36, RPL24, RPS17, RPS26, RPSA, RPL14, RPS21, RPL7A, RPL27A, NOL12, LTV1, RPL9, RPS13, RPL4, RPL35A, RPS24, RPLP0, RPL34, RPS3A, RPL29, RPS4Y1, RPL13
REACTOME_DNA_STRAND_ELONGATION	0.0912779	0.291253	0.2114	0.460743	1.36162	30	CDC45, POLD2, GINS1, POLD1, MCM6, MCM7, RFC3, POLA2, MCM2, MCM5, POLA1, RFC5, PRIM2, PRIM1, MCM4, MCM3
REACTOME_SUMOYLATION_OF_SUMOYLATION_PROTEINS	0.0916497	0.291328	0.2114	0.45039	1.36949	34	NUP188, NUP88, NUP155, NUP85, NUP93, NUP205, NUP133, NUP160, SEH1L, NDC1, NUP107, NUP98, NUP37, AAAS
REACTOME_METABOLIC_DISORDERS_OF_BIOLOGICAL_OXIDATION_ENZYMES	0.0954274	0.302187	0.204295	-0.495736	-1.41341	22	GGT1, MAOA, CYP2U1, ACY1, CYP4F22, CYP11B1, TPMT, CYP27A1, FDX1, FDX2, FDXR, GSS, GCLC
REACTOME_SIGNALING_BY_WNT	0.0958084	0.302248	0.204295	-0.286277	-1.21158	178	SFRP1, CTNNBIP1, H2BC5, KMT2D, PSME1, H2BC17, H2BC3, PPP2R5A, PSME2, UBC, H2AC18, GNG7, H4C1, PSMD4, PSMA7, PSMA1, GNG2, H3C1, PSMA5, PPP3R1, SNX3, RAC2, KRAS, PSMB4, H2AZ1, PSMC3, PORCN, RAC1, PSMA3, CLTB, H2BC14, PSMB8, PSME3, TCF4, PSMC4, LEO1, PPP2R5C, PSMD7, PSMB3, PPP2R1B, PSMC5, GNG5, PSMC6, PLCB1, GNG12, PPP2R1A, PSMD14, PSMB10, PSMC1, PSMB2, CCDC88C
REACTOME_OXIDATIVE_STRESS_INDUCED_SENESCENCE	0.097561	0.30662	0.204295	0.377462	1.31195	59	E2F3, TFDP2, TP53, BMI1, CDKN2B, CDK6, H2AZ2, MAPK1, MAP2K3
REACTOME_NUCLEAR_ENVELOPE_BREAKDOWN	0.10101	0.313316	0.199915	0.391886	1.32455	52	NUP188, PLK1, NUP88, NUP155, NUP85, NUP93, NUP205, NUP133, NUP160, CCNB1, SEH1L, CTDNEP1, NDC1, NUP107, NEK7, NUP98, CNEP1R1, NUP37, VRK2, AAAS
REACTOME_CELL_JUNCTION_ORGANIZATION	0.100604	0.313316	0.199915	0.384359	1.32278	55	LAMA3, LAMC2, LAMB3, PRKCI, ACTN1, PXN, FLNA, ILK, PARVB, FERMT2, LIMS1, KRT5, CD151, ACTB, PARD6G, ITGB4, PLEC, FBLIM1, CTNNB1, CTNND1, DST, FLNC
REACTOME_RESOLUTION_OF_SISTER_CHROMATID_COHESION	0.10119	0.313316	0.197822	0.33795	1.26971	99	AURKB, TUBAL3, TUBA4B, CDC20, PLK1, TUBB1, KNTC1, TUBA3E, ERCC6L, NUP85, NUF2, NUP133, NUP160, CCNB1, CENPH, SEH1L, TUBB3, TUBB4B, NDC80, TUBA4A, MAD2L1, MIS12, NUP107, NUP98, TUBB6, TUBB4A, TUBA1C, SKA1, NUP37, RCC2, KIF2C, DYNC1H1, CENPF, MAD1L1, WAPL, BUB3, DYNC1I2, TAOK1, PPP2R5B
REACTOME_MITOTIC_G2_G2_M_PHASES	0.100402	0.313316	0.199915	0.302516	1.23885	157	E2F3, LIN54, CSNK1E, TP53, TUBAL3, TUBA4B, CEP63, PLK1, TUBB1, TUBA3E, NME7, CEP192, AURKA, OFD1, PHLDA1, CSNK1D, CCNB1, TUBB, TUBB3, TUBB4B, NEDD1, PCNT, TUBGCP3, FBXL18, FBXW11, TUBA4A, CEP250, HAUS7, TUBB6, HAUS5, PPME1, CCNH, TUBB4A, TUBG1, RBBP4, TUBA1C, HMMR, HAUS8, CDK7, HAUS2, MNAT1, CUL1, DYNC1H1, AJUBA
REACTOME_HEMOSTASIS	0.104723	0.323056	0.197822	0.248417	1.16035	451	THBS1, FN1, F7, TIMP1, FGB, F3, FGG, ITGA2B, ITGB3, SERPINE1, GP1BB, FGA, TIMP3, SLC16A3, SDC4, FGR, F9, PPIL2, MMP1, CD177, VAV2, TP53, IGHV1-2, PLAU, KIF23, PF4, TUBAL3, GUCY1A1, SRC, PRTN3, TUBA4B, GP9, SERPINB2, ITGAV, ACTN1, EPCAM, GAS6, TUBB1, FLNA, PTPN1, SPARC, GUCY1B1, TUBA3E, MAPK1, ITGA3, F11, DOCK7, KIFC1, LYN, MFN2, L1CAM, ABHD12, SLC8A1, TMX3, ITGAM, PLAUR, PLAT, ITGA5, SERPINB8, KI…
REACTOME_REGULATION_OF_PTEN_STABILITY_AND_ACTIVITY	0.105882	0.325433	0.191892	-0.365941	-1.28948	59	PSME1, PSME2, UBC, PSMD4, PSMA7, PSMA1, PSMA5, PSMB4, PSMC3, PSMA3, PSMB8, PSME3, PSMC4, MKRN1, TRIM27, PSMD7, PSMB3, PSMC5, PSMC6, PSMD14, PSMB10, PSMC1, PSMB2, PSMB1, PSMD11, PSMA2, PSMA4, PTEN, PSMB9, PSMD9
REACTOME_ACTIVATION_OF_AMPK_DOWNSTREAM_OF_NMDARS	0.106918	0.327413	0.197822	0.511418	1.37088	19	TUBAL3, TUBA4B, TUBB1, TUBA3E, CAMKK2, TUBB3, TUBB4B, TUBA4A, TUBB6, TUBB4A, TUBA1C
REACTOME_GAP_JUNCTION_ASSEMBLY	0.109091	0.332847	0.191892	0.533633	1.38835	16	TUBAL3, TUBA4B, TUBB1, TUBA3E, TUBB3, TUBB4B, TUBA4A, TUBB6, TUBB4A, TUBA1C, GJB6
REACTOME_SUMOYLATION_OF_RNA_BINDING_PROTEINS	0.109731	0.333582	0.193813	0.408446	1.30364	42	NUP188, BMI1, NUP88, NUP155, NUP85, NUP93, NUP205, NUP133, NUP160, SEH1L, NDC1, NUP107, NUP98
REACTOME_EGR2_AND_SOX10_MEDIATED_INITIATION_OF_SCHWANN_CELL_MYELINATION	0.110429	0.334489	0.191892	0.517348	1.38525	18	YAP1, MPZ, LAMB1, LAMC1, SCD5, LAMA2
REACTOME_STIMULI_SENSING_CHANNELS	0.111111	0.335339	0.190023	0.43185	1.32486	35	WWP1, TRPV4, ANO6, OSTM1, NEDD4L, ASPH, TTYH3, TRPC4AP, TPCN1, CLCN7, TRPV2
REACTOME_PKMTS_METHYLATE_HISTONE_LYSINES	0.112016	0.335647	0.190023	0.432056	1.31374	34	ASH1L, KMT2B, EHMT1, EHMT2, SMYD2, KMT2A, RELA, EED, SETDB1, SMYD3, RBBP4, SETD3, SUZ12, WDR5
REACTOME_TRANSCRIPTION_OF_THE_HIV_GENOME	0.112016	0.335647	0.190023	0.370675	1.28738	62	ERCC2, SSRP1, SUPT16H, GTF2H3, GTF2H1, TAF2, GTF2H4, TAF5, TAF13, POLR2A, RNMT, POLR2B, POLR2E, GTF2H5, ERCC3, NCBP2, CCNH, NCBP1, CDK7, TAF1, MNAT1, POLR2G, GTF2A1, CDK9, TBP, GTF2E1, RNGTT
REACTOME_TOLL_LIKE_RECEPTOR_CASCADES	0.112426	0.335672	0.186433	0.30521	1.20442	126	FGB, FGG, DNM3, FGA, TP53, TLR2, BIRC2, CTSB, RIPK2, LRRC14, FADD, MAPK1, TLR1, TRAF2, MAP2K3, ITGAM, S100A1, IRF7, GSDME, UNC93B1, IRF3, RELA, FBXW11, IRAK3, TLR3
REACTOME_NRAGE_SIGNALS_DEATH_THROUGH_JNK	0.11359	0.337941	0.188204	0.404039	1.30349	43	PLEKHG2, ECT2, VAV2, BCL2L11, ARHGEF18, ARHGEF10, TRIO, ARHGEF40, VAV1
REACTOME_CARBOXYTERMINAL_POST_TRANSLATIONAL_MODIFICATIONS_OF_TUBULIN	0.115152	0.341371	0.186433	0.531405	1.38255	16	TUBAL3, TUBA4B, TUBB1, TUBA3E, TUBB3, TUBB4B, TUBA4A, TUBB6, TUBB4A, TUBA1C
REACTOME_ACTIVATION_OF_BH3_ONLY_PROTEINS	0.116803	0.342623	0.186433	0.472978	1.34546	25	TFDP2, TP53, PPP1R13B, BCL2L11, BID
REACTOME_TRNA_PROCESSING_IN_THE_NUCLEUS	0.116803	0.342623	0.186433	0.378739	1.2973	56	NUP188, NUP88, NUP155, NUP85, CPSF4, NUP93, NUP205, NUP133, RPP25, NUP160, SEH1L, CPSF1, POP5, NDC1, NUP107, ELAC2, NUP98
REACTOME_GLYOXYLATE_METABOLISM_AND_GLYCINE_DEGRADATION	0.11619	0.342623	0.179782	-0.500301	-1.39338	19	PDHB, DLD, ALDH4A1, PDHX, NDUFAB1, DBT, GCSH, GOT2, GRHPR
REACTOME_NUCLEAR_RECEPTOR_TRANSCRIPTION_PATHWAY	0.118503	0.346367	0.186433	0.536628	1.36078	15	PPARD, VDR, RARG, NR1H2
REACTOME_PCP_CE_PATHWAY	0.118908	0.346367	0.179782	-0.341948	-1.2509	72	PSME1, PSME2, UBC, PSMD4, PSMA7, PSMA1, PSMA5, RAC2, PSMB4, PSMC3, RAC1, PSMA3, CLTB, PSMB8, PSME3, PSMC4, PSMD7, PSMB3, PSMC5, PSMC6, PSMD14, PSMB10, PSMC1, PSMB2, PSMB1, PSMD11, RHOA, PSMA2, PSMA4, PFN1, PSMB9, PSMD9, DVL1
REACTOME_TNFR1_INDUCED_PROAPOPTOTIC_SIGNALING	0.120654	0.350233	0.183024	0.514115	1.37659	18	BIRC2, FADD, TRAF2, TNFRSF1A, TNFAIP3, XIAP, SHARPIN, USP4, OTUD1, TBK1, CASP8, RIPK1
REACTOME_SIGNALING_BY_FGFR1	0.1222	0.352974	0.181383	0.457259	1.3375	27	BRAF, SRC, MAPK1, FLRT2
REACTOME_CARGO_TRAFFICKING_TO_THE_PERICILIARY_MEMBRANE	0.122984	0.352974	0.179782	0.439935	1.31069	31	TTC8, BBS7, PKD2, UNC119B
REACTOME_RHO_GTPASES_ACTIVATE_FORMINS	0.122736	0.352974	0.179782	0.316785	1.21347	111	AURKB, TUBAL3, SRC, TUBA4B, CDC20, PLK1, TUBB1, KNTC1, TUBA3E, ERCC6L, NUP85, NUF2, NUP133, NUP160, CENPH, SEH1L, TUBB3, TUBB4B, NDC80, ACTB, FMNL3, TUBA4A, MAD2L1, MIS12, NUP107, NUP98, TUBB6, TUBB4A, TUBA1C, SKA1, NUP37, RCC2, KIF2C, DYNC1H1, DAAM1, CENPF, MAD1L1, DVL3, BUB3, DYNC1I2, TAOK1, RHOD, PPP2R5B
REACTOME_GLYCOSPHINGOLIPID_METABOLISM	0.123288	0.352974	0.176694	-0.453985	-1.36856	27	GLTP, GM2A, ARSL, ASAH1, PSAP, SUMF1, SUMF2, SMPD1
REACTOME_CELL_CELL_JUNCTION_ORGANIZATION	0.123772	0.353152	0.176694	-0.4343	-1.33582	30	CLDN4, PARD6B, NECTIN1, CDH5, CDH11, NECTIN4, SDK2, CDH1, PALS1
REACTOME_PROCESSING_OF_CAPPED_INTRON_CONTAINING_PRE_MRNA	0.12474	0.354703	0.181383	0.263535	1.16496	266	CWF19L2, MAGOHB, PPIL2, USP39, NUP188, NUP88, PRPF8, NUP155, CSTF1, NUP85, CPSF4, NUP93, NUP205, NUP133, CRNKL1, NUP160, SF3B6, SNRNP200, THOC6, DHX15, SEH1L, SRSF10, DHX9, CPSF1, SNRNP40, CHERP, FIP1L1, PRPF19, SF3B3, POLR2A, NDC1, EFTUD2, NUP107, POLR2B, DDX39B, POLR2E, PRPF6, THOC3, THOC2, DDX5, NUP98, AQR, DHX35, CPSF3, CPSF2, MTREX, PLRG1, NCBP2, NCBP1, XAB2, PRKRIP1, MAGOH, CPSF7, CDC40, RB…
REACTOME_MTORC1_MEDIATED_SIGNALLING	0.127237	0.360576	0.175204	-0.471709	-1.3449	22	EIF4EBP1, LAMTOR1, LAMTOR5, AKT1S1, FKBP1A, EIF4E, EEF2K
REACTOME_SIGNALLING_TO_ERKS	0.12831	0.361168	0.176694	0.45568	1.33288	27	BRAF, SRC, MAPK1, KIDINS220
REACTOME_HIV_TRANSCRIPTION_INITIATION	0.128049	0.361168	0.176694	0.398545	1.27244	41	ERCC2, GTF2H3, GTF2H1, TAF2, GTF2H4, TAF5, TAF13, POLR2A, POLR2B, POLR2E, GTF2H5, ERCC3, CCNH, CDK7, TAF1, MNAT1, POLR2G, GTF2A1, TBP, GTF2E1
REACTOME_ACTIVATION_OF_GENE_EXPRESSION_BY_SREBF_SREBP	0.129412	0.36203	0.172324	-0.430084	-1.34001	32	TM7SF2, FDFT1, HMGCS1, IDI1, SQLE, SCD, PMVK, MVK, SP1, CYP51A1, FDPS, NFYB, GGPS1, CHD9, MVD, ACACA
REACTOME_IRS_MEDIATED_SIGNALLING	0.129482	0.36203	0.173748	-0.478741	-1.34562	21	IRS2, THEM4, FGFR1, PIK3CB, KRAS
REACTOME_HOMOLOGOUS_DNA_PAIRING_AND_STRAND_EXCHANGE	0.131313	0.363503	0.173748	0.465967	1.32146	24	ATRIP, RAD51, BLM, ATR, RFC3, RAD9A, KAT5, RFC5, HUS1, WRN, ATM, TOP3A, RAD50, RAD51C
REACTOME_FORMATION_OF_THE_BETA_CATENIN_TCF_TRANSACTIVATING_COMPLEX	0.131213	0.363503	0.172324	-0.419411	-1.31433	33	H2BC5, KMT2D, H2BC17, H2BC3, H2AC18, H4C1, H3C1, H2AZ1, H2BC14, TCF4, LEO1
REACTOME_DISEASES_OF_CARBOHYDRATE_METABOLISM	0.131213	0.363503	0.172324	-0.46651	-1.33008	22	DCXR, UBC, TALDO1, GAA, GNS, GALNS, IDUA, IDS, NAGLU, SGSH
REACTOME_NUCLEOTIDE_SALVAGE	0.132039	0.364305	0.169571	-0.476908	-1.33488	20	UPP1, TYMP, PUDP, HPRT1, APRT, GMPR2, PNP, ADA, CDA
REACTOME_SARS_COV_INFECTIONS	0.137177	0.377237	0.168238	-0.246268	-1.12616	366	IGKV3D-20, IGHD, IGKV1-39, IGHV2-5, IGLV3-21, FAU, IGHM, SDC1, ATP1A3, IGLV2-11, RPS20, IGLV1-47, IGKV2-28, IGHV1-46, RPS29, IGKV3-20, ZDHHC3, YWHAQ, IGKV1-17, IGKV1D-33, RPS7, RPS15, IGLV3-19, RPS5, PYCARD, BLNK, CHMP4C, IGLV3-27, UBC, CHMP2A, IGKV1-16, RPS18, RPS28, TKFC, RPS19, SFN, IGLV1-51, IGKV4-1, RPS25, IGKV1-5, RPS12, IGLV3-25, IGLC3, ST6GAL1, SAR1B, RPS17, KPNA2, FURIN, RPS26, RPSA, RPS…
REACTOME_ANTIGEN_PROCESSING_UBIQUITINATION_PROTEASOME_DEGRADATION	0.140562	0.385279	0.166934	0.276824	1.17533	199	FBXO31, WWP1, SH3RF1, FBXW9, FBXO2, KLHL42, MGRN1, HERC2, CDC20, TRIM32, CDC16, TRIM11, NEDD4, SMURF2, KLHL22, FBXO11, ARIH2, TRAF7, RNF213, NEDD4L, CUL2, CUL7
REACTOME_DOWNSTREAM_SIGNALING_EVENTS_OF_B_CELL_RECEPTOR_BCR	0.141454	0.386456	0.164406	-0.3332	-1.2253	75	PSME1, PSME2, UBC, PSMD4, PSMA7, PSMA1, PSMA5, FKBP1A, PPP3R1, KRAS, RASGRP1, PSMB4, PSMC3, CARD11, PSMA3, PSMB8, PSME3, PSMC4, PSMD7, PSMB3, PSMC5, PSMC6, PSMD14, PSMB10, PSMC1, PSMB2, PSMB1, BCL10, PSMD11, PSMA2, PSMA4, PSMB9, PSMD9, PPIA, IKBKG, SKP1, PPP3CB
REACTOME_RHO_GTPASES_ACTIVATE_PKNS	0.143137	0.389781	0.16318	-0.392236	-1.28342	41	H2BC5, YWHAQ, H2BC17, H2BC3, MYH14, H2AC18, SFN, H4C1, PAK1, H3C1, H2AZ1, RAC1, H2BC14
REACTOME_HS_GAG_BIOSYNTHESIS	0.14553	0.389946	0.166934	0.525762	1.33322	15	AGRN, SDC4, EXT2, HSPG2, EXT1, HS2ST1
REACTOME_TRANSLESION_SYNTHESIS_BY_Y_FAMILY_DNA_POLYMERASES_BYPASSES_LESIONS_ON_DNA_TEMPLATE	0.144309	0.389946	0.165657	0.422666	1.26974	32	PCLAF, POLD2, POLD1, ISG15, RFC3, POLE
REACTOME_INTERACTIONS_OF_REV_WITH_HOST_CELLULAR_PROTEINS	0.145161	0.389946	0.164406	0.408596	1.26802	37	NUP188, NUP88, NUP155, NUP85, NUP93, NUP205, NUP133, NUP160, SEH1L, NDC1, NUP107, NUP98, NUP37, AAAS
REACTOME_DEATH_RECEPTOR_SIGNALING	0.145492	0.389946	0.165657	0.305195	1.17757	116	PLEKHG2, ECT2, VAV2, PRKCI, BIRC2, RIPK2, FADD, BCL2L11, TRAF2, ARHGEF18, ARHGEF10, TRIO, TNFSF10, ARHGEF40, HDAC3, SPPL2B, VAV1, RELA, TRAF6, TNFRSF1A, HDAC2, TNFAIP3, APH1A, SOS2, MAP3K7, MAGED1, ARHGEF16, ABR, NFKBIA, IRAK1, ULK1, RACK1, PREX1, MAPK8, OBSCN
REACTOME_ORGANELLE_BIOGENESIS_AND_MAINTENANCE	0.145129	0.389946	0.16318	0.277708	1.17423	193	TTC8, GABPB1, CSNK1E, TTC21B, BBS7, DYNC2H1, TMEM11, TUBAL3, TUBA4B, HELZ2, CEP63, POLRMT, PLK1, TUBB1, TUBA3E, SAMM50, CEP192, OFD1, WDR35, CSNK1D, KIF3A, HDAC3, TUBB, KIFAP3, TUBB3, TUBB4B, NEDD1, PCNT, TFB2M
REACTOME_DEPOSITION_OF_NEW_CENPA_CONTAINING_NUCLEOSOMES_AT_THE_CENTROMERE	0.147929	0.395107	0.160801	-0.450766	-1.31687	24	H2BC5, H2BC17, H2BC3, H2AC18, H4C1, H2AZ1, H2BC14, CENPQ, NPM1, CENPM, H2BC11, H2AX, RUVBL1
REACTOME_SUMOYLATION	0.14902	0.396753	0.159647	0.294537	1.16992	130	AURKB, TP53, VDR, HERC2, NUP188, BMI1, NUP88, BLM, NUP155, NUP85, AURKA, NUP93, NUP205, NUP133, DNMT3A, NUP160, PML, SEH1L, NR1H2, TOP1, RELA, NDC1, NUP107, PIAS2, DDX5, NUP98, HDAC2, NUP37, AAAS, RNF168, TP53BP1, SUZ12, SP3, WRN, NFKBIA, SMC6, SP100, TOP2A, SEC13, HDAC7, HDAC1, TRIM28, SMC5, NUP214, RXRA, CHD3, RANBP2, DDX17, ZBED1, STAG2, DNMT1, XRCC4, PHC2, SMC3, NFKB2, NSMCE1, RAE1, POM121C, …
REACTOME_SUMOYLATION_OF_DNA_DAMAGE_RESPONSE_AND_REPAIR_PROTEINS	0.152749	0.405392	0.160801	0.346711	1.22481	68	HERC2, NUP188, BMI1, NUP88, BLM, NUP155, NUP85, NUP93, NUP205, NUP133, NUP160, PML, SEH1L, NDC1, NUP107, PIAS2, NUP98, NUP37, AAAS, RNF168, WRN, SMC6, SP100, SEC13, HDAC7, SMC5, NUP214, RANBP2, STAG2, XRCC4, PHC2, SMC3, NSMCE1, RAE1, POM121C
REACTOME_INTERLEUKIN_1_SIGNALING	0.153543	0.40621	0.157403	-0.312361	-1.20958	97	IL1RN, MAP2K6, PSME1, PSME2, UBC, IL1R2, S100B, PSMD4, PSMA7, PSMA1, PSMA5, PSMB4, PSMC3, PSMA3, PSMB8, NLRX1, PSME3, PSMC4, SQSTM1, PSMD7, PSMB3, PSMC5, MAP2K1, PSMC6, UBE2N, PSMD14, PSMB10, PSMC1, PSMB2, PSMB1, PSMD11, PSMA2, UBE2V1, IRAK4, PSMA4, PSMB9, PSMD9, MAP2K4, MYD88, IKBKG, SKP1
REACTOME_ASSEMBLY_OF_THE_ORC_COMPLEX_AT_THE_ORIGIN_OF_REPLICATION	0.157371	0.415021	0.156312	-0.454696	-1.27803	21	H2BC5, H2BC17, H2BC3, H2AC18, H4C1, H3C1, H2AZ1, H2BC14
REACTOME_RHO_GTPASES_ACTIVATE_WASPS_AND_WAVES	0.163022	0.428573	0.153159	-0.403176	-1.26346	33	ABI1, WASF2, BRK1, RAC1, WASL, WIPF2, ABI2, ARPC5, ARPC1A, BAIAP2, NCK1, ARPC4, NCKAP1, ABL1, NCKIPSD, ARPC3
REACTOME_GAMMA_CARBOXYLATION_HYPUSINE_FORMATION_AND_ARYLSULFATASE_ACTIVATION	0.1643	0.428767	0.154191	0.427592	1.26365	30	F7, F9, GGCX, GAS6, STS, DPH1
REACTOME_AURKA_ACTIVATION_BY_TPX2	0.164634	0.428767	0.154191	0.354103	1.23077	59	CSNK1E, CEP63, PLK1, CEP192, AURKA, OFD1, CSNK1D, TUBB, TUBB4B, NEDD1, PCNT, TUBA4A, CEP250, HAUS7, HAUS5, TUBB4A, TUBG1, HMMR, HAUS8, HAUS2, DYNC1H1, CEP135, HAUS4, CEP78, DYNC1I2
REACTOME_INTERLEUKIN_1_FAMILY_SIGNALING	0.163743	0.428767	0.151149	-0.295084	-1.18077	119	IL1RN, IL36G, MAP2K6, PSME1, IL36RN, PSME2, UBC, IL1R2, S100B, PSMD4, PSMA7, PSMA1, PSMA5, IL36A, PSMB4, PSMC3, PSMA3, PSMB8, NLRX1, PSME3, PSMC4, SQSTM1, PSMD7, PSMB3, PSMC5, MAP2K1, PSMC6, PTPN13, UBE2N, PSMD14, PSMB10, PSMC1, PSMB2, IL18R1, PSMB1, PSMD11, CASP1, PTPN23, PSMA2, UBE2V1, IRAK4, PSMA4, PSMB9, PSMD9, PTPN7, MAP2K4, MYD88
REACTOME_SIGNALING_BY_TYPE_1_INSULIN_LIKE_GROWTH_FACTOR_1_RECEPTOR_IGF1R	0.16537	0.429345	0.15017	-0.432977	-1.28466	25	IRS2, IGF2, THEM4, FGFR1, PIK3CB, KRAS
REACTOME_DISEASES_OF_DNA_REPAIR	0.166329	0.430498	0.153159	0.426448	1.26027	30	ATRIP, RAD51, BLM, ATR, RFC3, MSH6, RAD9A, KAT5, RFC5, HUS1, WRN, ATM, TOP3A, RAD50, PMS2, RAD51C
REACTOME_SYNTHESIS_OF_PIPS_AT_THE_EARLY_ENDOSOME_MEMBRANE	0.169697	0.433843	0.151149	0.503592	1.31019	16	MTMR4, MTMR2, FIG4, INPP4B, PIK3C2A, PIK3R4, PI4K2B, PIK3C3, VAC14
REACTOME_CELLULAR_SENESCENCE	0.168699	0.433843	0.152145	0.299315	1.15968	117	E2F3, TFDP2, POT1, HMGA2, TP53, BMI1, CDKN2B, CDK6, H2AZ2, MAPK1, CDC16, MAP2K3, EHMT1, IGFBP7
REACTOME_DNA_REPAIR	0.169697	0.433843	0.151149	0.262386	1.13443	218	SMUG1, PCLAF, POT1, TP53, ERCC2, HERC2, POLD2, ATRIP, H2AZ2, POLD1, RAD51, FANCD2, BLM, FANCI, ATR, ISG15, RFC3, FAAP100, POLE, GTF2H3, GTF2H1, UBE2T, SIRT6, GTF2H4, ACTB, PRPF19, POLR2A, MSH6, PARP2, RAD9A, POLR2B, POLR2E, APEX1, GTF2H5, TDP1, ERCC3, ASCC3, AQR, PRKDC, UNG, CHD1L, TFPT, KAT5, CCNH, XAB2, MPG, CDK7, RFC5, MNAT1, GEN1, POLR2G, RNF168, TP53BP1, ACTL6A, REV1, TINF2, HUS1, ACTR5, YY1…
REACTOME_INSERTION_OF_TAIL_ANCHORED_PROTEINS_INTO_THE_ENDOPLASMIC_RETICULUM_MEMBRANE	0.169524	0.433843	0.146416	-0.45846	-1.27684	19	HMOX1, CYB5A, UBL4A, GET3, SGTA, VAPA, SEC61G, EMD, CAMLG, SEC61B, BAG6, PRNP
REACTOME_DUAL_INCISION_IN_TC_NER	0.173116	0.441235	0.15017	0.348825	1.21149	62	ERCC2, POLD2, POLD1, RFC3, POLE, GTF2H3, GTF2H1, GTF2H4, PRPF19, POLR2A, POLR2B, POLR2E, GTF2H5, ERCC3, AQR, CCNH, XAB2, CDK7, RFC5, MNAT1, POLR2G
REACTOME_TELOMERE_EXTENSION_BY_TELOMERASE	0.174636	0.443756	0.151149	0.511217	1.29634	15	POT1, WRAP53, PPP6R3, PPP6C, TINF2
REACTOME_DNA_REPLICATION_PRE_INITIATION	0.177189	0.44888	0.148262	-0.307678	-1.18466	100	H2BC5, PSME1, H2BC17, H2BC3, PSME2, UBC, H2AC18, ANAPC15, H4C1, PSMD4, PSMA7, PSMA1, H3C1, PSMA5, PSMB4, ANAPC16, H2AZ1, PSMC3, PSMA3, H2BC14, PSMB8, PSME3, PSMC4, PSMD7, PSMB3, PSMC5, PSMC6, CDC26, PSMD14, PSMB10, PSMC1, PSMB2, PSMB1, UBE2S, PSMD11, H2BC11, POLE4, PSMA2, KPNB1, PSMA4, RPA3, H2AX, PSMB9, PSMD9
REACTOME_SUMOYLATION_OF_CHROMATIN_ORGANIZATION_PROTEINS	0.178054	0.449707	0.149208	0.366318	1.216	50	NUP188, BMI1, NUP88, NUP155, NUP85, NUP93, NUP205, NUP133, NUP160, SEH1L, NDC1, NUP107, PIAS2, NUP98, HDAC2, NUP37, AAAS, SUZ12
REACTOME_BASIGIN_INTERACTIONS	0.179959	0.45315	0.147331	0.482999	1.29328	18	SLC16A3, PPIL2, MMP1, ITGA3, L1CAM, SLC7A5
REACTOME_TGF_BETA_RECEPTOR_SIGNALING_ACTIVATES_SMADS	0.180723	0.453707	0.145516	0.38581	1.218	39	ITGB3, ITGB6, ITGAV, FBN1, SMURF2, TGFBR1, TGFB1, NEDD4L, MTMR4, ITGB8
REACTOME_ORC1_REMOVAL_FROM_CHROMATIN	0.181818	0.453731	0.142057	-0.334453	-1.1864	61	PSME1, PSME2, UBC, PSMD4, PSMA7, PSMA1, PSMA5, PSMB4, PSMC3, PSMA3, PSMB8, PSME3, PSMC4, PSMD7, PSMB3, PSMC5, PSMC6, PSMD14, PSMB10, PSMC1, PSMB2, PSMB1, PSMD11
REACTOME_SYNTHESIS_OF_PC	0.181287	0.453731	0.142901	-0.467618	-1.28564	18	SLC44A2, LPIN1, BCHE, LPIN3
REACTOME_RHO_GTPASES_ACTIVATE_IQGAPS	0.182377	0.453771	0.146416	0.443531	1.26169	25	TUBAL3, TUBA4B, TUBB1, TUBA3E, MEN1, TUBB3, TUBB4B, ACTB, TUBA4A, TUBB6, TUBB4A, CTNNB1, TUBA1C
REACTOME_DUAL_INCISION_IN_GG_NER	0.186747	0.463266	0.142901	0.384199	1.21292	39	ERCC2, POLD2, POLD1, RFC3, POLE, GTF2H3, GTF2H1, GTF2H4, PARP2, GTF2H5, ERCC3, CHD1L, RFC5
REACTOME_EPH_EPHRIN_MEDIATED_REPULSION_OF_CELLS	0.188	0.464994	0.142057	0.386912	1.21127	38	MMP9, VAV2, SRC, MMP2, LYN, EPHB2, YES1, ACTB, CLTCL1, CLTC, EPHA7, AP2S1, DNM1, APH1A
REACTOME_HCMV_EARLY_EVENTS	0.189024	0.466149	0.142901	0.330177	1.19245	76	TUBAL3, TUBA4B, EGFR, NUP188, TUBB1, NUP88, TUBA3E, NUP155, NUP85, NUP93, NUP205, NUP133, NUP160, PML, HDAC3, SEH1L, TUBB3, TUBB4B, TUBA4A, NDC1, NUP107, EED, NUP98, TUBB6, TUBB4A, RBBP4, TUBA1C, NUP37, DYNC1H1, AAAS, SUZ12
REACTOME_DEADENYLATION_DEPENDENT_MRNA_DECAY	0.19246	0.473226	0.1396	-0.34631	-1.19409	53	LSM3, LSM1, LSM7, NT5C3B, LSM4, LSM6, LSM2, EIF4E, CNOT11
REACTOME_VEGFR2_MEDIATED_CELL_PROLIFERATION	0.194726	0.477085	0.140406	0.48032	1.26482	17	SPHK1, SRC, ITPR2, PRKCD, RASA1, ITPR3, PLCG1, PRKCZ, ITPR1
REACTOME_HDR_THROUGH_SINGLE_STRAND_ANNEALING_SSA	0.195171	0.477085	0.1396	0.424644	1.23516	26	ATRIP, RAD51, BLM, ATR, RFC3, RAD9A, KAT5, RFC5, HUS1, WRN, ATM, TOP3A, RAD50
REACTOME_ANTIVIRAL_MECHANISM_BY_IFN_STIMULATED_GENES	0.195876	0.477413	0.141225	0.323897	1.17111	78	NUP188, FLNA, NUP88, NUP155, NEDD4, NUP85, NUP93, NUP205, NUP133, NUP160, MX2, OASL, ISG15, IRF3, SEH1L, KPNA1, NDC1, NUP107, NUP98, JAK1, OAS3, EIF4A1, NUP37, AAAS, RIGI
REACTOME_PRC2_METHYLATES_HISTONES_AND_DNA	0.196819	0.478316	0.138022	-0.431504	-1.23027	22	H2BC5, H2BC17, H2BC3, H2AC18, H4C1, H3C1, H2AZ1, H2BC14
REACTOME_HEME_SIGNALING	0.197652	0.478947	0.13649	-0.416501	-1.25556	27	APOA1, HBB, HBA1, HMOX1
REACTOME_DNA_METHYLATION	0.198428	0.479439	0.13649	-0.466961	-1.26321	17	H2BC5, H2BC17, H2BC3, H2AC18, H4C1, H3C1, H2AZ1, H2BC14
REACTOME_RECRUITMENT_OF_MITOTIC_CENTROSOME_PROTEINS_AND_COMPLEXES	0.200811	0.482409	0.138022	0.338926	1.18474	64	CSNK1E, CEP63, PLK1, NME7, CEP192, OFD1, CSNK1D, TUBB, TUBB4B, NEDD1, PCNT, TUBGCP3, TUBA4A, CEP250, HAUS7, HAUS5, TUBB4A, TUBG1, HAUS8, HAUS2, DYNC1H1, CEP135, HAUS4, CEP78, DYNC1I2
REACTOME_P75_NTR_RECEPTOR_MEDIATED_SIGNALLING	0.200409	0.482409	0.138805	0.330106	1.17618	72	PLEKHG2, ECT2, VAV2, PRKCI, RIPK2, BCL2L11, ARHGEF18, ARHGEF10, TRIO, ARHGEF40, HDAC3, VAV1, RELA, TRAF6, HDAC2, APH1A, SOS2, MAGED1, ARHGEF16, ABR, NFKBIA, IRAK1, PREX1, MAPK8, OBSCN
[truncated: 488 more rows]

## Sheet: DEG_Cancer Cell subcluster
p_val	avg_log2FC	pct.1	pct.2	p_val_adj	cluster	gene
1.42352e-301	1.21934	0.967	0.743	4.79639e-297	0	DST
2.7548e-264	1.62471	0.811	0.399	9.28203e-260	0	SOX6
[truncated: 6,404 more rows]
